# Supplementary material for: Itaconate suppresses atherosclerosis by activating a Nrf2-dependent antiinflammatory response in macrophages in mice
Source: J Clin Invest. 2024 Feb 1;134(3):e173034. doi: 10.1172/JCI173034 (PMC10849764; doi:10.1172/JCI173034)
Supplement: Supplemental table 1 [file jci-134-173034-s101.xlsx]

## Sheet: allmarkers_macrophage
p_val	avg_log2FC	pct.1	pct.2	p_val_adj	cluster	gene
0	2.83365	0.817	0.345	0	0	Il1b
0	2.21753	0.921	0.491	0	0	Cxcl2
0	1.95553	0.942	0.565	0	0	Ifrd1
0	1.92684	0.975	0.666	0	0	Cd83
0	1.69084	0.938	0.49	0	0	Gadd45b
0	1.66203	0.891	0.359	0	0	Kdm6b
0	1.6526	0.998	0.768	0	0	Nfkbia
0	1.57088	0.997	0.899	0	0	Cd14
0	1.56337	0.998	0.872	0	0	Junb
0	1.45656	0.96	0.629	0	0	Nfkbiz
0	1.31614	0.965	0.758	0	0	Skil
0	1.30423	0.825	0.351	0	0	Tnfaip3
1.14631e-299	1.35497	0.989	0.793	2.38042e-295	0	Zfp36
1.13101e-297	1.55114	0.895	0.59	2.34865e-293	0	Bcl2a1d
5.76436e-297	1.55025	0.762	0.326	1.19703e-292	0	Nlrp3
9.15629e-291	1.42436	0.938	0.6	1.90139e-286	0	Socs3
7.7343e-286	1.30894	0.923	0.612	1.60611e-281	0	Pim1
5.21324e-284	1.2634	0.833	0.396	1.08258e-279	0	Marcksl1
4.607e-282	1.48997	0.89	0.499	9.5669e-278	0	Ccrl2
5.88259e-273	1.14986	0.973	0.81	1.22158e-268	0	Ier5
7.69422e-265	1.25062	0.978	0.865	1.59778e-260	0	Bcl2a1b
1.66974e-258	1.5382	0.821	0.398	3.46737e-254	0	Tnf
1.18685e-256	1.35878	0.854	0.551	2.46461e-252	0	Rel
3.01278e-256	1.57613	0.805	0.393	6.25633e-252	0	Phlda1
1.28594e-241	1.23221	0.584	0.173	2.67039e-237	0	Dusp2
4.49477e-239	1.22825	0.729	0.312	9.33384e-235	0	Nr4a1
1.11196e-232	0.96928	0.682	0.272	2.3091e-228	0	Csrnp1
5.4424e-230	1.14036	0.982	0.856	1.13017e-225	0	Cebpb
6.6431e-225	0.907417	0.999	0.983	1.37951e-220	0	H3f3b
8.74543e-224	1.45586	0.847	0.457	1.81608e-219	0	Egr1
5.76553e-222	1.59141	0.686	0.292	1.19727e-217	0	Tnfsf9
2.58145e-219	0.994562	0.716	0.328	5.36063e-215	0	Pde4b
2.50426e-217	0.983261	0.826	0.505	5.20035e-213	0	Tgif1
8.38312e-216	1.90547	0.829	0.493	1.74084e-211	0	Ccl3
1.59424e-214	0.791822	0.4	0.078	3.3106e-210	0	Mir155hg
7.00114e-214	0.589473	0.997	0.98	1.45386e-209	0	Eif1
2.91406e-210	1.28297	0.922	0.639	6.05134e-206	0	Cdkn1a
6.35948e-204	1.03132	0.815	0.45	1.32061e-199	0	Ppp1r15a
6.61784e-199	1.05301	0.985	0.809	1.37426e-194	0	Dusp1
9.71335e-194	0.807689	0.508	0.162	2.01707e-189	0	Maff
1.88123e-189	1.23888	0.855	0.624	3.90655e-185	0	Sdc4
9.19612e-182	1.21837	0.786	0.529	1.90967e-177	0	Tlr2
2.35774e-178	0.968472	0.99	0.94	4.89607e-174	0	Ubc
2.24154e-177	0.844225	0.402	0.103	4.65478e-173	0	Nr4a3
7.33414e-166	0.898597	0.938	0.822	1.52301e-161	0	Btg1
7.93926e-166	1.06515	0.86	0.672	1.64867e-161	0	Sqstm1
1.46803e-164	0.805141	0.979	0.926	3.04852e-160	0	Srgn
7.80799e-162	0.886144	0.937	0.789	1.62141e-157	0	Nfe2l2
1.29661e-160	0.851379	0.886	0.675	2.69253e-156	0	Ccnl1
3.33076e-160	1.8907	0.832	0.587	6.91666e-156	0	Ccl4
5.17395e-157	0.956831	0.708	0.411	1.07442e-152	0	Dennd4a
7.44782e-157	1.08638	0.769	0.422	1.54662e-152	0	Ier3
1.94001e-156	0.79584	0.932	0.8	4.02862e-152	0	Pnrc1
2.17916e-152	0.893273	0.667	0.372	4.52524e-148	0	Rab20
1.0073e-149	1.09157	0.944	0.746	2.09176e-145	0	Atf3
1.6055e-142	0.818916	0.788	0.571	3.33398e-138	0	Cflar
8.93954e-139	0.769159	0.727	0.452	1.85638e-134	0	Coq10b
2.05247e-137	0.669645	0.505	0.212	4.26217e-133	0	Gpr132
7.2365e-135	1.4162	0.372	0.111	1.50273e-130	0	Ptgs2
1.3849e-134	0.792916	0.71	0.428	2.87587e-130	0	Ets2
1.67453e-134	1.07592	0.671	0.392	3.47733e-130	0	Bcl2a1a
3.59788e-133	0.828657	0.553	0.265	7.47135e-129	0	Snhg15
5.85592e-133	1.07441	0.54	0.225	1.21604e-128	0	Id3
7.10424e-132	0.554058	0.999	0.984	1.47527e-127	0	Hspa8
1.6308e-128	1.25131	0.832	0.563	3.38651e-124	0	Hspa1b
7.92581e-121	1.21893	0.853	0.614	1.64587e-116	0	Hspa1a
2.11492e-120	0.687472	0.895	0.773	4.39184e-116	0	Eif5
6.47575e-118	0.61456	0.504	0.233	1.34475e-113	0	Zc3h12a
2.46033e-115	0.785555	0.839	0.669	5.10912e-111	0	Slc38a2
1.29007e-113	0.587304	0.462	0.193	2.67896e-109	0	Nfkbid
2.11505e-113	1.02696	0.629	0.392	4.3921e-109	0	Jdp2
1.12673e-112	1.05076	0.735	0.474	2.33977e-108	0	Gadd45g
1.27283e-111	0.663423	0.89	0.756	2.64316e-107	0	Srsf7
1.44391e-111	0.644251	0.482	0.227	2.99842e-107	0	Rabgef1
1.63599e-109	0.55409	0.342	0.113	3.39731e-105	0	Dusp5
8.42646e-109	0.537503	0.989	0.946	1.74984e-104	0	Ddx5
2.62414e-106	0.975899	0.897	0.712	5.4493e-102	0	Rgs1
3.32563e-106	0.596328	0.972	0.917	6.906e-102	0	Mcl1
8.90668e-106	0.655716	0.83	0.65	1.84956e-101	0	Atf4
2.15992e-105	0.739591	0.631	0.382	4.48529e-101	0	Sertad1
1.97009e-103	0.888922	0.799	0.594	4.0911e-99	0	Id2
1.06422e-102	0.80373	0.925	0.756	2.20996e-98	0	Btg2
1.14816e-101	1.50272	0.255	0.065	2.38427e-97	0	Areg
1.71865e-100	0.884946	0.602	0.379	3.56895e-96	0	Samsn1
2.71778e-97	0.580526	0.25	0.065	5.64374e-93	0	Gm17056
1.87796e-96	0.682942	0.655	0.44	3.89978e-92	0	Fosl2
6.52813e-94	0.947621	0.734	0.553	1.35563e-89	0	Cited2
2.20086e-93	0.360662	0.997	0.989	4.57031e-89	0	Rps27
3.26184e-93	0.642813	0.616	0.41	6.77354e-89	0	Nfkbib
2.19679e-92	0.629259	0.64	0.413	4.56185e-88	0	Ehd1
2.68706e-92	0.608474	0.894	0.788	5.57994e-88	0	Tnfaip8
2.97491e-92	0.985525	0.473	0.239	6.1777e-88	0	Tnip3
1.74244e-88	0.588902	0.738	0.557	3.61835e-84	0	Tank
1.91611e-88	0.729532	0.494	0.261	3.97899e-84	0	Errfi1
4.07168e-87	0.558194	0.314	0.112	8.45525e-83	0	Gm48065
1.47503e-86	0.680194	0.44	0.219	3.06306e-82	0	Mpp7
2.35453e-85	0.550948	0.721	0.524	4.88941e-81	0	Wsb1
4.65843e-85	0.410309	0.995	0.989	9.67369e-81	0	Ubb
4.11413e-84	0.724623	0.712	0.566	8.54341e-80	0	Nfkb1
1.05483e-83	0.573738	0.807	0.659	2.19045e-79	0	Litaf
5.2562e-82	0.534205	0.564	0.331	1.0915e-77	0	Arid5a
2.23127e-81	0.535139	0.52	0.291	4.63345e-77	0	Birc3
5.36378e-80	0.628468	0.721	0.533	1.11384e-75	0	Creb5
2.1884e-78	0.761426	0.508	0.294	4.54442e-74	0	Traf1
6.66525e-78	0.846863	0.56	0.357	1.38411e-73	0	Icam1
6.75283e-77	1.58008	0.356	0.152	1.40229e-72	0	Cxcl1
1.12359e-76	0.553414	0.477	0.26	2.33324e-72	0	Sowahc
9.71051e-76	0.554553	0.384	0.186	2.01648e-71	0	Osgin2
1.08876e-69	0.725918	0.803	0.65	2.26091e-65	0	Ier2
1.60201e-69	0.787905	0.67	0.431	3.32673e-65	0	Ccl2
2.98645e-69	0.629456	0.829	0.736	6.20167e-65	0	Plek
1.47091e-68	0.514026	0.848	0.724	3.05449e-64	0	2410006H16Rik
1.58954e-68	0.714109	0.61	0.388	3.30085e-64	0	Fosb
2.20765e-68	0.29582	0.192	0.053	4.5844e-64	0	Tmem88
5.50306e-68	0.553812	0.509	0.3	1.14276e-63	0	Tent5c
3.35326e-67	0.769085	0.956	0.902	6.96337e-63	0	Mt1
5.67891e-67	0.585082	0.825	0.703	1.17928e-62	0	Zfand5
1.75922e-66	0.533705	0.435	0.243	3.65319e-62	0	Ell2
5.32092e-65	0.440226	0.29	0.121	1.10494e-60	0	Slc25a33
4.88447e-64	0.5881	0.905	0.847	1.01431e-59	0	Dnaja1
3.75494e-63	0.73509	0.864	0.794	7.79751e-59	0	Slfn2
1.2674e-62	0.388328	0.341	0.162	2.63188e-58	0	Pvr
1.414e-62	0.626827	0.969	0.873	2.93632e-58	0	Cd74
1.74455e-62	0.255888	0.999	0.998	3.62274e-58	0	Fau
3.66861e-62	0.601232	0.895	0.814	7.61823e-58	0	Hsp90aa1
5.24555e-62	0.476923	0.807	0.656	1.08929e-57	0	Cd86
9.29641e-61	0.839187	0.571	0.399	1.93049e-56	0	Dnajb1
1.5421e-59	0.471018	0.723	0.568	3.20233e-55	0	Ppp1r10
3.16015e-59	0.47323	0.35	0.172	6.56236e-55	0	Nfil3
4.10794e-59	0.501629	0.957	0.885	8.53055e-55	0	Basp1
2.15568e-58	0.417461	0.406	0.222	4.47648e-54	0	Cks2
4.67161e-58	0.488996	0.907	0.796	9.70106e-54	0	Lilr4b
4.75165e-58	0.630393	0.71	0.582	9.86727e-54	0	Neurl3
1.77406e-57	0.532596	0.731	0.599	3.68401e-53	0	Herpud1
9.7526e-57	0.387388	0.212	0.073	2.02523e-52	0	Gpr84
1.3927e-56	0.525551	0.625	0.492	2.89209e-52	0	Gtf2b
2.00108e-56	0.500121	0.584	0.422	4.15544e-52	0	Rnf19b
2.69938e-56	0.553952	0.524	0.345	5.60553e-52	0	Tiparp
2.63739e-55	0.405298	0.564	0.404	5.4768e-51	0	Nup98
3.22227e-55	0.524306	0.551	0.389	6.69137e-51	0	Zfp703
1.0365e-54	0.517034	0.853	0.763	2.15239e-50	0	Slc15a3
1.42047e-54	0.526328	0.966	0.91	2.94975e-50	0	Hspa5
2.24583e-54	0.477982	0.394	0.224	4.66368e-50	0	Irs2
2.74483e-54	0.258539	0.995	0.991	5.69992e-50	0	Rpl18a
4.07795e-54	0.477736	0.378	0.21	8.46827e-50	0	Lmnb1
1.06666e-53	0.551525	0.495	0.321	2.21502e-49	0	Ptger4
1.52713e-53	0.50009	0.864	0.764	3.17124e-49	0	Kctd12
1.73133e-53	0.494649	0.595	0.468	3.59529e-49	0	Ndel1
5.89004e-52	0.475659	0.821	0.753	1.22313e-47	0	Slc3a2
2.17713e-51	0.579002	0.921	0.783	4.52103e-47	0	Fos
6.68006e-51	0.397835	0.962	0.886	1.38718e-46	0	Lilrb4a
1.47011e-50	0.354826	0.7	0.49	3.05284e-46	0	Plbd1
5.22928e-50	0.446863	0.849	0.759	1.08591e-45	0	Fus
2.30039e-49	0.645963	0.686	0.491	4.777e-45	0	Ccl12
1.45655e-48	0.633542	0.359	0.179	3.02468e-44	0	Cxcl10
1.56271e-48	0.44193	0.379	0.223	3.24511e-44	0	Dot1l
1.65013e-48	0.405885	0.373	0.213	3.42665e-44	0	Bcl3
1.68076e-48	0.439349	0.415	0.255	3.49026e-44	0	Hexim1
4.64782e-48	0.468931	0.825	0.72	9.65166e-44	0	Runx1
1.24357e-47	0.460026	0.367	0.201	2.58239e-43	0	Osm
2.53406e-47	0.521153	0.96	0.899	5.26222e-43	0	Jund
4.35169e-47	0.699443	0.416	0.262	9.03673e-43	0	Rcan1
4.51615e-47	0.359861	0.365	0.199	9.37823e-43	0	Gm49774
1.1026e-46	0.532915	0.543	0.37	2.28966e-42	0	Irf1
1.79579e-46	0.568822	0.54	0.382	3.72914e-42	0	Rasgef1b
4.10958e-46	0.473769	0.353	0.196	8.53396e-42	0	Pmaip1
4.72378e-46	0.605243	0.568	0.435	9.80939e-42	0	Txnrd1
1.81846e-45	0.592512	0.53	0.388	3.77622e-41	0	Cytip
2.58972e-45	0.688744	0.777	0.651	5.37782e-41	0	H2-Eb1
7.85962e-45	0.363807	0.405	0.249	1.63213e-40	0	Birc2
2.60838e-44	0.380872	0.603	0.412	5.41656e-40	0	St3gal6
4.57355e-44	0.464357	0.475	0.332	9.49743e-40	0	Fem1c
1.6756e-43	0.45843	0.481	0.339	3.47955e-39	0	Sde2
1.6947e-43	0.326018	0.195	0.075	3.51922e-39	0	Nr4a2
2.9135e-43	0.488863	0.693	0.559	6.05018e-39	0	Stap1
4.06678e-43	0.441634	0.806	0.716	8.44508e-39	0	Spag9
6.95549e-43	0.381706	0.481	0.326	1.44438e-38	0	Hivep2
3.60371e-42	0.40733	0.353	0.205	7.48346e-38	0	Pim3
6.71681e-42	0.324186	0.266	0.128	1.39481e-37	0	4933433G15Rik
2.04802e-41	0.346873	0.917	0.745	4.25291e-37	0	Tmem176b
5.93742e-41	0.398197	0.391	0.245	1.23296e-36	0	Rapgef2
9.66642e-41	0.498942	0.504	0.365	2.00733e-36	0	Ddit3
4.34917e-40	0.866285	0.448	0.308	9.03148e-36	0	Il1rn
2.97441e-39	0.47721	0.786	0.662	6.17667e-35	0	Zfp36l1
3.44404e-39	0.543873	0.508	0.376	7.15189e-35	0	Bcl2l11
5.48913e-39	0.407755	0.327	0.19	1.13987e-34	0	Tnfrsf12a
8.48083e-39	0.554957	0.265	0.138	1.76113e-34	0	Arl5c
1.71105e-38	0.44125	0.645	0.545	3.55317e-34	0	Mat2a
3.43642e-38	0.46681	0.904	0.835	7.13608e-34	0	Klf6
1.87117e-37	0.342399	0.469	0.326	3.88566e-33	0	Snhg12
5.11099e-37	0.297977	0.491	0.313	1.06135e-32	0	H2-Q7
7.29461e-37	0.445498	0.357	0.22	1.5148e-32	0	Pxdc1
1.32667e-36	0.332139	0.557	0.383	2.75497e-32	0	Lilra5
2.39659e-36	0.332798	0.436	0.296	4.97677e-32	0	Relb
3.15996e-36	0.483909	0.696	0.588	6.56197e-32	0	Gpr65
6.84065e-36	0.437253	0.497	0.335	1.42053e-31	0	Klf4
3.17101e-35	0.405466	0.701	0.621	6.58491e-31	0	Jmjd1c
4.37683e-35	0.29061	0.21	0.097	9.08893e-31	0	Slc5a3
1.85505e-34	0.378862	0.391	0.268	3.8522e-30	0	Smim3
5.93653e-34	0.531131	0.832	0.724	1.23278e-29	0	H2-Ab1
7.4317e-34	0.356766	0.692	0.597	1.54327e-29	0	Snhg8
1.13084e-33	0.369994	0.326	0.199	2.3483e-29	0	Ints6
3.10548e-33	0.31884	0.233	0.118	6.44884e-29	0	Tob1
4.36549e-33	0.504851	0.426	0.306	9.06538e-29	0	Crem
4.38191e-33	0.365618	0.829	0.737	9.09947e-29	0	Clic4
8.45282e-33	0.359128	0.731	0.628	1.75531e-28	0	Zfhx3
1.46429e-32	0.307911	0.918	0.859	3.04075e-28	0	Picalm
1.533e-32	0.375388	0.551	0.442	3.18342e-28	0	Baz1a
6.46096e-32	0.399278	0.529	0.415	1.34168e-27	0	Snhg1
7.02015e-32	0.345091	0.641	0.546	1.45781e-27	0	Tra2a
1.43129e-31	0.318613	0.312	0.187	2.97221e-27	0	AI504432
6.67558e-31	0.371976	0.797	0.729	1.38625e-26	0	Top1
2.08497e-30	0.33926	0.894	0.845	4.32965e-26	0	Wnk1
3.08783e-30	0.318571	0.851	0.815	6.41219e-26	0	Gas5
1.96278e-29	0.316052	0.273	0.152	4.0759e-25	0	H2-Q6
2.40328e-29	0.333723	0.59	0.496	4.99065e-25	0	Stat3
3.16703e-29	0.492481	0.777	0.666	6.57666e-25	0	H2-Aa
4.24211e-29	0.315527	0.195	0.092	8.80916e-25	0	Cd69
6.13117e-29	0.319766	0.479	0.363	1.2732e-24	0	Zfas1
7.66101e-29	0.389843	0.607	0.525	1.59089e-24	0	Gls
2.60359e-28	0.335769	0.786	0.679	5.40662e-24	0	Stk17b
1.1715e-27	0.296384	0.445	0.326	2.43274e-23	0	Pcf11
1.46678e-27	0.321236	0.689	0.597	3.04591e-23	0	Clk1
5.32802e-27	0.337269	0.328	0.216	1.10642e-22	0	Nabp1
7.68515e-27	0.36341	0.43	0.327	1.5959e-22	0	Gch1
1.58046e-26	0.352848	0.609	0.531	3.28199e-22	0	Bach1
1.80829e-26	0.319009	0.44	0.306	3.75511e-22	0	Gm34084
4.1218e-26	0.306861	0.35	0.237	8.55934e-22	0	Nfkbie
5.86044e-26	0.328997	0.497	0.402	1.21698e-21	0	Mknk2
6.73478e-26	0.273392	0.579	0.435	1.39854e-21	0	Klf2
8.58504e-26	0.350182	0.542	0.455	1.78277e-21	0	Rbbp6
1.21248e-25	0.283474	0.346	0.231	2.51783e-21	0	Dusp16
2.16098e-25	0.296008	0.614	0.524	4.48749e-21	0	Trps1
4.22962e-25	0.306436	0.34	0.235	8.78324e-21	0	Mapk6
9.07274e-25	0.367766	0.603	0.509	1.88404e-20	0	Ptafr
3.9606e-24	0.407283	0.39	0.286	8.22459e-20	0	Gm6377
5.67701e-24	0.312316	0.309	0.205	1.17889e-19	0	Plk3
1.64843e-23	0.269251	0.758	0.708	3.42314e-19	0	Arf4
2.57864e-23	0.366862	0.468	0.376	5.35481e-19	0	Tob2
3.53184e-23	0.353759	0.72	0.611	7.33422e-19	0	Pmepa1
4.75994e-23	0.27369	0.534	0.42	9.8845e-19	0	H2-Q4
1.00211e-22	0.425984	0.129	0.057	2.08097e-18	0	Il1a
1.16713e-22	0.262569	0.843	0.775	2.42365e-18	0	Mef2a
4.40468e-22	0.307409	0.677	0.638	9.14677e-18	0	Ankrd11
5.21438e-22	0.266888	0.668	0.598	1.08282e-17	0	Bmp2k
1.16073e-21	0.337523	0.416	0.327	2.41037e-17	0	Tmem251
1.88161e-21	0.290941	0.787	0.744	3.90736e-17	0	Irf2bp2
2.11332e-21	0.286625	0.728	0.664	4.38852e-17	0	Tra2b
2.85395e-21	0.277989	0.623	0.558	5.92651e-17	0	Eif4a2
5.06585e-21	0.28387	0.586	0.495	1.05198e-16	0	Tanc2
6.45687e-21	0.261761	0.387	0.293	1.34083e-16	0	Sertad2
8.08717e-21	0.309406	0.476	0.395	1.67938e-16	0	N4bp1
8.90774e-21	0.274841	0.31	0.212	1.84978e-16	0	Chka
1.00673e-20	0.338863	0.499	0.419	2.09058e-16	0	Got1
1.4912e-20	0.309956	0.385	0.289	3.09662e-16	0	Klf10
6.25986e-20	0.281472	0.299	0.2	1.29992e-15	0	Hilpda
8.54772e-20	0.334554	0.431	0.331	1.77502e-15	0	Plaur
9.43247e-20	0.359905	0.431	0.347	1.95875e-15	0	Dnajb9
1.91514e-19	0.369336	0.635	0.587	3.97698e-15	0	Sod2
2.12912e-19	0.26646	0.329	0.234	4.42133e-15	0	Smad7
5.90191e-19	0.310822	0.316	0.23	1.22559e-14	0	Impact
2.08701e-18	0.322579	0.37	0.28	4.33388e-14	0	Casp4
2.71251e-18	0.276053	0.149	0.078	5.6328e-14	0	Slc7a11
8.64036e-18	0.344219	0.317	0.228	1.79426e-13	0	E230029C05Rik
9.31489e-18	0.37726	0.727	0.658	1.93433e-13	0	Glipr1
1.07588e-17	0.286233	0.437	0.351	2.23417e-13	0	Trib1
1.11531e-17	0.498773	0.291	0.203	2.31605e-13	0	Rrad
1.35127e-17	0.282082	0.561	0.509	2.80605e-13	0	Etf1
1.78756e-17	0.438154	0.361	0.268	3.71204e-13	0	Plk2
3.32044e-17	0.26532	0.33	0.249	6.89522e-13	0	Tsc22d2
3.77104e-17	0.291403	0.322	0.239	7.83094e-13	0	Plscr1
8.13783e-17	0.268298	0.799	0.757	1.6899e-12	0	Srsf2
1.00514e-16	0.337287	0.51	0.443	2.08728e-12	0	Etv3
1.29602e-16	0.286773	0.703	0.664	2.69133e-12	0	Dleu2
1.95567e-16	0.508961	0.415	0.327	4.06114e-12	0	Mt2
2.28509e-16	0.257275	0.414	0.343	4.74522e-12	0	Smox
4.59312e-16	0.289344	0.539	0.491	9.53808e-12	0	Snx18
4.62276e-16	0.313913	0.64	0.569	9.59962e-12	0	Ninj1
1.83553e-15	0.304119	0.295	0.219	3.81166e-11	0	Batf
4.35457e-15	0.371354	0.329	0.252	9.04271e-11	0	Malt1
1.51109e-14	0.55854	0.81	0.821	3.13794e-10	0	Jun
9.02481e-14	0.40938	0.197	0.127	1.87409e-09	0	Clec4e
1.75283e-13	0.311602	0.54	0.471	3.63993e-09	0	Cxcr4
1.63233e-12	0.265365	0.632	0.612	3.38971e-08	0	Gna13
1.20997e-10	0.264706	0.606	0.547	2.51263e-06	0	Slamf7
3.39688e-10	0.258559	0.368	0.311	7.05395e-06	0	Rilpl2
3.54984e-10	0.263481	0.245	0.184	7.37159e-06	0	Mxd1
1.87188e-09	0.253251	0.251	0.196	3.88716e-05	0	Plau
3.14939e-09	0.266095	0.347	0.3	6.54003e-05	0	Plpbp
2.28523e-08	0.267099	0.414	0.379	0.000474552	0	Mdm2
1.84669e-07	0.252858	0.346	0.309	0.00383484	0	Ddx3y
1.44094e-05	0.474705	0.316	0.268	0.299226	0	Ccl7
0.000124739	0.342176	0.496	0.506	1	0	Eif4e
2.97757e-301	1.37252	0.983	0.707	6.18323e-297	1	Cd9
2.97616e-298	1.22973	0.888	0.505	6.1803e-294	1	Aopep
5.08921e-213	1.07484	0.743	0.318	1.05683e-208	1	Nes
3.57341e-205	0.723261	0.668	0.254	7.42054e-201	1	Apbb2
7.833e-192	0.953316	0.976	0.8	1.6266e-187	1	Cd72
3.51172e-184	0.818679	0.843	0.491	7.29245e-180	1	Plp2
4.36785e-180	0.840899	0.97	0.828	9.07029e-176	1	Lsp1
9.66007e-179	0.95527	0.85	0.556	2.00601e-174	1	Rhoc
6.31415e-177	0.694193	0.99	0.959	1.3112e-172	1	Atox1
2.45007e-176	0.86359	0.952	0.71	5.08781e-172	1	Capg
3.63486e-156	0.646895	0.99	0.935	7.54816e-152	1	Anxa5
8.81137e-156	0.865384	0.796	0.401	1.82977e-151	1	AA467197
1.94222e-155	0.775425	0.966	0.853	4.03322e-151	1	Ckb
6.07725e-152	0.618053	0.681	0.326	1.262e-147	1	Pdlim7
2.0911e-151	0.83435	0.982	0.901	4.34238e-147	1	Hexb
2.42967e-150	0.583957	0.999	0.968	5.04546e-146	1	Fxyd5
3.10771e-149	0.954998	0.85	0.592	6.45348e-145	1	Igf1
3.77335e-139	0.862473	0.961	0.904	7.83574e-135	1	Ms4a7
1.40363e-138	0.735332	0.893	0.681	2.91477e-134	1	Aprt
1.59933e-137	0.428941	0.511	0.192	3.32117e-133	1	Cdk18
6.29304e-135	0.632399	0.97	0.898	1.30681e-130	1	Gnas
7.62532e-135	0.632931	0.19	0.02	1.58347e-130	1	Stmn4
1.4328e-134	0.473718	0.324	0.079	2.97536e-130	1	Pcp4l1
6.10668e-131	0.668928	0.89	0.678	1.26811e-126	1	Gusb
5.02687e-130	0.730192	0.883	0.616	1.04388e-125	1	Glipr1
1.94774e-128	0.662086	0.783	0.488	4.04468e-124	1	Cpd
3.18288e-128	0.386281	0.265	0.053	6.60957e-124	1	Angptl2
3.92848e-128	0.596771	0.54	0.227	8.15788e-124	1	Dpep2
4.57958e-128	0.636245	0.963	0.833	9.50996e-124	1	Aldoa
5.56725e-126	0.542826	0.975	0.847	1.1561e-121	1	Lgals3
2.40656e-122	0.57565	0.944	0.795	4.99746e-118	1	Ywhah
3.5767e-122	0.486751	0.455	0.17	7.42737e-118	1	S1pr1
1.57818e-120	0.395901	0.325	0.088	3.27726e-116	1	L1cam
6.29682e-120	0.657222	0.958	0.819	1.3076e-115	1	Metrnl
3.67628e-118	0.515506	0.994	0.973	7.63417e-114	1	Myl6
1.93766e-117	0.478322	0.31	0.082	4.02374e-113	1	Cxcr3
1.69159e-112	0.735278	0.923	0.763	3.51276e-108	1	Trem2
7.15944e-112	1.04789	0.857	0.666	1.48673e-107	1	S100a6
8.5376e-112	0.569124	0.961	0.864	1.77292e-107	1	Rtn4
1.16512e-111	0.611997	0.958	0.847	2.4195e-107	1	Itgb1
1.95302e-110	0.651066	0.888	0.727	4.05564e-106	1	Dstn
2.12014e-110	0.537492	0.904	0.733	4.40269e-106	1	Cap1
2.46481e-108	0.55546	0.654	0.366	5.11843e-104	1	Pfkp
1.08329e-107	0.608352	0.778	0.478	2.24955e-103	1	Pdgfb
2.90921e-107	0.340801	0.372	0.122	6.04127e-103	1	Bik
1.51912e-106	0.503951	0.592	0.285	3.1546e-102	1	Syt11
4.35613e-106	0.597538	0.894	0.696	9.04593e-102	1	Pea15a
5.74074e-105	0.343085	0.309	0.089	1.19212e-100	1	Speg
1.97174e-103	0.55863	0.86	0.638	4.09452e-99	1	Card19
1.21219e-102	0.595371	0.777	0.506	2.51723e-98	1	Cdk6
1.66082e-101	0.489728	0.97	0.881	3.44887e-97	1	Ptms
5.7156e-101	0.555413	0.742	0.462	1.1869e-96	1	Alcam
2.9318e-100	0.408061	0.99	0.95	6.08817e-96	1	Clic1
3.21475e-99	0.520734	0.697	0.397	6.67575e-95	1	Gpr137b
8.74789e-99	0.517122	0.98	0.928	1.81659e-94	1	Tspo
1.20908e-98	0.590153	0.968	0.865	2.51077e-94	1	Msn
7.01508e-97	0.467907	0.959	0.845	1.45675e-92	1	Atp6v0e
4.36526e-96	0.603037	0.833	0.605	9.0649e-92	1	Anxa1
1.3458e-95	0.588091	0.893	0.66	2.79468e-91	1	Tgfbr1
2.02641e-95	0.488335	0.942	0.823	4.20804e-91	1	Rabac1
1.96037e-94	0.517781	0.865	0.629	4.07091e-90	1	Serpinb6a
3.1379e-93	0.359098	0.996	0.987	6.51617e-89	1	Sh3bgrl3
3.94475e-93	0.560557	0.983	0.932	8.19168e-89	1	Lcp1
2.05057e-89	0.565361	0.566	0.282	4.25822e-85	1	Spn
2.06704e-89	0.459223	0.987	0.91	4.29242e-85	1	Cxcl16
9.0764e-89	0.367209	0.996	0.959	1.88481e-84	1	Arpc2
1.23905e-88	0.357331	0.996	0.979	2.57301e-84	1	Tyrobp
1.09045e-87	0.488224	0.961	0.873	2.26442e-83	1	Ctsa
1.36781e-86	0.504418	0.899	0.719	2.84038e-82	1	Clic4
2.35921e-86	0.470084	0.54	0.293	4.89913e-82	1	Mgst3
7.09951e-86	0.301197	0.231	0.059	1.47428e-81	1	Cd5
1.26448e-81	0.515488	0.866	0.658	2.62581e-77	1	Anxa2
2.08758e-81	0.43942	0.586	0.323	4.33506e-77	1	Kcnn4
2.37219e-81	0.533415	0.785	0.574	4.92609e-77	1	Myadm
2.70414e-81	0.466805	0.472	0.235	5.61542e-77	1	Pqlc1
2.84193e-81	0.527112	0.805	0.569	5.90156e-77	1	Lrp1
2.58496e-80	0.481874	0.956	0.855	5.36793e-76	1	Cd63
1.8174e-79	0.630194	0.658	0.395	3.77402e-75	1	Spp1
3.20741e-79	0.521491	0.993	0.981	6.6605e-75	1	Actg1
2.01844e-78	0.489865	0.967	0.872	4.19149e-74	1	Iqgap1
4.54915e-78	0.582396	0.483	0.249	9.44676e-74	1	Olfml3
5.77126e-78	0.395605	0.996	0.986	1.19846e-73	1	Pfn1
7.26349e-75	0.325982	0.996	0.969	1.50834e-70	1	Cyba
1.70372e-73	0.465183	0.957	0.855	3.53794e-69	1	Timp2
4.5166e-73	0.46897	0.901	0.738	9.37917e-69	1	Tpm4
2.09783e-72	0.474126	0.831	0.625	4.35636e-68	1	Anxa3
4.77286e-72	0.418744	0.646	0.41	9.91133e-68	1	Cyb5r3
4.79803e-71	0.339153	0.452	0.227	9.9636e-67	1	Sntb2
6.96217e-71	0.327217	0.434	0.203	1.44576e-66	1	Arap3
7.27958e-68	0.484504	0.81	0.633	1.51168e-63	1	Lmo2
1.31467e-67	0.881756	0.739	0.538	2.73005e-63	1	S100a4
1.31519e-67	0.429492	0.569	0.328	2.73112e-63	1	Syne1
2.2961e-67	0.349964	0.399	0.183	4.76807e-63	1	Atp2b4
2.67729e-67	0.406277	0.872	0.714	5.55966e-63	1	Smim14
6.39293e-67	0.435295	0.781	0.566	1.32756e-62	1	Cd37
9.57702e-67	0.527486	0.91	0.745	1.98876e-62	1	Slamf9
2.43251e-66	0.357374	0.977	0.88	5.05134e-62	1	Basp1
9.59441e-66	0.480412	0.696	0.492	1.99238e-61	1	Vma21
1.00071e-65	0.319162	0.395	0.179	2.07808e-61	1	Ets1
2.66267e-65	0.361124	0.224	0.07	5.52931e-61	1	Dcstamp
3.66561e-65	0.293531	0.989	0.953	7.61201e-61	1	Gng5
7.2199e-65	0.3551	0.994	0.952	1.49929e-60	1	Ctsz
1.16442e-64	0.448849	0.585	0.344	2.41803e-60	1	Pdgfa
2.37596e-64	0.354131	0.989	0.954	4.93391e-60	1	Ucp2
7.72434e-64	0.342599	0.385	0.177	1.60404e-59	1	Adam8
1.97705e-63	0.454442	0.635	0.41	4.10554e-59	1	Myo1e
2.54519e-63	0.523808	0.819	0.585	5.28533e-59	1	Pmepa1
2.59119e-63	0.445893	0.931	0.813	5.38086e-59	1	Pkm
2.82136e-63	0.355784	0.526	0.297	5.85883e-59	1	2510009E07Rik
8.10696e-63	0.397976	0.977	0.927	1.68349e-58	1	Coro1a
1.12681e-62	0.3263	0.609	0.368	2.33993e-58	1	Lpl
2.43729e-62	0.265915	0.404	0.192	5.06127e-58	1	Actn1
6.01693e-62	0.521724	0.988	0.932	1.24948e-57	1	Prdx1
6.22425e-62	0.345665	0.496	0.269	1.29253e-57	1	Bcl2
1.2544e-61	0.430267	0.952	0.877	2.60488e-57	1	Hexa
4.90416e-61	0.332876	0.47	0.246	1.0184e-56	1	Lhfpl2
6.99709e-61	0.331495	0.954	0.869	1.45302e-56	1	Arhgdia
1.76709e-60	0.338598	0.533	0.309	3.66954e-56	1	Tes
3.01402e-60	0.384649	0.941	0.828	6.25891e-56	1	Ccdc12
6.79873e-60	0.352285	0.82	0.65	1.41183e-55	1	Gsn
5.42629e-59	0.378267	0.533	0.323	1.12682e-54	1	Napg
6.72157e-59	0.437326	0.516	0.302	1.3958e-54	1	Plec
3.42621e-58	0.376541	0.63	0.412	7.11486e-54	1	Tmbim1
1.61171e-57	0.374645	0.849	0.693	3.34687e-53	1	Psmd8
3.6467e-57	0.347823	0.618	0.39	7.57274e-53	1	Peak1
5.24919e-57	0.344099	0.911	0.786	1.09005e-52	1	S100a13
5.35328e-57	0.371549	0.519	0.308	1.11166e-52	1	Tmx4
3.77133e-56	0.396	0.994	0.968	7.83155e-52	1	Gpx1
6.80451e-56	0.355696	0.911	0.779	1.41302e-51	1	Ndfip1
1.0239e-55	0.275608	0.372	0.179	2.12623e-51	1	Stk38l
2.81605e-55	0.364726	0.862	0.719	5.8478e-51	1	Nmt1
2.88485e-55	0.465813	0.682	0.438	5.99068e-51	1	Col14a1
4.57555e-55	0.462326	0.899	0.773	9.50158e-51	1	Myh9
4.93646e-55	0.385558	0.76	0.567	1.02511e-50	1	Ifi27
1.03427e-54	0.281839	0.42	0.214	2.14776e-50	1	Xylt1
2.87369e-54	0.394904	0.642	0.409	5.9675e-50	1	F11r
1.06302e-53	0.274378	0.45	0.249	2.20747e-49	1	Cd151
1.39444e-53	0.328255	0.924	0.813	2.8957e-49	1	Vdac2
1.50541e-53	0.332516	0.637	0.412	3.12613e-49	1	Mtss1
2.16602e-53	0.522357	0.805	0.642	4.49796e-49	1	Flna
2.98191e-53	0.288583	0.962	0.884	6.19223e-49	1	Akr1a1
2.98877e-53	0.347333	0.954	0.871	6.20648e-49	1	Myl12a
9.54132e-53	0.256645	0.988	0.961	1.98135e-48	1	Cox4i1
9.6779e-53	0.339496	0.864	0.705	2.00971e-48	1	Calm3
2.57499e-52	0.405608	0.752	0.544	5.34723e-48	1	Stap1
3.06314e-52	0.329242	0.973	0.905	6.36091e-48	1	Lamp2
4.09659e-52	0.347271	0.557	0.336	8.50698e-48	1	Itgax
5.11489e-52	0.818168	0.597	0.415	1.06216e-47	1	Zmynd15
1.04424e-51	0.377076	0.631	0.436	2.16847e-47	1	Sars
1.66234e-51	0.340732	0.814	0.627	3.45202e-47	1	Lat2
1.75993e-51	0.250508	0.193	0.065	3.65467e-47	1	Sh3bgrl2
2.60872e-51	0.570354	0.765	0.6	5.41727e-47	1	Lmna
7.10546e-51	0.365577	0.829	0.652	1.47552e-46	1	Arl4c
3.77388e-50	0.260087	0.498	0.289	7.83683e-46	1	Trim35
1.22866e-49	0.316567	0.712	0.503	2.55144e-45	1	Anxa4
1.38217e-49	0.35747	0.696	0.5	2.87022e-45	1	Nfic
1.64589e-49	0.403278	0.479	0.27	3.41786e-45	1	Ch25h
1.65685e-49	0.334559	0.86	0.727	3.44062e-45	1	Camk1
2.56297e-49	0.320803	0.864	0.703	5.32226e-45	1	Gpsm3
2.86767e-49	0.34724	0.771	0.612	5.955e-45	1	Cux1
5.50716e-49	0.335283	0.983	0.916	1.14362e-44	1	Emp3
5.99309e-49	0.302293	0.541	0.334	1.24453e-44	1	Tspan4
7.43305e-49	0.319109	0.859	0.712	1.54355e-44	1	Fuca1
7.96141e-49	0.331312	0.622	0.431	1.65327e-44	1	Arpc5l
1.27956e-48	0.338678	0.837	0.707	2.65713e-44	1	Nptn
2.17545e-48	0.297245	0.72	0.52	4.51753e-44	1	Pon2
2.20126e-48	0.271212	0.994	0.959	4.57113e-44	1	Laptm5
2.25487e-48	0.359332	0.968	0.889	4.68246e-44	1	Cd68
2.74996e-48	0.338333	0.781	0.622	5.71056e-44	1	Nckap1l
3.24015e-48	0.283638	0.576	0.374	6.7285e-44	1	Triap1
4.01207e-48	0.323802	0.626	0.439	8.33146e-44	1	Dnase1l1
4.93577e-48	0.287927	0.975	0.901	1.02496e-43	1	Spi1
7.3141e-48	0.36761	0.926	0.815	1.51885e-43	1	Taldo1
1.1358e-47	0.285018	0.412	0.226	2.3586e-43	1	Slmap
4.53252e-47	0.290656	0.187	0.064	9.41222e-43	1	Ppp1r1a
4.55313e-47	0.344987	0.464	0.268	9.45502e-43	1	Cadm1
5.50668e-47	0.361672	0.851	0.704	1.14352e-42	1	Abhd12
8.03585e-47	0.280899	0.753	0.552	1.66872e-42	1	H13
1.20549e-46	0.314085	1	0.999	2.50331e-42	1	Fth1
7.37712e-46	0.288211	0.74	0.549	1.53193e-41	1	Arl6ip5
9.19829e-46	0.611084	0.982	0.929	1.91012e-41	1	Crip1
1.69376e-45	0.293223	0.452	0.263	3.51727e-41	1	Pik3cb
5.23876e-45	0.355935	0.658	0.459	1.08788e-40	1	Abcg1
5.65362e-45	0.286942	0.943	0.859	1.17403e-40	1	Arpc4
5.97659e-45	0.324208	0.842	0.704	1.2411e-40	1	Ppt1
1.30823e-44	0.296859	0.783	0.615	2.71667e-40	1	Mpc1
3.55283e-44	0.278285	0.776	0.599	7.37781e-40	1	Mapk3
5.23133e-44	0.292918	0.894	0.767	1.08634e-39	1	Tmem59
1.1363e-43	0.309645	0.922	0.783	2.35964e-39	1	Adgre1
1.77587e-43	0.252786	0.427	0.248	3.68776e-39	1	Insig2
2.01066e-43	0.335809	0.509	0.309	4.17534e-39	1	Tnfsf13b
2.33335e-43	0.377013	1	1	4.84544e-39	1	Actb
3.9728e-43	0.303284	0.935	0.814	8.24991e-39	1	Reep5
5.33015e-43	0.274891	0.939	0.848	1.10686e-38	1	Rnasek
5.98198e-43	0.349263	0.429	0.234	1.24222e-38	1	Mmp12
1.01707e-42	0.318654	0.615	0.424	2.11205e-38	1	Otulin
1.06797e-42	0.298334	0.767	0.608	2.21774e-38	1	Rab10
1.48769e-42	0.304962	0.925	0.768	3.08935e-38	1	C5ar1
1.9324e-42	0.29598	0.767	0.581	4.01283e-38	1	Tnfsf12
2.68903e-42	0.294553	0.486	0.302	5.58404e-38	1	Clip1
3.1568e-42	0.316376	0.649	0.463	6.55542e-38	1	Retreg1
5.17702e-42	0.285859	0.53	0.336	1.07506e-37	1	Galnt7
1.26789e-41	0.318805	0.46	0.267	2.6329e-37	1	Emp1
1.42489e-41	0.274306	0.55	0.358	2.95893e-37	1	Dgkd
2.78303e-41	0.312622	0.479	0.294	5.77925e-37	1	Tspan13
4.24499e-41	0.301297	0.621	0.426	8.81516e-37	1	Arl11
6.45531e-41	0.292364	0.813	0.639	1.34051e-36	1	Tnfaip8l2
2.95707e-40	0.302626	0.911	0.824	6.14066e-36	1	Sh3bgrl
3.66332e-40	0.292354	0.945	0.86	7.60725e-36	1	Arpc5
5.20534e-40	0.274832	0.67	0.49	1.08094e-35	1	Tprgl
3.03648e-39	0.250092	0.885	0.745	6.30555e-35	1	Tmed9
5.80083e-39	0.270203	0.994	0.976	1.2046e-34	1	Cfl1
6.42268e-39	0.280786	0.84	0.698	1.33373e-34	1	Fkbp1a
7.41821e-39	0.299325	0.591	0.412	1.54047e-34	1	Ptk2b
1.33607e-38	0.296943	0.621	0.443	2.77448e-34	1	Itpripl2
2.51193e-38	0.277523	0.562	0.375	5.21627e-34	1	Rap2a
7.54546e-38	0.292961	0.475	0.307	1.56689e-33	1	Senp2
8.38517e-38	0.304926	0.911	0.779	1.74126e-33	1	Man2b1
9.59386e-38	0.253958	0.739	0.568	1.99226e-33	1	Ggh
1.132e-37	0.295629	0.499	0.326	2.35072e-33	1	Nrp2
1.16932e-37	0.298948	0.687	0.517	2.42821e-33	1	Cnn2
1.20499e-37	0.259425	0.847	0.705	2.50229e-33	1	Supt4a
3.83827e-37	0.260616	0.642	0.462	7.97056e-33	1	Lpxn
4.07031e-37	0.270391	0.777	0.613	8.4524e-33	1	Psmb5
7.37933e-37	0.493355	0.966	0.91	1.53239e-32	1	Vim
7.79788e-37	0.263109	0.784	0.624	1.61931e-32	1	Gabarapl2
9.40154e-37	0.422	0.609	0.453	1.95232e-32	1	Pilra
1.02495e-36	0.250188	0.445	0.273	2.12842e-32	1	Extl3
1.09965e-36	0.278432	0.748	0.577	2.28352e-32	1	Epb41l2
1.69619e-36	0.2644	0.913	0.818	3.5223e-32	1	Smdt1
1.76626e-36	0.260834	0.569	0.395	3.66782e-32	1	Lrrfip2
2.12714e-36	0.301056	0.563	0.401	4.41722e-32	1	Asap1
2.88606e-36	0.279442	0.777	0.624	5.99319e-32	1	Serinc1
4.47877e-36	0.252641	0.939	0.867	9.30062e-32	1	Tpd52
6.10166e-36	0.263506	0.477	0.304	1.26707e-31	1	Pbxip1
6.4887e-36	0.281218	0.811	0.661	1.34744e-31	1	Cnih4
7.0994e-36	0.257341	0.973	0.927	1.47426e-31	1	Rgs10
1.29815e-35	0.267488	0.807	0.657	2.69574e-31	1	Ppp1r14b
2.27559e-35	0.26568	0.789	0.636	4.72549e-31	1	Atp6ap1
3.2052e-35	0.272922	0.732	0.569	6.65593e-31	1	Lrrfip1
4.37906e-35	0.278555	0.683	0.529	9.09355e-31	1	Ptpra
6.56233e-35	0.272273	0.793	0.595	1.36273e-30	1	Pmp22
7.21345e-35	0.282513	0.885	0.774	1.49795e-30	1	Bax
7.86835e-35	0.271923	0.94	0.853	1.63394e-30	1	Mrpl52
8.95317e-35	0.252844	0.892	0.78	1.85922e-30	1	Bsg
1.12439e-34	0.263071	0.616	0.438	2.3349e-30	1	Trim47
1.29908e-34	0.31137	0.963	0.885	2.69767e-30	1	Mafb
1.72004e-34	0.259735	0.874	0.758	3.57183e-30	1	Grcc10
1.721e-34	0.262974	0.62	0.433	3.57383e-30	1	Itga6
1.97778e-34	0.288864	0.777	0.617	4.10705e-30	1	Lipa
2.87456e-34	0.266567	0.796	0.641	5.96931e-30	1	Sdf4
1.47817e-33	0.293363	0.557	0.388	3.06957e-29	1	Pik3c2a
6.01636e-33	0.290486	0.505	0.346	1.24936e-28	1	Asph
1.49704e-32	0.258423	0.745	0.611	3.10876e-28	1	Saraf
3.13936e-31	0.262792	0.777	0.637	6.51918e-27	1	Rsu1
4.00946e-31	0.310445	0.63	0.463	8.32604e-27	1	Tuba1a
7.39627e-31	0.287632	0.994	0.966	1.53591e-26	1	Ctsb
1.80573e-29	0.266342	0.413	0.262	3.74978e-25	1	Pdlim1
4.31938e-29	0.271252	0.744	0.604	8.96962e-25	1	Taok3
4.47777e-29	0.276733	0.823	0.701	9.29854e-25	1	Slc6a6
4.74327e-29	0.264187	0.878	0.764	9.84988e-25	1	Crlf2
9.421e-28	0.285631	0.75	0.598	1.95637e-23	1	Pou2f2
3.64204e-27	0.376953	0.67	0.498	7.56307e-23	1	Ccnd1
9.80344e-27	0.283785	0.952	0.893	2.03578e-22	1	Tagln2
1.36441e-26	0.285123	0.721	0.58	2.83334e-22	1	Cd44
1.77484e-26	0.253457	0.877	0.761	3.68562e-22	1	S100a11
1.23337e-24	0.288728	0.798	0.679	2.56122e-20	1	Macf1
1.18643e-23	0.342294	0.827	0.71	2.46374e-19	1	Blvrb
4.05193e-21	0.283745	0.394	0.267	8.41424e-17	1	Clec4d
7.00053e-18	0.257476	0.798	0.677	1.45373e-13	1	Stk17b
3.84288e-17	0.337376	0.774	0.653	7.98012e-13	1	Gatm
4.85648e-15	0.320151	0.745	0.652	1.0085e-10	1	S100a10
1.47042e-11	0.350313	0.637	0.544	3.05347e-07	1	Fcrls
1.60076e-09	0.255471	0.3	0.222	3.32414e-05	1	Tppp3
1.40726e-08	0.60678	0.344	0.284	0.000292232	1	Fn1
8.23456e-191	1.2073	0.86	0.568	1.70999e-186	2	Txnip
9.24041e-154	0.850233	0.954	0.742	1.91886e-149	2	Tmem176b
2.33543e-136	0.909365	0.888	0.654	4.84975e-132	2	Tmem176a
9.35143e-121	0.666726	0.967	0.912	1.94192e-116	2	Ctsc
4.14707e-114	0.858573	0.834	0.642	8.61181e-110	2	H2-DMa
3.0384e-110	0.657794	0.956	0.889	6.30953e-106	2	Serinc3
7.2635e-110	1.07912	0.637	0.361	1.50834e-105	2	Hpgd
7.81038e-105	0.735491	0.753	0.461	1.6219e-100	2	Mrc1
7.68687e-95	0.932854	0.89	0.714	1.59626e-90	2	H2-Ab1
1.41856e-90	0.929363	0.842	0.654	2.94579e-86	2	H2-Aa
2.8685e-90	0.79165	0.685	0.445	5.95674e-86	2	Maf
1.08229e-89	0.943806	0.836	0.642	2.24748e-85	2	H2-Eb1
2.1017e-89	0.693855	0.851	0.746	4.36439e-85	2	Pid1
1.36478e-86	0.624759	0.948	0.865	2.8341e-82	2	Selenop
4.86622e-85	0.639769	0.897	0.787	1.01052e-80	2	Marcks
8.47581e-85	0.525187	0.958	0.902	1.76009e-80	2	Ly86
6.64465e-83	0.690435	0.762	0.579	1.37983e-78	2	Clec4a3
1.19883e-82	0.823913	0.954	0.88	2.48949e-78	2	Cd74
1.04252e-81	0.78949	0.772	0.581	2.16489e-77	2	Cx3cr1
7.89944e-76	0.760896	0.759	0.588	1.6404e-71	2	H2-DMb1
2.89735e-74	0.557194	0.859	0.775	6.01664e-70	2	Ifngr1
1.03681e-71	0.480107	0.946	0.887	2.15303e-67	2	Unc93b1
3.48156e-70	0.531771	0.819	0.701	7.22981e-66	2	Vsir
1.16824e-66	0.624331	0.626	0.418	2.42598e-62	2	Clec4a2
4.329e-65	0.497175	0.953	0.904	8.9896e-61	2	Csf1r
8.8879e-65	0.545587	0.789	0.676	1.84566e-60	2	P2ry6
8.37002e-64	0.608091	0.796	0.67	1.73812e-59	2	Mef2c
3.73982e-63	0.574978	0.862	0.778	7.76611e-59	2	Cltc
5.06912e-63	0.481679	0.929	0.863	1.05265e-58	2	Aif1
1.89013e-62	0.573641	0.562	0.354	3.92504e-58	2	Lifr
1.04566e-60	0.668291	0.685	0.533	2.17142e-56	2	Tsc22d3
2.81275e-59	1.15934	0.47	0.283	5.84095e-55	2	Ccr2
5.56206e-59	0.542795	0.709	0.522	1.15502e-54	2	Ighm
1.12688e-56	0.452916	0.897	0.828	2.34007e-52	2	Cyth4
3.70359e-54	0.342762	0.987	0.942	7.69088e-50	2	C1qa
1.91478e-52	0.381995	0.933	0.91	3.97623e-48	2	Ptpn18
1.03175e-50	0.386609	0.961	0.828	2.14254e-46	2	Ifi27l2a
1.11043e-49	0.441877	0.892	0.844	2.30591e-45	2	Mbnl1
1.42779e-49	0.45589	0.311	0.147	2.96495e-45	2	Ciita
2.27159e-49	0.344245	0.998	0.993	4.71719e-45	2	Cst3
3.98362e-49	0.431264	0.929	0.891	8.2724e-45	2	Fcgr3
7.22096e-47	0.444062	0.844	0.756	1.4995e-42	2	Pld4
5.56e-46	0.494755	0.871	0.779	1.15459e-41	2	Trf
8.21474e-46	0.447129	0.449	0.278	1.70587e-41	2	Abca9
4.12555e-45	0.477602	0.85	0.777	8.56713e-41	2	Zfp36l2
1.15581e-44	0.422755	0.756	0.657	2.40016e-40	2	Tnfaip8l2
1.3373e-44	0.449881	0.7	0.544	2.77704e-40	2	Ms4a6b
3.4103e-44	0.454241	0.548	0.403	7.08184e-40	2	2023-03-01
1.31608e-43	0.477424	0.597	0.426	2.73298e-39	2	Cfh
3.50087e-43	0.300643	0.987	0.945	7.26991e-39	2	C1qc
2.4338e-42	0.478973	0.581	0.435	5.05404e-38	2	Tent5a
2.54498e-42	0.34471	0.995	0.983	5.28491e-38	2	Itm2b
3.02384e-42	0.463782	0.435	0.277	6.27931e-38	2	Dusp6
1.39414e-41	0.548769	0.328	0.175	2.89508e-37	2	Clec4b1
2.50226e-41	0.412902	0.927	0.846	5.19618e-37	2	Cd81
3.68459e-41	0.392968	0.438	0.279	7.65142e-37	2	Batf3
4.39247e-41	0.463077	0.684	0.59	9.1214e-37	2	Ntpcr
4.37245e-40	0.512986	0.553	0.398	9.07984e-36	2	Clec4a1
2.38864e-39	0.466148	0.529	0.398	4.96025e-35	2	Mxd4
2.94028e-39	0.46842	0.695	0.605	6.10578e-35	2	Rassf4
1.21819e-38	0.347618	0.869	0.731	2.5297e-34	2	Ly6e
4.67639e-37	0.457282	0.836	0.742	9.711e-33	2	Lst1
2.01511e-36	0.302657	0.67	0.54	4.18458e-32	2	Fcgrt
3.34685e-35	0.387787	0.736	0.667	6.95006e-31	2	Tsc22d4
4.79489e-35	0.420266	0.926	0.894	9.95707e-31	2	Ptprc
1.15397e-33	0.330171	0.92	0.894	2.39634e-29	2	Son
1.16607e-33	0.474337	0.891	0.841	2.42145e-29	2	Zeb2
1.38633e-33	0.392414	0.781	0.656	2.87886e-29	2	Ms4a6c
1.53501e-33	0.386108	0.312	0.184	3.18759e-29	2	Tifab
9.8919e-33	0.421755	0.736	0.657	2.05415e-28	2	Dleu2
1.50137e-32	0.396102	0.389	0.246	3.11775e-28	2	Gpr34
2.01311e-30	0.301911	0.879	0.85	4.18043e-26	2	Snx5
2.10617e-30	0.55549	0.606	0.468	4.37367e-26	2	Pf4
4.33768e-30	0.373424	0.561	0.446	9.00762e-26	2	Hacd4
8.93525e-30	0.362957	0.766	0.671	1.85549e-25	2	Zfp36l1
1.8919e-29	0.410347	0.522	0.413	3.92871e-25	2	Ap2a2
1.17926e-28	0.366	0.648	0.509	2.44886e-24	2	Plbd1
2.26463e-28	0.2577	0.16	0.068	4.70273e-24	2	F630028O10Rik
1.48689e-27	0.398561	0.608	0.506	3.08767e-23	2	Ssh2
5.90498e-27	0.290355	0.298	0.179	1.22623e-22	2	Il16
6.48098e-27	0.362188	0.401	0.289	1.34584e-22	2	Arhgap15
1.13597e-26	0.403125	0.834	0.801	2.35896e-22	2	Man2b1
1.8497e-26	0.441159	0.694	0.601	3.84109e-22	2	Ccr5
5.10858e-26	0.398577	0.473	0.355	1.06085e-21	2	Cd33
5.76042e-26	0.313116	0.42	0.288	1.19621e-21	2	Igfbp4
8.28271e-26	0.344039	0.816	0.772	1.71999e-21	2	Fcgr2b
2.09799e-25	0.31299	0.909	0.873	4.35668e-21	2	Cybb
4.89077e-25	0.338046	0.444	0.337	1.01562e-20	2	Fgd2
8.52759e-25	0.347415	0.472	0.373	1.77084e-20	2	Stx16
9.36172e-25	0.326976	0.5	0.401	1.94405e-20	2	Hfe
1.08783e-24	0.414744	0.514	0.399	2.25898e-20	2	Lilra5
1.43092e-24	0.353693	0.395	0.284	2.97145e-20	2	Lyl1
8.77471e-24	0.329774	0.495	0.395	1.82216e-19	2	9930111J21Rik2
1.33904e-23	0.341906	0.432	0.328	2.78064e-19	2	Sla
1.69592e-23	0.350898	0.904	0.867	3.52175e-19	2	Fyb
2.31254e-23	0.284881	0.199	0.101	4.80222e-19	2	Xlr
2.4484e-23	0.310735	0.369	0.258	5.08434e-19	2	Ramp1
4.20883e-23	0.393312	0.523	0.374	8.74006e-19	2	Mgl2
9.85377e-23	0.332806	0.632	0.574	2.04623e-18	2	Bmyc
1.44706e-22	0.328551	0.697	0.631	3.00497e-18	2	Ypel3
1.65345e-22	0.398534	0.399	0.297	3.43355e-18	2	Itga4
5.42754e-22	0.358535	0.819	0.792	1.12708e-17	2	Dab2
6.7368e-22	0.314924	0.673	0.626	1.39896e-17	2	Inpp5d
8.75375e-22	0.329829	0.508	0.43	1.8178e-17	2	Cmtm6
9.42134e-22	0.375624	0.415	0.317	1.95643e-17	2	Tmcc1
1.96563e-21	0.3637	0.509	0.408	4.08182e-17	2	Gpr183
2.65843e-21	0.291383	0.762	0.726	5.52049e-17	2	Lamtor4
2.92899e-21	0.345653	0.489	0.401	6.08234e-17	2	Klf3
9.01949e-21	0.293946	0.849	0.822	1.87299e-16	2	Ehd4
1.28355e-20	0.287379	0.423	0.319	2.66541e-16	2	Cysltr1
1.47425e-20	0.271517	0.789	0.753	3.06143e-16	2	Gmfg
2.41535e-20	0.370723	0.48	0.385	5.01571e-16	2	Gas7
3.01282e-20	0.435945	0.609	0.566	6.25642e-16	2	Fam129a
3.01624e-20	0.395677	0.537	0.481	6.26352e-16	2	Arhgap45
3.18437e-20	0.309496	0.662	0.605	6.61266e-16	2	Rab3il1
3.43348e-20	0.349441	0.569	0.504	7.12997e-16	2	AC149090.1
5.1447e-20	0.334437	0.859	0.835	1.06835e-15	2	Atp2b1
1.35061e-19	0.255509	0.716	0.666	2.80469e-15	2	Epsti1
1.72519e-19	0.317402	0.387	0.294	3.58253e-15	2	Ppfia4
8.61679e-19	0.284108	0.634	0.582	1.78936e-14	2	Prcp
1.02413e-18	0.253898	0.872	0.844	2.12671e-14	2	Rsrp1
1.02607e-18	0.361198	0.609	0.565	2.13074e-14	2	Arhgap30
1.66306e-18	0.286131	0.311	0.22	3.4535e-14	2	Sesn1
2.83307e-18	0.347362	0.583	0.531	5.88315e-14	2	Dock8
4.12963e-18	0.329397	0.406	0.313	8.5756e-14	2	St8sia4
5.16833e-18	0.252124	0.897	0.892	1.07326e-13	2	Nsa2
7.0875e-18	0.308884	0.483	0.409	1.47179e-13	2	Arhgef6
7.8793e-18	0.279402	0.333	0.23	1.63622e-13	2	Ptgs1
9.98161e-18	0.277531	0.33	0.239	2.07278e-13	2	Gm26740
1.1933e-17	0.375624	0.267	0.176	2.47801e-13	2	Plxdc2
1.89719e-17	0.334754	0.67	0.603	3.93969e-13	2	Clec12a
3.35416e-17	0.3478	0.407	0.319	6.96526e-13	2	Gm34084
3.56648e-17	0.280875	0.275	0.183	7.40615e-13	2	Rnase6
3.60406e-17	0.352993	0.487	0.423	7.48419e-13	2	Il6ra
3.60906e-17	0.328975	0.572	0.471	7.49457e-13	2	Col14a1
8.48474e-17	0.464816	0.587	0.541	1.76194e-12	2	Stab1
9.53172e-17	0.254439	0.839	0.809	1.97936e-12	2	Rab14
1.13742e-16	0.265022	0.76	0.753	2.36197e-12	2	Tm6sf1
1.79092e-16	0.313178	0.413	0.327	3.71903e-12	2	Slco2b1
3.30034e-16	0.343311	0.865	0.884	6.85349e-12	2	Ifitm2
4.33592e-16	0.308336	0.364	0.283	9.00398e-12	2	Rcsd1
4.95206e-16	0.364854	0.993	0.981	1.02835e-11	2	Gm42418
6.25868e-16	0.415389	0.839	0.814	1.29968e-11	2	Jun
6.72129e-16	0.265694	0.572	0.515	1.39574e-11	2	Ap1s2
7.97298e-16	0.254735	0.842	0.806	1.65567e-11	2	Adgre1
2.54952e-15	0.2507	0.307	0.219	5.29434e-11	2	Hist1h1e
2.57196e-15	0.314579	0.487	0.434	5.34092e-11	2	Sec14l1
4.11375e-15	0.312597	0.519	0.477	8.54261e-11	2	Nisch
6.38342e-15	0.283668	0.33	0.255	1.32558e-10	2	Hps3
6.76131e-15	0.448495	0.945	0.944	1.40405e-10	2	Lars2
9.20532e-15	0.296098	0.457	0.395	1.91158e-10	2	Camk1d
1.0052e-14	0.275396	0.416	0.349	2.0874e-10	2	Rps6ka1
1.06792e-14	0.281597	0.448	0.374	2.21765e-10	2	Wwp1
1.72399e-14	0.262786	0.709	0.683	3.58005e-10	2	Lair1
1.94863e-14	0.252617	0.36	0.29	4.04653e-10	2	Usf1
2.77655e-14	0.283281	0.785	0.76	5.76578e-10	2	Rbpj
3.0453e-14	0.295173	0.573	0.532	6.32388e-10	2	Lpcat2
3.64929e-14	0.319964	0.513	0.451	7.57812e-10	2	Naaa
1.06981e-13	0.2939	0.41	0.352	2.22156e-09	2	Mapk14
4.01774e-13	0.299929	0.523	0.482	8.34325e-09	2	Ifnar1
4.08704e-13	0.313423	0.435	0.388	8.48716e-09	2	Nfam1
9.0675e-13	0.298176	0.711	0.696	1.88296e-08	2	Pirb
1.05339e-12	0.263167	0.563	0.519	2.18747e-08	2	Nr3c1
1.18515e-12	0.267522	0.583	0.564	2.46108e-08	2	G3bp2
4.66325e-12	0.267286	0.837	0.832	9.68371e-08	2	Tln1
5.34681e-12	0.29102	0.626	0.593	1.11032e-07	2	Ptpre
6.95763e-12	0.262379	0.629	0.6	1.44482e-07	2	Cd300ld
9.36222e-12	0.258649	0.378	0.327	1.94416e-07	2	Ppp1r21
1.20895e-11	0.27532	0.54	0.482	2.51051e-07	2	Fcgr4
1.39978e-11	0.256557	0.386	0.319	2.90678e-07	2	Samd9l
1.71258e-11	0.254194	0.67	0.669	3.55634e-07	2	Tacc1
2.90262e-11	0.291562	0.514	0.484	6.02758e-07	2	Shtn1
8.06259e-11	0.271709	0.504	0.481	1.67428e-06	2	Rbm5
1.01921e-10	0.252967	0.319	0.259	2.11649e-06	2	Ophn1
1.79239e-10	0.279211	0.478	0.445	3.72208e-06	2	Atxn7l3b
2.67061e-10	0.281327	0.446	0.409	5.5458e-06	2	Chd9
3.8192e-10	0.260154	0.423	0.377	7.93094e-06	2	Tut4
1.01058e-09	0.280051	0.616	0.6	2.09856e-05	2	Atrx
1.4625e-09	0.281864	0.46	0.42	3.03703e-05	2	Git2
3.35023e-09	0.26121	0.532	0.516	6.95708e-05	2	Prpf38b
4.02978e-09	0.258734	0.659	0.624	8.36825e-05	2	Pou2f2
6.40518e-09	0.293454	0.471	0.436	0.00013301	2	Filip1l
3.44605e-08	0.262515	0.508	0.489	0.000715607	2	Plxnb2
5.38591e-08	0.25208	0.509	0.486	0.00111844	2	Nsd1
1.13955e-06	0.25466	0.561	0.573	0.0236639	2	Prpf4b
1.31183e-06	0.253617	0.431	0.413	0.0272414	2	Stk38
4.01548e-06	0.251072	0.339	0.306	0.0833854	2	Stard9
3.30098e-05	0.364601	0.488	0.461	0.685482	2	Klf2
0.00420422	0.334026	0.4	0.398	1	2	Gm26917
0	4.78609	0.856	0.177	0	3	Fabp5
0	3.59406	0.699	0.05	0	3	Gpnmb
0	2.66768	0.981	0.761	0	3	Ctsd
0	2.50431	0.997	0.855	0	3	Lgals3
0	1.98265	0.987	0.81	0	3	Cstb
0	1.72464	0.714	0.138	0	3	Acp5
0	1.64863	0.609	0.079	0	3	Apoc2
0	1.62728	0.751	0.153	0	3	Syngr1
0	1.58785	0.906	0.44	0	3	Msrb1
0	1.57282	0.478	0.032	0	3	Atp6v0d2
0	1.46053	0.739	0.173	0	3	Il7r
0	1.08279	0.368	0.004	0	3	F10
0	1.00102	0.632	0.085	0	3	Bhlhe40
0	0.628581	0.495	0.054	0	3	Igf2r
0	0.622236	0.489	0.047	0	3	Nr1h3
0	0.601272	0.52	0.063	0	3	Fam20c
2.76491e-301	1.89493	0.971	0.75	5.74162e-297	3	Plin2
3.60332e-298	0.965588	0.631	0.127	7.48265e-294	3	Anpep
7.2597e-298	1.90543	0.312	0.014	1.50755e-293	3	Ctsk
1.09288e-296	2.0368	0.992	0.955	2.26947e-292	3	Psap
1.24321e-296	1.27058	0.787	0.252	2.58166e-292	3	Vat1
1.72551e-296	0.719694	0.247	0.003	3.5832e-292	3	F7
2.11751e-287	0.51076	0.51	0.072	4.39722e-283	3	Galnt6
2.49016e-284	1.56818	0.335	0.022	5.17107e-280	3	Fabp4
4.75751e-280	1.7551	0.997	0.968	9.87944e-276	3	Ctsb
1.31619e-278	0.806643	0.474	0.065	2.73319e-274	3	Mgst1
3.52505e-266	1.26304	0.987	0.893	7.32012e-262	3	Cd68
9.83129e-264	1.00204	0.996	0.972	2.04157e-259	3	Cyba
2.00803e-255	1.49683	0.96	0.682	4.16988e-251	3	Rnh1
4.02399e-249	0.639866	0.529	0.096	8.35622e-245	3	Scd2
1.99721e-245	1.15243	0.838	0.351	4.14741e-241	3	Soat1
3.89466e-241	1.02489	1	0.997	8.08765e-237	3	Ftl1
9.9209e-238	0.256813	0.218	0.005	2.06017e-233	3	C77080
4.42915e-233	1.05154	0.993	0.957	9.19758e-229	3	Atp6v0c
2.53515e-230	0.680366	0.49	0.089	5.2645e-226	3	Ahnak2
3.96709e-228	0.963494	0.996	0.955	8.23805e-224	3	Ctsz
6.32793e-228	1.16288	0.847	0.4	1.31406e-223	3	Gpr137b
1.29082e-227	1.10347	0.833	0.365	2.68053e-223	3	Cd300a
1.68651e-226	0.689622	0.568	0.122	3.5022e-222	3	Emb
5.11983e-223	1.35363	0.852	0.459	1.06318e-218	3	Pld3
3.01033e-221	0.705001	0.692	0.195	6.25125e-217	3	Gla
3.73358e-219	0.559109	0.468	0.083	7.75314e-215	3	Slc6a8
1.90744e-217	0.274042	0.287	0.022	3.96099e-213	3	Gask1b
6.22647e-216	1.10825	0.882	0.441	1.29299e-211	3	Abcg1
5.44778e-213	0.298147	0.214	0.008	1.13129e-208	3	Sdc1
1.32539e-210	0.626257	0.605	0.154	2.7523e-206	3	Slc27a1
2.59873e-209	0.379753	0.288	0.025	5.39653e-205	3	Dhrs9
1.23554e-207	1.36304	0.944	0.712	2.56573e-203	3	Gngt2
3.61291e-207	0.832291	0.755	0.258	7.50257e-203	3	Mmp14
9.16174e-207	0.671077	0.469	0.091	1.90253e-202	3	Cd300lf
3.99332e-205	1.33749	0.941	0.665	8.29254e-201	3	Anxa2
1.94827e-200	0.911814	0.816	0.357	4.04578e-196	3	Tnfsf13
4.57375e-197	0.878908	0.729	0.242	9.49785e-193	3	Emp1
6.55377e-197	0.841473	0.193	0.006	1.36096e-192	3	Chil3
6.60046e-195	1.19749	0.997	0.976	1.37065e-190	3	Ctss
1.02639e-192	0.701528	0.699	0.216	2.1314e-188	3	Tgm2
1.62493e-191	0.346413	0.216	0.011	3.37433e-187	3	Htra1
2.85132e-189	0.801535	0.808	0.346	5.92106e-185	3	Uap1l1
7.64261e-185	3.16154	0.785	0.397	1.58706e-180	3	Spp1
1.60372e-184	2.29213	0.652	0.216	3.33029e-180	3	Mmp12
3.40415e-184	1.02069	0.761	0.292	7.06906e-180	3	Tnfaip2
8.27333e-183	1.37232	0.929	0.869	1.71804e-178	3	Cd63
2.11241e-180	0.577803	0.594	0.159	4.38664e-176	3	Napsa
3.67747e-180	1.43331	0.904	0.614	7.63662e-176	3	Anxa1
3.61439e-176	0.949421	0.932	0.751	7.50564e-172	3	Psmb6
2.68342e-168	0.709323	0.643	0.219	5.57239e-164	3	Tmem65
2.94577e-168	1.05734	0.869	0.567	6.11719e-164	3	Pgam1
3.86014e-166	0.317531	0.342	0.054	8.01597e-162	3	Scd1
2.88868e-165	1.0475	0.236	0.022	5.99864e-161	3	Npy
6.01204e-163	0.850543	0.777	0.363	1.24846e-158	3	Smpdl3a
8.62791e-163	0.817847	0.956	0.847	1.79167e-158	3	Atp6v1g1
1.96818e-161	0.867166	0.843	0.501	4.08713e-157	3	Anxa4
6.03698e-161	0.773281	0.793	0.391	1.25364e-156	3	Atp6v1c1
7.36032e-161	0.283056	0.187	0.01	1.52844e-156	3	Cd24a
7.33289e-159	1.05947	0.987	0.937	1.52275e-154	3	Prdx1
2.7523e-158	0.62441	0.633	0.215	5.71544e-154	3	Fam129b
3.94367e-158	0.675841	0.558	0.168	8.18942e-154	3	Adam8
1.53793e-157	0.50418	0.531	0.144	3.19367e-153	3	Ly9
4.13576e-157	0.983766	0.906	0.574	8.58831e-153	3	Lrp1
2.03352e-154	1.10005	0.981	0.857	4.22281e-150	3	Lgals1
3.29291e-151	0.975506	0.966	0.729	6.83805e-147	3	Capg
2.88828e-149	0.749349	0.984	0.94	5.99781e-145	3	Lamp1
1.3221e-148	0.806758	0.777	0.391	2.74547e-144	3	Atp6v1b2
1.58686e-147	0.531819	0.555	0.168	3.29527e-143	3	Adssl1
7.15898e-145	0.528829	0.662	0.24	1.48663e-140	3	Amdhd2
3.78828e-144	0.396721	0.323	0.057	7.86674e-140	3	Rnf128
4.72025e-144	0.567847	0.587	0.192	9.80206e-140	3	Pira2
5.01863e-144	0.781501	0.966	0.854	1.04217e-139	3	Atp6v0e
1.48745e-142	0.308187	0.212	0.021	3.08883e-138	3	Abcg3
2.31988e-141	0.253626	0.311	0.052	4.81747e-137	3	Cd200r4
7.15311e-141	0.780795	0.769	0.379	1.48542e-136	3	Nceh1
5.25371e-139	2.05521	0.709	0.374	1.09099e-134	3	Lpl
6.74699e-139	0.782232	0.751	0.348	1.40108e-134	3	Osbpl8
7.60319e-139	0.429021	0.582	0.186	1.57888e-134	3	Frrs1
1.09503e-138	0.319947	0.143	0.005	2.27393e-134	3	Ear2
1.3441e-138	0.317044	0.374	0.079	2.79116e-134	3	Tmem38b
1.18318e-136	1.12357	0.941	0.75	2.45699e-132	3	Tmsb10
1.92942e-136	1.10645	0.917	0.708	4.00664e-132	3	Esd
2.11966e-136	0.875836	0.925	0.694	4.40169e-132	3	Aprt
7.03084e-136	0.560045	0.703	0.287	1.46002e-131	3	Plgrkt
1.14761e-135	0.263229	0.34	0.065	2.38312e-131	3	Chchd10
3.62915e-135	1.12933	0.992	0.911	7.5363e-131	3	Vim
4.89705e-135	0.402535	0.154	0.008	1.01692e-130	3	Apoc1
7.81167e-135	0.604012	0.588	0.205	1.62217e-130	3	Fnip2
1.32444e-134	0.679488	0.65	0.263	2.75032e-130	3	Hebp1
8.266e-134	0.435636	0.246	0.033	1.71652e-129	3	Mmp19
9.31257e-134	0.494345	0.474	0.133	1.93385e-129	3	Gsr
3.66692e-133	0.455245	0.631	0.23	7.61473e-129	3	Gsto1
1.0438e-132	0.340099	0.359	0.076	2.16756e-128	3	Plxna1
7.51644e-132	0.833532	0.88	0.577	1.56086e-127	3	Ndufa4
5.59109e-131	0.873504	0.974	0.921	1.16105e-126	3	Lgmn
5.68748e-131	0.476089	0.569	0.193	1.18106e-126	3	Wsb2
4.32947e-130	0.470921	0.539	0.169	8.99057e-126	3	Mfsd12
5.05001e-129	0.577139	0.988	0.953	1.04868e-124	3	Gabarap
5.06649e-128	2.46679	0.891	0.732	1.05211e-123	3	Ctsl
1.03962e-125	1.07152	0.858	0.618	2.15888e-121	3	Lipa
1.04656e-125	0.868777	0.961	0.818	2.17329e-121	3	Pkm
2.7086e-125	0.351603	0.456	0.127	5.62469e-121	3	Eepd1
1.24373e-124	1.12437	0.238	0.035	2.58273e-120	3	Thbs1
3.98372e-124	0.284466	0.298	0.055	8.27259e-120	3	Gcnt2
1.40558e-123	0.658044	0.382	0.094	2.91883e-119	3	Fbxo32
3.04453e-122	0.897225	0.961	0.871	6.32227e-118	3	Txn1
4.7802e-122	0.359888	0.432	0.118	9.92657e-118	3	Iqsec1
2.86205e-121	0.411186	0.52	0.161	5.94334e-117	3	Plxnd1
4.42936e-120	0.820993	0.936	0.723	9.19801e-116	3	Gm2a
4.53781e-120	0.335095	0.495	0.147	9.42322e-116	3	Csf2rb2
5.43052e-120	0.95956	0.7	0.348	1.1277e-115	3	Sgk1
6.98126e-120	0.372243	0.541	0.178	1.44973e-115	3	2023-09-09
1.50962e-119	0.703469	0.952	0.821	3.13488e-115	3	Taldo1
8.26038e-119	0.690022	0.675	0.286	1.71535e-114	3	Cd93
1.68893e-118	0.734717	0.954	0.883	3.50723e-114	3	Hexa
1.07874e-117	0.472566	0.602	0.217	2.24011e-113	3	Fgr
3.68636e-117	0.480893	0.541	0.196	7.6551e-113	3	Gyg
6.22525e-117	0.375577	0.358	0.085	1.29273e-112	3	Ddhd1
1.0947e-116	0.605059	0.789	0.434	2.27324e-112	3	Dtnbp1
1.91931e-116	0.344469	0.428	0.118	3.98565e-112	3	Rai14
3.33327e-116	0.770268	0.895	0.679	6.92187e-112	3	Atp6v1e1
8.47192e-116	0.714401	0.691	0.299	1.75928e-111	3	Plaur
1.75271e-115	0.630689	0.796	0.415	3.63968e-111	3	Dusp3
2.13259e-115	0.767235	0.809	0.511	4.42853e-111	3	Atp6v1a
9.33402e-115	1.02081	0.902	0.718	1.9383e-110	3	Creg1
4.46305e-114	0.525244	0.562	0.211	9.26798e-110	3	Idh1
6.61445e-114	0.41471	0.46	0.141	1.37356e-109	3	Hk3
9.16421e-113	0.633392	0.873	0.582	1.90304e-108	3	1810058I24Rik
1.2606e-112	0.369403	0.517	0.171	2.61776e-108	3	Aph1c
8.58673e-112	0.257303	0.322	0.071	1.78312e-107	3	Bcar3
2.2815e-110	0.488203	0.644	0.263	4.73776e-106	3	Esyt1
4.58283e-109	0.31505	0.468	0.145	9.5167e-105	3	Gstp1
6.85689e-108	0.699287	0.607	0.244	1.4239e-103	3	Clec4d
1.49089e-107	0.561831	0.741	0.378	3.09597e-103	3	Degs1
9.91888e-107	0.460255	0.609	0.239	2.05975e-102	3	Slc37a2
3.95855e-106	0.565758	0.684	0.324	8.22032e-102	3	Arl8b
4.24613e-106	0.414525	0.1	0.003	8.81752e-102	3	Slpi
5.69138e-106	0.616562	0.947	0.854	1.18187e-101	3	Bri3
3.90645e-105	0.323881	0.121	0.007	8.11214e-101	3	Ly6c2
1.39223e-104	0.810644	0.905	0.693	2.89111e-100	3	Mif
2.67558e-104	0.693081	0.855	0.564	5.55611e-100	3	Cd84
3.86494e-102	0.708012	0.9	0.698	8.02594e-98	3	Psmd8
1.33313e-101	0.612533	0.964	0.891	2.76837e-97	3	Akr1a1
2.36436e-101	0.528725	0.88	0.609	4.90983e-97	3	Timm13
3.32649e-101	0.348839	0.504	0.176	6.90778e-97	3	Dpp7
6.40845e-101	0.547503	0.763	0.397	1.33078e-96	3	Tcirg1
7.4118e-101	0.625284	0.904	0.695	1.53913e-96	3	Nme1
9.31823e-101	0.650928	0.991	0.971	1.93502e-96	3	Gpx1
9.54022e-101	0.508603	0.715	0.348	1.98112e-96	3	Renbp
1.19654e-100	0.407856	0.55	0.204	2.48473e-96	3	Emilin2
1.47764e-100	0.545487	0.718	0.362	3.06846e-96	3	Ap3s1
5.18272e-99	0.359886	0.622	0.247	1.07624e-94	3	Rftn1
1.45982e-98	0.903428	0.431	0.147	3.03147e-94	3	Cd36
2.22204e-98	0.901764	0.794	0.471	4.61429e-94	3	Pla2g7
3.44756e-98	1.06419	0.889	0.782	7.15921e-94	3	Trem2
4.9189e-98	0.282214	0.356	0.095	1.02146e-93	3	Paox
9.62108e-98	0.573747	0.909	0.74	1.99791e-93	3	Ndufa1
2.42818e-97	0.591538	0.968	0.895	5.04236e-93	3	Cotl1
1.34872e-96	1.1789	0.131	0.011	2.80075e-92	3	Cd5l
2.16339e-96	0.497432	0.593	0.247	4.4925e-92	3	Csf2rb
5.99803e-96	0.352948	0.549	0.201	1.24555e-91	3	Pdxk
8.29829e-96	0.324691	0.576	0.218	1.72322e-91	3	Spsb2
1.35114e-95	0.454527	0.362	0.103	2.80579e-91	3	Ccr1
7.57081e-95	0.412965	0.594	0.252	1.57215e-90	3	Gng12
2.39208e-93	0.332593	0.44	0.143	4.96739e-89	3	Lrp12
2.92623e-93	0.43444	0.653	0.295	6.07662e-89	3	Fuca2
3.85579e-93	0.467866	0.993	0.981	8.00694e-89	3	Tyrobp
4.12e-93	0.550561	0.973	0.915	8.55558e-89	3	Sdcbp
4.4441e-92	0.281591	0.439	0.143	9.22862e-88	3	Ckap4
7.48328e-92	0.363717	0.184	0.028	1.55398e-87	3	Vegfa
2.36897e-91	0.630375	0.8	0.478	4.9194e-87	3	Myof
1.13075e-90	0.708709	0.915	0.756	2.34812e-86	3	Ldha
1.29494e-90	1.21054	0.989	0.91	2.68907e-86	3	Lyz2
1.68606e-89	0.463746	0.557	0.236	3.50126e-85	3	Ncoa4
8.05731e-89	0.411084	0.501	0.195	1.67318e-84	3	Actn1
1.05359e-88	0.660679	0.908	0.671	2.18789e-84	3	Itgb2
3.00785e-88	0.582219	0.974	0.937	6.24611e-84	3	Nme2
3.19313e-88	0.442963	0.672	0.321	6.63084e-84	3	Oxct1
3.38537e-88	1.14256	0.858	0.667	7.03007e-84	3	Pltp
4.44044e-88	0.421965	0.65	0.297	9.22102e-84	3	Abi3
7.39176e-88	0.271763	0.547	0.21	1.53497e-83	3	Mpdu1
8.04387e-87	0.550499	0.926	0.817	1.67039e-82	3	Cox5a
8.2124e-86	0.619954	0.665	0.338	1.70539e-81	3	Msr1
1.08538e-85	0.419445	0.705	0.35	2.2539e-81	3	Cib1
1.2148e-85	0.266067	0.2	0.036	2.52266e-81	3	Mamdc2
9.56028e-85	0.722018	0.957	0.846	1.98529e-80	3	Aldoa
1.16446e-84	0.817983	0.882	0.638	2.41812e-80	3	S100a10
1.25353e-84	0.428717	0.639	0.311	2.60309e-80	3	Echs1
2.18299e-84	0.510708	0.823	0.531	4.5332e-80	3	Atp6v0d1
2.74538e-84	0.507939	0.936	0.828	5.70106e-80	3	Uqcrq
1.30082e-83	0.502847	0.584	0.262	2.70129e-79	3	Alas1
1.78142e-82	0.347823	0.378	0.121	3.69929e-78	3	Ndrg1
2.75747e-81	0.356069	0.5	0.199	5.72617e-77	3	Naglu
3.33891e-81	0.481495	0.793	0.488	6.93357e-77	3	Ftl1-ps1
9.75083e-81	0.568599	0.965	0.914	2.02486e-76	3	Eif4a1
1.12976e-80	0.557363	0.833	0.59	2.34606e-76	3	Aldh2
2.14164e-80	0.502059	0.914	0.746	4.44733e-76	3	Tmem256
4.90264e-80	0.315342	0.626	0.272	1.01808e-75	3	Pbdc1
2.16022e-79	0.312312	0.583	0.251	4.4859e-75	3	Comtd1
2.61623e-79	0.406627	0.616	0.285	5.43287e-75	3	Npc1
3.45785e-79	0.494205	0.69	0.356	7.18057e-75	3	Gde1
6.66727e-79	0.481422	0.976	0.903	1.38453e-74	3	Gnas
9.02489e-79	0.29254	0.477	0.183	1.87411e-74	3	Arhgap10
2.00702e-78	0.813396	0.846	0.605	4.16777e-74	3	Abca1
2.66066e-78	0.472273	0.74	0.412	5.52513e-74	3	Mpp1
6.69269e-78	0.405628	0.612	0.291	1.3898e-73	3	Nagk
3.73893e-77	0.529188	0.784	0.469	7.76427e-73	3	Rap2b
4.5315e-77	0.493226	0.881	0.665	9.41011e-73	3	Vps29
6.05597e-77	0.315177	0.503	0.201	1.25758e-72	3	Ipo5
6.59395e-77	0.315275	0.333	0.1	1.3693e-72	3	Sirpb1c
6.93433e-77	0.535509	0.932	0.816	1.43998e-72	3	Atp5g1
2.32112e-76	0.370312	0.535	0.224	4.82004e-72	3	St6galnac4
2.75543e-76	0.255926	0.39	0.13	5.72193e-72	3	Lyst
7.57687e-76	0.297519	0.429	0.155	1.57341e-71	3	Matk
8.68793e-76	0.495078	0.767	0.465	1.80414e-71	3	Atp6v1d
1.30601e-75	0.451537	0.857	0.588	2.71206e-71	3	Tmem160
1.72129e-75	0.796926	0.952	0.869	3.57444e-71	3	Mpeg1
2.89167e-75	0.921801	0.873	0.68	6.00483e-71	3	S100a6
3.40553e-75	0.384099	0.59	0.263	7.07192e-71	3	Gnpda1
3.73508e-75	0.404493	0.707	0.376	7.75627e-71	3	Naa20
1.04717e-74	0.526931	0.682	0.36	2.17455e-70	3	Tmem86a
1.05712e-74	0.42936	0.745	0.424	2.19521e-70	3	Arl11
1.27475e-74	0.434063	0.903	0.711	2.64715e-70	3	Ube2l3
2.44029e-74	0.469999	0.821	0.541	5.06751e-70	3	Mrpl20
2.41488e-73	0.436422	0.814	0.546	5.01475e-69	3	Trappc2l
3.17885e-73	0.425106	0.976	0.928	6.60121e-69	3	Sem1
4.61852e-73	0.600148	0.967	0.89	9.59081e-69	3	Grn
4.95039e-73	0.262455	0.526	0.212	1.028e-68	3	Pno1
6.88885e-73	0.39468	0.748	0.42	1.43054e-68	3	Blvra
7.34323e-73	0.299411	0.474	0.187	1.5249e-68	3	Plxnc1
1.44708e-72	0.477442	0.857	0.635	3.005e-68	3	Ndufc1
1.59076e-72	0.415453	0.695	0.359	3.30337e-68	3	Edem1
2.48579e-72	0.381647	0.397	0.146	5.16199e-68	3	Bhlhe41
5.09844e-72	0.442983	0.563	0.258	1.05874e-67	3	Gstm1
1.22551e-71	0.50602	0.664	0.339	2.54489e-67	3	Itgax
1.62288e-71	0.252826	0.44	0.163	3.37008e-67	3	Gas2l3
2.6316e-71	0.608158	0.454	0.179	5.46477e-67	3	Gdf15
4.35098e-71	0.82479	0.932	0.739	9.03524e-67	3	Cd9
1.15835e-70	0.444591	0.988	0.964	2.40544e-66	3	Npc2
4.25674e-70	0.266543	0.511	0.206	8.83955e-66	3	Cln8
6.30267e-69	0.409985	0.991	0.975	1.30881e-64	3	Myl6
7.52227e-68	0.398903	0.761	0.449	1.56207e-63	3	Dnajc15
8.81164e-68	0.333824	0.627	0.307	1.82983e-63	3	Psen2
1.39263e-67	0.50325	0.926	0.797	2.89193e-63	3	Gpx4
1.5193e-67	0.343731	0.651	0.335	3.15497e-63	3	Plin3
1.65137e-67	1.0246	0.779	0.549	3.42923e-63	3	S100a4
7.00158e-67	0.263221	0.538	0.233	1.45395e-62	3	Tmem165
8.66826e-67	1.06852	0.462	0.209	1.80005e-62	3	Clec4n
1.55559e-66	0.292915	0.592	0.278	3.23033e-62	3	1110008P14Rik
2.04157e-66	0.523399	0.844	0.62	4.23953e-62	3	Mpc1
7.24861e-66	0.450499	0.684	0.383	1.50525e-61	3	Mthfs
1.12573e-65	0.326613	0.648	0.32	2.3377e-61	3	Rcbtb2
1.41533e-65	0.501719	0.841	0.585	2.93908e-61	3	Tnfsf12
5.43464e-65	0.261254	0.389	0.144	1.12856e-60	3	Snx27
6.32665e-65	0.355655	0.624	0.304	1.31379e-60	3	Plec
7.23592e-65	0.842472	0.939	0.856	1.50261e-60	3	Ifi30
9.53529e-65	0.611418	0.945	0.875	1.9801e-60	3	Sec61b
1.28133e-64	0.396839	0.751	0.446	2.66081e-60	3	0610012G03Rik
1.83297e-64	0.325367	0.679	0.351	3.80635e-60	3	Mrpl36
3.60847e-64	0.481113	0.847	0.616	7.49335e-60	3	Psmb5
7.53461e-64	0.405517	0.955	0.89	1.56464e-59	3	Cox5b
1.17666e-63	0.430665	0.92	0.8	2.44346e-59	3	Dad1
1.58999e-63	0.373328	0.656	0.341	3.30178e-59	3	Cerk
1.88443e-63	0.87846	0.433	0.187	3.91322e-59	3	Hilpda
2.34248e-63	0.42519	0.684	0.372	4.86439e-59	3	Rap2a
2.74462e-63	0.290088	0.592	0.279	5.69947e-59	3	Slc9a3r1
3.08188e-63	0.403701	0.659	0.36	6.39983e-59	3	Ybx3
3.87356e-63	0.412188	0.906	0.777	8.04384e-59	3	Edf1
9.80252e-63	0.427161	0.583	0.291	2.03559e-58	3	Kmt5a
1.79977e-62	0.497746	0.95	0.91	3.73739e-58	3	Sec61g
1.85101e-62	0.275639	0.475	0.199	3.84381e-58	3	Plekhm2
2.00812e-62	0.329428	0.592	0.279	4.17007e-58	3	Rnf149
2.12291e-62	0.282569	0.434	0.175	4.40843e-58	3	Rab32
2.21062e-62	0.432519	0.9	0.71	4.59058e-58	3	Bola2
4.28428e-62	0.266555	0.56	0.265	8.89673e-58	3	Mrps28
4.2205e-61	0.407797	0.834	0.588	8.76428e-57	3	Mtpn
4.25316e-61	0.283557	0.585	0.282	8.83211e-57	3	Nus1
4.8051e-61	0.366677	0.606	0.311	9.97827e-57	3	Ugp2
5.00958e-61	0.413694	0.242	0.07	1.04029e-56	3	Slc7a11
1.58591e-60	0.802565	0.902	0.767	3.2933e-56	3	S100a11
1.94069e-60	0.396725	0.901	0.754	4.03003e-56	3	Capns1
4.78515e-60	0.527538	0.561	0.286	9.93684e-56	3	Rilpl2
8.02826e-60	0.306025	0.553	0.261	1.66715e-55	3	Slc48a1
9.47856e-60	0.327716	0.717	0.402	1.96832e-55	3	Timm8b
1.12565e-59	0.313516	0.583	0.276	2.33753e-55	3	Adgre5
1.67322e-59	0.412017	0.976	0.942	3.47462e-55	3	Anxa5
1.72386e-59	0.375154	0.865	0.671	3.57977e-55	3	Pebp1
3.19493e-59	0.399052	0.825	0.558	6.63459e-55	3	Ndufb2
3.27235e-59	0.431124	0.889	0.735	6.79535e-55	3	Tmem14c
3.56078e-59	0.270528	0.56	0.267	7.39432e-55	3	Slc35b1
4.43183e-59	0.398618	0.938	0.856	9.20314e-55	3	Rnasek
8.52338e-59	0.393704	0.928	0.822	1.76997e-54	3	Vdac2
1.29076e-58	0.33822	0.716	0.394	2.68039e-54	3	Actn4
1.33774e-58	0.449881	0.775	0.484	2.77794e-54	3	Sgpl1
3.38391e-58	0.446611	0.791	0.536	7.02704e-54	3	Tpp1
3.87431e-58	0.330236	0.571	0.281	8.04538e-54	3	Pi4k2a
5.87515e-58	0.461151	0.891	0.696	1.22003e-53	3	Gusb
1.08128e-57	0.539691	0.795	0.522	2.24538e-53	3	Pgk1
1.13138e-57	0.403457	0.931	0.821	2.34942e-53	3	Atp5md
1.78798e-57	0.410601	0.896	0.761	3.71293e-53	3	Ndufa3
1.81407e-57	0.290239	0.588	0.292	3.76709e-53	3	Aldh3b1
5.46971e-57	0.354504	0.741	0.431	1.13584e-52	3	Dnase2a
1.93049e-56	0.462618	0.501	0.232	4.00885e-52	3	Malt1
2.10065e-56	0.389787	0.917	0.808	4.36222e-52	3	Atp5k
2.91527e-56	0.403676	0.896	0.728	6.05386e-52	3	Ndufb8
4.24229e-56	0.264858	0.612	0.303	8.80954e-52	3	Acaa2
8.0606e-56	0.362659	0.427	0.183	1.67386e-51	3	Cd38
1.45451e-55	0.276138	0.705	0.386	3.02044e-51	3	Polr2l
1.53445e-55	0.337656	0.702	0.397	3.18643e-51	3	Ak2
2.8333e-55	0.353198	0.727	0.419	5.88364e-51	3	Nhp2
6.11564e-55	0.363803	0.947	0.882	1.26997e-50	3	Ndufb1-ps
6.24592e-55	0.383203	0.956	0.889	1.29703e-50	3	Atp6v1f
9.15538e-55	0.592381	0.893	0.738	1.90121e-50	3	Pdia6
2.24753e-54	0.398057	0.865	0.655	4.66723e-50	3	Lamtor1
2.86404e-54	0.332705	0.973	0.937	5.94747e-50	3	Cox6c
4.00192e-54	0.373285	0.93	0.825	8.3104e-50	3	Reep5
8.73775e-54	0.380647	0.969	0.912	1.81448e-49	3	Atp6v0b
1.06073e-53	0.373462	0.947	0.834	2.2027e-49	3	Uqcr11
1.32725e-53	0.447258	0.82	0.576	2.75617e-49	3	P4hb
2.86236e-53	0.426593	0.847	0.653	5.94397e-49	3	Cndp2
2.87142e-53	0.346547	0.823	0.563	5.9628e-49	3	Tmem167
3.08226e-53	0.399895	0.931	0.858	6.40062e-49	3	Cox7b
1.07514e-52	0.379924	0.937	0.842	2.23264e-48	3	Slc25a5
1.63179e-52	0.306852	0.634	0.327	3.38857e-48	3	Lasp1
1.69219e-52	0.418154	0.702	0.419	3.51399e-48	3	Psmd1
2.21883e-52	0.332541	0.845	0.594	4.60763e-48	3	Pet100
2.37611e-52	0.372304	0.948	0.867	4.93422e-48	3	Arpc5
2.39578e-52	0.520496	0.733	0.51	4.97508e-48	3	Bnip3l
2.89763e-52	0.324667	0.967	0.931	6.01722e-48	3	Atp5l
3.93171e-52	0.368228	0.803	0.557	8.16459e-48	3	Ssu72
4.83528e-52	0.347097	0.84	0.582	1.00409e-47	3	Rexo2
5.57806e-52	0.315385	0.989	0.979	1.15834e-47	3	Serf2
6.86337e-52	0.423759	0.879	0.662	1.42525e-47	3	H2afj
7.6374e-52	0.379599	0.973	0.923	1.58598e-47	3	Emp3
7.96124e-52	0.306684	0.537	0.266	1.65323e-47	3	Knop1
1.49537e-51	0.396446	0.82	0.594	3.10528e-47	3	Etfb
2.05097e-51	0.32441	0.722	0.432	4.25905e-47	3	Snx1
3.66468e-51	0.389609	0.622	0.362	7.61006e-47	3	Evl
4.81216e-51	0.521465	0.987	0.972	9.99292e-47	3	Gapdh
1.23249e-50	0.445175	0.79	0.548	2.5594e-46	3	P2rx4
1.85005e-50	0.399024	0.925	0.834	3.84181e-46	3	Atp5mpl
2.05414e-50	0.606278	0.654	0.403	4.26562e-46	3	Dnmt3a
2.18441e-50	0.357382	0.88	0.686	4.53614e-46	3	Pgls
3.1726e-50	0.266649	0.553	0.277	6.58822e-46	3	Por
5.7043e-50	0.449769	0.905	0.752	1.18456e-45	3	Spcs2
9.36039e-50	0.308511	0.289	0.107	1.94378e-45	3	Gadd45a
1.13784e-49	0.371258	0.716	0.437	2.36284e-45	3	Rpn1
1.28235e-49	0.470425	0.889	0.714	2.66292e-45	3	Tpi1
1.47246e-49	0.266311	0.585	0.298	3.05772e-45	3	Mcfd2
4.01203e-49	0.30763	0.706	0.414	8.33137e-45	3	Psmd2
4.31979e-49	0.278275	0.728	0.431	8.97048e-45	3	Spg21
4.76611e-49	0.344324	0.779	0.543	9.89731e-45	3	Ciao2a
4.7936e-49	0.324245	0.865	0.689	9.9544e-45	3	Ndufs5
1.22544e-48	0.326339	0.871	0.654	2.54475e-44	3	Ap2s1
1.85151e-48	0.296323	0.654	0.359	3.84484e-44	3	Akirin1
2.68091e-48	0.274908	0.557	0.283	5.56717e-44	3	Ddx39
3.57122e-48	0.328173	0.904	0.792	7.416e-44	3	Cops9
4.55602e-48	0.291769	0.486	0.246	9.46103e-44	3	Il11ra1
6.02575e-48	0.365746	0.775	0.511	1.25131e-43	3	Atp1b3
6.59448e-48	0.328787	0.717	0.429	1.36941e-43	3	Coro1c
1.16118e-47	0.391619	0.9	0.734	2.41131e-43	3	Rab7
3.04922e-47	0.353514	0.796	0.559	6.33202e-43	3	BC031181
4.0299e-47	0.335246	0.51	0.259	8.36849e-43	3	Lhfpl2
4.6866e-47	0.352336	0.881	0.717	9.7322e-43	3	Calm3
4.80615e-47	0.327094	0.748	0.49	9.98045e-43	3	Ube2a
7.13963e-47	1.30397	0.878	0.836	1.48262e-42	3	Apoe
8.27565e-47	0.252364	0.662	0.36	1.71852e-42	3	Vamp4
9.56197e-47	0.291581	0.675	0.386	1.98564e-42	3	Myo1f
1.21118e-46	0.475376	0.751	0.51	2.51514e-42	3	Sdf2l1
1.44367e-46	0.346212	0.81	0.571	2.99792e-42	3	Glmp
1.48179e-46	0.264462	0.615	0.328	3.07708e-42	3	Atp6v0a1
1.83701e-46	0.514116	0.266	0.1	3.81474e-42	3	Il18bp
2.8459e-46	0.256551	0.414	0.186	5.9098e-42	3	Creld2
3.11396e-46	0.484429	1	0.999	6.46645e-42	3	Fth1
4.23111e-46	0.292814	0.765	0.503	8.78633e-42	3	Timm23
6.26799e-46	0.254527	0.983	0.964	1.30161e-41	3	Cox4i1
9.32693e-46	0.309396	0.977	0.962	1.93683e-41	3	Atp5e
9.52551e-46	0.426267	0.9	0.749	1.97807e-41	3	Cox17
1.68054e-45	0.256678	0.606	0.324	3.48981e-41	3	Nrp2
2.30964e-45	0.316577	0.709	0.427	4.79619e-41	3	Psmd6
6.90567e-45	0.436253	0.848	0.608	1.43403e-40	3	Ahnak
7.23454e-45	0.317018	0.865	0.669	1.50232e-40	3	Spcs1
8.02548e-45	0.317033	0.802	0.565	1.66657e-40	3	Aurkaip1
8.62944e-45	0.308161	0.727	0.449	1.79199e-40	3	Lamtor3
1.26919e-44	0.322916	0.814	0.581	2.63561e-40	3	Ube2m
2.35023e-44	0.27709	0.707	0.435	4.88048e-40	3	Ufm1
3.02737e-44	0.253132	0.535	0.267	6.28663e-40	3	Abr
4.54486e-44	0.300309	0.568	0.302	9.43785e-40	3	Il1rn
4.71646e-44	0.346944	0.846	0.633	9.7942e-40	3	M6pr
5.53785e-44	0.395319	0.294	0.118	1.14999e-39	3	Clec4e
8.04667e-44	0.432407	0.624	0.356	1.67097e-39	3	Ecm1
8.29944e-44	0.308831	0.707	0.424	1.72346e-39	3	Surf4
1.01332e-43	0.265497	0.714	0.439	2.10426e-39	3	Mrpl34
1.0699e-43	0.351558	0.757	0.496	2.22175e-39	3	Cebpa
1.55748e-43	0.301212	0.802	0.539	3.23426e-39	3	Mien1
1.60358e-43	0.305924	0.754	0.474	3.32998e-39	3	Higd1a
1.81375e-43	0.34368	0.658	0.385	3.76643e-39	3	Atp13a2
3.16881e-43	0.279596	0.699	0.411	6.58035e-39	3	Mrpl12
3.66055e-43	0.306611	0.791	0.547	7.60149e-39	3	Ndufb6
3.98461e-43	0.279795	0.705	0.425	8.27444e-39	3	Tmem208
6.93195e-43	0.321363	0.903	0.775	1.43949e-38	3	Txndc17
1.04564e-42	0.428245	0.317	0.136	2.17138e-38	3	Pdpn
1.84335e-42	0.286559	0.571	0.305	3.8279e-38	3	Slc43a2
2.71355e-42	0.341618	0.885	0.719	5.63496e-38	3	Vapa
5.64357e-42	0.355113	0.865	0.663	1.17194e-37	3	Tgfb1
7.63259e-42	0.412269	0.828	0.576	1.58498e-37	3	Cd44
9.10838e-42	0.490021	0.942	0.86	1.89145e-37	3	Calr
1.43546e-41	0.277994	0.737	0.463	2.98089e-37	3	Cyc1
2.41579e-41	0.294239	0.964	0.92	5.01662e-37	3	Elob
4.49353e-41	0.32165	0.789	0.564	9.33127e-37	3	Rab5if
6.01151e-41	0.288572	0.722	0.453	1.24835e-36	3	Grina
6.82912e-41	0.442714	0.893	0.75	1.41813e-36	3	Sirpa
7.0609e-41	0.294606	0.968	0.934	1.46627e-36	3	Cox6b1
7.77104e-41	0.267877	0.748	0.472	1.61373e-36	3	Adh5
8.99702e-41	0.342125	0.874	0.694	1.86832e-36	3	Srp9
3.26482e-40	0.276068	0.713	0.444	6.77973e-36	3	AI413582
3.67707e-40	0.28281	0.885	0.7	7.63581e-36	3	Fis1
3.71942e-40	0.286444	0.95	0.878	7.72374e-36	3	Ubl5
4.0231e-40	0.346821	0.98	0.941	8.35437e-36	3	Rpl36al
5.44916e-40	0.388531	0.738	0.516	1.13157e-35	3	Slc11a1
5.71343e-40	0.250266	0.605	0.334	1.18645e-35	3	Igsf8
1.33683e-39	0.280052	0.942	0.885	2.77606e-35	3	Cox7a2
1.51335e-39	0.272644	0.759	0.49	3.14261e-35	3	Pin4
2.38992e-39	0.288557	0.987	0.979	4.96291e-35	3	Cfl1
2.46737e-39	0.334731	0.866	0.7	5.12375e-35	3	Fkbp2
2.4854e-39	0.386001	0.871	0.662	5.16119e-35	3	Litaf
6.56868e-39	0.293088	0.757	0.499	1.36405e-34	3	Naa50
1.66856e-38	0.278794	0.904	0.769	3.46494e-34	3	Lamtor2
2.14741e-38	0.331776	0.889	0.714	4.45931e-34	3	Tkt
3.01469e-38	0.331098	0.889	0.737	6.2603e-34	3	Psma3
3.19586e-38	0.273304	0.706	0.442	6.63653e-34	3	Psmd13
6.93207e-38	0.279629	0.872	0.678	1.43951e-33	3	Swi5
1.35609e-37	0.361572	0.846	0.681	2.81605e-33	3	Sptssa
2.95272e-37	0.506413	0.75	0.514	6.13163e-33	3	Lrpap1
3.76989e-37	0.282234	0.945	0.901	7.82854e-33	3	Hint1
4.4272e-37	0.28575	0.774	0.547	9.19351e-33	3	Rnf7
8.48229e-37	0.51415	0.886	0.756	1.76143e-32	3	Eno1
9.57835e-37	0.307328	0.76	0.522	1.98904e-32	3	Sirt2
1.27487e-36	0.501187	0.929	0.816	2.6474e-32	3	Wfdc17
1.40347e-36	0.269514	0.824	0.628	2.91444e-32	3	Ndufs6
2.10044e-36	0.30102	0.922	0.828	4.36177e-32	3	Tomm6
2.30744e-36	0.263964	1	0.986	4.79163e-32	3	Pfn1
2.45816e-36	0.291182	0.849	0.668	5.10461e-32	3	Gltp
2.88172e-36	0.450876	0.806	0.608	5.98418e-32	3	Lmna
2.97462e-36	0.282521	0.749	0.482	6.17709e-32	3	Dnajb11
2.99662e-36	0.294891	0.916	0.825	6.22277e-32	3	Atp5f1
4.38897e-36	0.304357	0.905	0.762	9.11414e-32	3	Ndufb7
5.55392e-36	0.280874	0.825	0.634	1.15333e-31	3	Dctn3
7.78437e-36	0.277057	0.943	0.875	1.6165e-31	3	Uqcrb
9.32491e-36	0.325741	0.904	0.771	1.93641e-31	3	Psma2
1.11031e-35	0.303161	0.826	0.615	2.30568e-31	3	Mdh2
1.26452e-35	0.262244	0.91	0.812	2.6259e-31	3	Ppp1ca
2.29507e-35	0.29513	0.719	0.465	4.76593e-31	3	Ssr2
2.31919e-35	0.275086	0.773	0.537	4.81602e-31	3	Mydgf
3.9459e-35	0.272261	0.963	0.906	8.19405e-31	3	Atp5j2
5.15611e-35	0.26032	0.952	0.888	1.07072e-30	3	Slc25a3
5.66897e-35	0.31853	0.734	0.51	1.17722e-30	3	Ostc
6.13377e-35	0.266038	0.757	0.512	1.27374e-30	3	Mlf2
8.84984e-35	0.271688	0.829	0.623	1.83776e-30	3	Ndufa11
9.51547e-35	0.284812	0.743	0.493	1.97598e-30	3	Tmem189
1.31591e-34	0.300012	0.902	0.773	2.73262e-30	3	Tmem258
1.55069e-34	0.297082	0.843	0.647	3.22015e-30	3	Prelid1
1.80573e-34	0.296055	0.885	0.75	3.74979e-30	3	Prdx2
2.45697e-34	0.33618	0.519	0.295	5.10215e-30	3	Cyp4f18
2.57093e-34	0.294635	0.915	0.798	5.33879e-30	3	Cox6a1
3.41581e-34	0.282863	0.92	0.825	7.09327e-30	3	Smdt1
3.87138e-34	0.294129	0.8	0.579	8.03931e-30	3	Selenos
4.68604e-34	0.276756	0.859	0.687	9.73104e-30	3	Atp5g3
5.28378e-34	0.261337	0.859	0.687	1.09723e-29	3	Romo1
5.65351e-34	0.362298	0.985	0.984	1.17401e-29	3	Actg1
6.52672e-34	0.26201	0.885	0.704	1.35534e-29	3	Ndufb9
1.18655e-33	0.305532	0.824	0.614	2.464e-29	3	Cope
1.26142e-33	0.736147	0.743	0.555	2.61946e-29	3	Ccl6
1.27987e-33	0.333452	0.918	0.853	2.65778e-29	3	Ssr4
1.64356e-33	0.429402	0.983	0.933	3.41301e-29	3	Crip1
1.85008e-33	0.2563	0.704	0.467	3.84187e-29	3	Dap
2.71596e-33	0.391293	0.885	0.752	5.63996e-29	3	Canx
3.63748e-33	0.276139	0.86	0.668	7.55359e-29	3	Tomm20
1.08925e-32	0.357586	0.523	0.312	2.26194e-28	3	Hist1h2bc
1.14281e-32	0.260403	0.938	0.885	2.37316e-28	3	Capzb
1.20459e-32	0.272333	0.885	0.752	2.50146e-28	3	Taf10
2.01956e-32	0.359692	0.915	0.794	4.19381e-28	3	Prdx5
7.44805e-32	0.411315	0.806	0.62	1.54666e-27	3	Gns
1.25902e-31	0.272919	0.752	0.505	2.61449e-27	3	Cenpb
2.19508e-31	0.255066	0.648	0.401	4.5583e-27	3	Entpd1
2.2265e-31	0.253377	0.753	0.528	4.62356e-27	3	Mrpl54
3.40452e-31	0.259176	0.755	0.501	7.06982e-27	3	Mdfic
4.37875e-31	0.2646	0.835	0.648	9.09292e-27	3	Tbcb
6.23505e-31	0.26749	0.753	0.508	1.29477e-26	3	Diaph1
1.07618e-30	0.280137	0.799	0.566	2.2348e-26	3	Hspd1
1.46798e-30	0.38292	0.679	0.477	3.04841e-26	3	Ctnnb1
1.68534e-30	0.299078	0.947	0.884	3.49977e-26	3	Eif5a
2.16849e-30	0.257488	0.425	0.226	4.50309e-26	3	Gclm
7.4356e-30	0.301981	0.745	0.509	1.54408e-25	3	Pgd
1.78105e-29	0.2718	0.924	0.82	3.69852e-25	3	Cd53
4.2539e-29	0.343078	0.907	0.78	8.83366e-25	3	Ms4a6d
1.04572e-28	0.266533	0.705	0.473	2.17154e-24	3	Cfp
1.43196e-28	0.324125	0.726	0.493	2.97361e-24	3	Prdx6
1.63294e-28	0.296961	0.672	0.439	3.39097e-24	3	Igsf6
1.74988e-28	0.288759	0.967	0.907	3.6338e-24	3	Sh3glb1
2.76393e-28	0.263314	0.902	0.766	5.73958e-24	3	Eif2s2
5.36446e-28	0.371737	0.956	0.898	1.11398e-23	3	Sat1
5.68778e-28	0.303743	0.844	0.664	1.18112e-23	3	Ubl3
7.96366e-28	0.255938	0.94	0.84	1.65373e-23	3	Rps27l
2.41619e-27	0.280309	0.937	0.885	5.01746e-23	3	Ctsa
2.52996e-27	0.326308	0.94	0.866	5.25371e-23	3	Pdia3
9.11321e-27	0.257386	0.871	0.711	1.89245e-22	3	Lamtor4
1.93875e-26	0.290061	0.874	0.714	4.02601e-22	3	Tmed2
2.89535e-26	0.300931	0.843	0.66	6.01249e-22	3	Card19
1.02764e-25	0.283509	0.845	0.697	2.134e-21	3	Sec11c
1.0984e-25	0.318299	0.602	0.383	2.28094e-21	3	Hif1a
3.95599e-25	0.253551	0.749	0.532	8.21501e-21	3	Scarb2
5.88904e-25	0.250007	0.496	0.29	1.22292e-20	3	Cpeb4
6.53909e-25	0.288779	0.818	0.641	1.35791e-20	3	Vcp
8.38675e-25	0.7846	0.434	0.275	1.74159e-20	3	Fn1
9.41668e-25	0.29339	0.814	0.644	1.95547e-20	3	Lat2
2.00157e-24	0.255923	0.822	0.645	4.15647e-20	3	Atp6ap1
2.03014e-24	0.250248	0.865	0.724	4.21579e-20	3	Krtcap2
5.70057e-24	0.287105	0.973	0.948	1.18378e-19	3	Gm10076
2.41473e-22	0.367235	0.833	0.68	5.01444e-18	3	Manf
5.02236e-22	0.253854	0.821	0.656	1.04294e-17	3	Tax1bp1
4.42845e-21	0.250295	0.931	0.866	9.19611e-17	3	Cd300c2
9.11595e-21	0.415499	0.885	0.875	1.89302e-16	3	Timp2
1.09677e-20	0.376914	0.942	0.89	2.27755e-16	3	Hsp90b1
8.63324e-18	0.276347	0.824	0.678	1.79278e-13	3	Prr13
3.83512e-17	0.267526	0.309	0.185	7.96402e-13	3	Ass1
2.6576e-15	0.380029	0.593	0.439	5.51878e-11	3	Ccl9
1.38836e-11	1.16909	0.296	0.198	2.88307e-07	3	Mfge8
5.37158e-09	0.487603	0.653	0.683	0.000111546	3	Serpinb6a
6.54716e-09	0.469238	0.896	0.845	0.000135958	3	Tgfbi
0	4.20273	0.783	0.133	0	4	Ccl8
0	3.34456	0.946	0.121	0	4	F13a1
0	2.83503	0.946	0.119	0	4	Cbr2
0	2.75095	0.905	0.14	0	4	Folr2
0	2.50988	0.612	0.012	0	4	Lyve1
0	2.00417	0.519	0.038	0	4	Cd163
0	1.48601	0.414	0.022	0	4	Fcna
0	1.32827	0.346	0.005	0	4	Ednrb
0	1.00624	0.527	0.024	0	4	Chp2
0	0.898217	0.374	0.014	0	4	C6
1.75465e-306	2.23653	0.829	0.188	3.6437e-302	4	Ltc4s
8.5213e-298	2.09562	0.909	0.273	1.76953e-293	4	Gas6
1.82341e-297	2.29212	0.815	0.173	3.78648e-293	4	C4b
5.26706e-286	1.01446	0.34	0.015	1.09376e-281	4	Ccl24
5.24113e-282	0.64078	0.352	0.017	1.08837e-277	4	Fgfr1
6.17703e-282	1.33362	0.573	0.072	1.28272e-277	4	Rcn3
6.54251e-261	1.11542	0.628	0.1	1.35862e-256	4	Npl
9.03332e-253	2.34274	0.976	0.48	1.87586e-248	4	Mrc1
1.86466e-251	1.50807	0.577	0.084	3.87215e-247	4	Clec10a
8.62441e-246	0.642368	0.427	0.038	1.79095e-241	4	Cp
2.5403e-240	2.46524	0.972	0.456	5.27519e-236	4	Pf4
2.84336e-226	1.22453	0.748	0.173	5.90453e-222	4	Cd38
7.43104e-219	1.89983	0.998	0.872	1.54313e-214	4	Selenop
2.48818e-214	0.820213	0.596	0.101	5.16695e-210	4	Sult1a1
7.52211e-214	1.83939	0.958	0.532	1.56204e-209	4	Fcgrt
4.79487e-210	1.37951	0.696	0.162	9.95702e-206	4	Fxyd2
8.15498e-205	1.09509	0.203	0.005	1.69346e-200	4	Vsig4
1.36929e-198	1.41682	0.879	0.348	2.84347e-194	4	Wwp1
1.81738e-195	1.01627	0.64	0.142	3.77397e-191	4	Nxpe5
4.19733e-191	0.683409	0.477	0.071	8.71618e-187	4	Etv1
3.28171e-189	0.358172	0.252	0.014	6.8148e-185	4	Plekhg5
5.70652e-189	1.7805	0.932	0.455	1.18502e-184	4	Maf
9.26343e-185	0.551852	0.392	0.045	1.92364e-180	4	Bank1
1.73751e-183	0.331977	0.215	0.009	3.60812e-179	4	Tslp
9.15766e-182	0.827616	0.509	0.089	1.90168e-177	4	Tns1
1.03999e-181	0.498285	0.181	0.005	2.15964e-177	4	Timd4
1.65042e-181	2.49112	0.942	0.551	3.42726e-177	4	Ccl6
4.44228e-177	1.31496	0.682	0.179	9.22484e-173	4	Rgl1
7.59633e-171	1.12892	0.131	0	1.57745e-166	4	Cd209f
2.2183e-170	0.454164	0.334	0.034	4.60651e-166	4	Nhsl2
1.97604e-169	1.69266	0.903	0.424	4.10343e-165	4	Ccl9
8.93238e-165	1.32794	0.734	0.246	1.8549e-160	4	Gda
9.40763e-164	0.450538	0.292	0.027	1.95359e-159	4	Calml4
4.68594e-163	1.61242	0.98	0.739	9.73082e-159	4	Ly6e
8.69777e-161	0.840214	0.481	0.085	1.80618e-156	4	Cfb
7.65725e-159	1.8061	0.873	0.422	1.59011e-154	4	Hmox1
3.64531e-158	0.867085	0.704	0.211	7.56985e-154	4	Itsn1
9.45186e-158	1.88877	0.831	0.428	1.96277e-153	4	Cfh
1.48793e-155	1.41058	0.984	0.872	3.08983e-151	4	Ifitm2
2.10789e-149	1.92038	0.751	0.24	4.37725e-145	4	Ccl7
5.15391e-149	0.459629	0.312	0.036	1.07026e-144	4	Maoa
1.72401e-145	1.4774	0.99	0.764	3.58007e-141	4	Ifitm3
5.34639e-144	0.682418	0.455	0.09	1.11023e-139	4	Selenbp1
3.82514e-142	0.438833	0.163	0.006	7.94329e-138	4	Lrg1
4.0503e-141	0.817815	0.555	0.141	8.41086e-137	4	Rnasel
1.78787e-138	0.934876	0.684	0.231	3.71269e-134	4	Stard8
2.81142e-137	1.16931	0.93	0.545	5.83819e-133	4	Ms4a6b
1.10312e-134	0.591396	0.4	0.068	2.29075e-130	4	Cmah
2.2443e-127	0.979311	0.982	0.917	4.66052e-123	4	Ctsc
6.55112e-127	1.14199	0.917	0.593	1.3604e-122	4	Glul
5.74419e-124	1.10263	0.724	0.28	1.19284e-119	4	Igfbp4
6.14808e-124	1.64803	0.984	0.843	1.27671e-119	4	Ifi27l2a
7.23494e-123	1.14671	0.98	0.764	1.50241e-118	4	Fcgr2b
2.91917e-122	1.19234	0.982	0.67	6.06195e-118	4	Pltp
1.48511e-121	1.35078	0.881	0.56	3.08398e-117	4	Ninj1
6.28744e-119	0.729491	0.573	0.161	1.30565e-114	4	Gm21188
2.31042e-114	0.843178	0.724	0.277	4.79783e-110	4	Abca9
1.96439e-113	0.978291	1	0.915	4.07924e-109	4	Lyz2
3.56571e-111	0.500278	0.386	0.078	7.40456e-107	4	Reps2
8.81371e-111	0.747004	1	0.984	1.83026e-106	4	Itm2b
1.54097e-110	0.614366	0.445	0.105	3.19997e-106	4	Gm36161
2.16028e-110	0.254004	0.199	0.018	4.48604e-106	4	C1qtnf1
2.37776e-110	1.11531	0.954	0.745	4.93765e-106	4	Ifi207
2.30877e-109	1.05149	0.797	0.404	4.79438e-105	4	Ap2a2
1.14142e-108	0.544908	0.479	0.12	2.37027e-104	4	Alox5
1.61377e-108	0.860366	0.674	0.24	3.35116e-104	4	Gpr34
7.60149e-108	0.637016	0.614	0.204	1.57853e-103	4	Slc9a9
5.87847e-107	1.113	0.851	0.476	1.22072e-102	4	Cfp
1.79671e-106	0.259097	0.209	0.021	3.73104e-102	4	Sema6d
4.64155e-106	1.06195	0.95	0.781	9.63865e-102	4	Cltc
6.90599e-106	0.727273	0.65	0.24	1.4341e-101	4	Rab11fip5
3.95212e-105	0.865731	0.793	0.361	8.20696e-101	4	Lifr
8.19728e-104	1.01342	0.996	0.829	1.70225e-99	4	Apoe
1.13238e-103	0.305993	0.213	0.023	2.3515e-99	4	Fam43a
2.85687e-103	0.891369	0.968	0.896	5.93258e-99	4	Serinc3
4.8412e-100	0.588562	0.467	0.128	1.00532e-95	4	Add3
1.26772e-99	0.970545	0.932	0.659	2.63255e-95	4	Ms4a6c
2.48342e-99	2.75821	0.133	0.007	5.15707e-95	4	Retnla
5.60658e-98	0.606345	0.505	0.149	1.16426e-93	4	Sema4a
4.90056e-96	1.07423	0.954	0.784	1.01765e-91	4	Dab2
1.12736e-95	0.277376	0.219	0.027	2.34108e-91	4	Trim30c
4.3391e-95	0.993116	0.938	0.785	9.01058e-91	4	Trf
5.19496e-94	0.406995	0.278	0.048	1.07879e-89	4	Cela1
2.58024e-93	1.00349	0.793	0.488	5.35812e-89	4	Pepd
7.44824e-93	0.703735	0.668	0.271	1.5467e-88	4	Xdh
3.45322e-92	1.05318	0.901	0.616	7.17096e-88	4	Pmp22
1.80684e-91	1.12619	0.924	0.67	3.75208e-87	4	Zfp36l1
2.3847e-91	0.899877	0.823	0.478	4.95207e-87	4	Nrp1
1.16126e-90	0.614386	0.549	0.188	2.41147e-86	4	Serpinb8
1.62616e-90	0.503635	0.376	0.089	3.37689e-86	4	Ddx60
3.45229e-90	0.796564	0.775	0.423	7.16903e-86	4	Eps15
7.42146e-90	0.685359	0.606	0.238	1.54114e-85	4	Lrp6
1.24342e-89	0.281563	0.211	0.027	2.58208e-85	4	Ifitm6
2.72285e-89	1.6112	0.807	0.473	5.65426e-85	4	Ier3
6.20583e-89	0.354273	0.314	0.064	1.2887e-84	4	Pdgfc
7.14935e-89	0.256019	0.239	0.036	1.48463e-84	4	Trpv4
2.86926e-87	0.691371	0.547	0.189	5.9583e-83	4	Klf9
6.15824e-87	0.361902	0.29	0.053	1.27882e-82	4	Gm4951
1.0461e-86	0.540762	0.497	0.154	2.17234e-82	4	P2ry12
3.58522e-85	0.774051	0.652	0.293	7.44507e-81	4	Prxl2b
5.4849e-85	0.997458	0.924	0.618	1.13899e-80	4	Ahnak
7.43661e-85	0.784329	0.74	0.366	1.54429e-80	4	Eps8
1.36896e-84	1.27982	0.799	0.439	2.84279e-80	4	Klf2
7.81105e-84	0.637555	0.264	0.048	1.62204e-79	4	Hbegf
3.53026e-83	0.9252	0.903	0.537	7.33094e-79	4	Fcrls
4.70002e-82	1.0127	0.817	0.479	9.76007e-78	4	Cebpd
9.67499e-82	0.529217	0.535	0.183	2.00911e-77	4	Dclre1c
1.3234e-81	1.00608	0.72	0.342	2.74818e-77	4	Klf4
3.42496e-81	0.770529	0.674	0.308	7.11227e-77	4	Tmcc1
4.88626e-81	0.347235	0.318	0.068	1.01468e-76	4	Siglec1
1.99609e-80	0.873883	0.946	0.797	4.14509e-76	4	Marcks
5.62491e-80	0.927302	0.744	0.364	1.16807e-75	4	Ecm1
5.73303e-80	0.298499	0.191	0.025	1.19052e-75	4	Ms4a8a
1.86417e-79	0.509957	0.429	0.126	3.87114e-75	4	Rgs18
9.08641e-79	0.725659	0.757	0.374	1.88688e-74	4	Gas7
1.59113e-78	1.31558	0.974	0.909	3.30415e-74	4	Mt1
2.58801e-78	0.635708	0.626	0.268	5.37425e-74	4	Dse
1.75038e-77	0.72556	0.825	0.428	3.63483e-73	4	Clec4a2
2.30169e-77	1.01301	0.779	0.372	4.77969e-73	4	Mgl2
8.76214e-77	0.8387	0.785	0.499	1.81955e-72	4	Snx6
6.18076e-76	0.802449	0.73	0.408	1.2835e-71	4	Tcn2
7.27958e-76	0.758125	0.974	0.869	1.51168e-71	4	Timp2
1.69657e-75	1.08132	0.845	0.525	3.5231e-71	4	Stab1
4.96411e-75	0.596835	0.809	0.397	1.03085e-70	4	Clec4a1
8.00119e-75	0.334656	0.27	0.054	1.66153e-70	4	Tmod1
3.74221e-74	0.843867	0.849	0.463	7.77108e-70	4	Marcksl1
7.36452e-74	0.329178	0.266	0.052	1.52932e-69	4	Bmp2
9.14775e-73	0.740886	0.942	0.817	1.89962e-68	4	Ehd4
1.27246e-72	0.664015	0.588	0.249	2.6424e-68	4	Pros1
3.51041e-72	0.781993	0.873	0.603	7.28972e-68	4	Aldh2
9.70406e-72	0.325044	0.272	0.057	2.01515e-67	4	Mylk
1.3786e-71	0.935332	0.839	0.608	2.8628e-67	4	Snx2
1.57551e-71	0.729109	0.853	0.487	3.27169e-67	4	Pla2g7
2.28589e-70	0.581112	0.612	0.257	4.74688e-66	4	Aoah
5.92471e-70	0.419972	0.425	0.134	1.23032e-65	4	Zcchc24
3.22032e-69	0.331801	0.316	0.078	6.68731e-65	4	Slc28a2
5.40942e-69	0.640093	0.968	0.892	1.12332e-64	4	Fcgr3
1.14466e-68	0.615849	0.696	0.357	2.377e-64	4	Ap1b1
1.32608e-68	0.781579	0.805	0.518	2.75373e-64	4	Frmd4b
2.39164e-68	0.736285	0.686	0.358	4.96647e-64	4	Il4ra
3.44141e-68	0.758058	0.199	0.032	7.14643e-64	4	Il10
2.61565e-67	0.707332	0.873	0.605	5.43166e-63	4	Cd302
4.0871e-67	0.37864	0.366	0.106	8.48727e-63	4	Aldh7a1
7.83488e-66	0.441428	0.471	0.17	1.62699e-61	4	Wdfy2
6.57916e-65	1.00453	0.895	0.706	1.36623e-60	4	Neat1
1.61574e-64	0.743214	0.712	0.385	3.35525e-60	4	Nupr1
7.90977e-64	0.725412	0.865	0.633	1.64254e-59	4	Tcf4
4.19822e-63	0.739274	0.819	0.564	8.71803e-59	4	Tut7
8.30351e-63	0.615732	0.93	0.784	1.72431e-58	4	Rnf130
1.43574e-62	1.37953	0.489	0.19	2.98146e-58	4	Ly6a
1.56658e-62	0.761107	0.823	0.541	3.25316e-58	4	Tsc22d3
2.20668e-62	0.618581	0.773	0.464	4.58239e-58	4	Smagp
2.24819e-62	0.315832	0.27	0.064	4.66858e-58	4	Tbc1d4
2.27379e-62	0.283782	0.258	0.059	4.72175e-58	4	Fgd6
2.45708e-62	0.781495	0.887	0.618	5.10236e-58	4	Abca1
2.70516e-62	0.808432	0.72	0.399	5.61755e-58	4	Ctla2b
2.9097e-62	0.625491	0.825	0.497	6.04227e-58	4	Ifi204
4.808e-62	1.2837	0.954	0.822	9.9843e-58	4	Wfdc17
4.61713e-61	0.439301	0.165	0.025	9.58793e-57	4	Colec12
7.97586e-61	0.664478	0.954	0.91	1.65627e-56	4	Csf1r
2.13875e-60	0.297946	0.145	0.019	4.44132e-56	4	Tcim
1.95177e-59	0.621417	0.889	0.597	4.05304e-55	4	Ndufa4
2.20802e-59	0.556268	0.384	0.124	4.58518e-55	4	Ccdc152
4.663e-59	0.595905	0.718	0.396	9.68318e-55	4	Hfe
7.6929e-59	0.695269	0.37	0.12	1.59751e-54	4	Ccr1
5.39107e-58	0.652237	0.759	0.441	1.11951e-53	4	Ifi203
8.10506e-58	0.553719	0.505	0.213	1.6831e-53	4	Dok2
3.77211e-57	0.63573	0.895	0.722	7.83317e-53	4	Blvrb
1.07886e-55	0.619577	0.736	0.434	2.24037e-51	4	Mpp1
1.90509e-55	1.07188	0.781	0.459	3.95611e-51	4	Ccl2
2.38454e-55	0.539869	0.584	0.266	4.95173e-51	4	Psd3
2.59123e-55	0.278028	0.225	0.049	5.38095e-51	4	Cpne8
2.69151e-55	0.618143	0.632	0.332	5.58918e-51	4	Rin2
2.79979e-55	0.584551	0.825	0.566	5.81405e-51	4	Scamp2
5.24669e-55	0.511922	0.535	0.243	1.08953e-50	4	Sbf2
6.9817e-55	0.473295	0.557	0.247	1.44982e-50	4	Ophn1
1.06015e-54	0.372642	0.404	0.145	2.20151e-50	4	Scn1b
2.82034e-54	0.740823	0.724	0.442	5.85672e-50	4	Tent5a
3.8448e-54	0.404036	0.386	0.135	7.98411e-50	4	Fchsd2
4.40363e-53	0.581661	0.746	0.445	9.14459e-49	4	Hacd4
5.15476e-53	0.60799	0.539	0.262	1.07044e-48	4	Sulf2
6.47241e-53	0.614183	0.948	0.843	1.34406e-48	4	Zeb2
9.75068e-53	0.690184	0.68	0.396	2.02483e-48	4	Sbno2
1.12399e-52	0.436178	0.433	0.162	2.33408e-48	4	Gbp7
1.38436e-52	0.463977	0.505	0.222	2.87477e-48	4	Sgpp1
8.19866e-52	0.74476	0.763	0.511	1.70253e-47	4	Ptafr
4.17584e-51	0.621614	0.885	0.712	8.67155e-47	4	Qk
2.61814e-50	0.48134	0.539	0.259	5.43682e-46	4	Snx8
2.85483e-50	0.451562	0.513	0.239	5.92835e-46	4	Tspan3
4.97851e-50	0.553444	0.722	0.436	1.03384e-45	4	Sash1
1.57371e-49	0.430505	0.517	0.222	3.26797e-45	4	Clec4n
2.19272e-49	0.569916	0.932	0.839	4.55339e-45	4	App
2.22126e-49	0.669694	0.811	0.511	4.61268e-45	4	Ccl12
4.12892e-49	0.461596	0.509	0.227	8.57411e-45	4	Mertk
7.79353e-49	0.59355	0.751	0.48	1.6184e-44	4	Ddx3x
1.13618e-48	0.455204	0.527	0.246	2.35939e-44	4	Rnf150
1.4792e-48	0.586313	0.781	0.551	3.0717e-44	4	Bin1
2.73216e-48	0.304794	0.376	0.133	5.67361e-44	4	Rasgrp4
1.41841e-47	0.755245	0.873	0.718	2.94546e-43	4	Zfand5
1.56034e-47	0.709004	0.809	0.579	3.24019e-43	4	Rnase4
2.68779e-47	0.641859	0.811	0.544	5.58147e-43	4	Clec2d
3.16855e-47	0.48021	0.64	0.319	6.57981e-43	4	Slco2b1
4.61075e-47	0.550306	0.509	0.241	9.57468e-43	4	Raph1
4.70343e-47	0.512051	0.658	0.36	9.76713e-43	4	Msr1
1.27247e-46	0.610917	0.847	0.586	2.64241e-42	4	Cd300ld
3.64621e-46	0.445962	0.606	0.306	7.57173e-42	4	Nav1
1.27401e-45	0.610985	0.672	0.434	2.64562e-41	4	Osbpl9
1.69362e-45	0.553248	0.429	0.184	3.51697e-41	4	C130026I21Rik
2.38192e-45	0.615933	0.736	0.499	4.94629e-41	4	Stat3
2.96609e-44	0.585533	0.913	0.682	6.15939e-40	4	Tmem176a
5.20847e-44	0.441935	0.565	0.292	1.08159e-39	4	Fez2
9.61863e-44	0.384454	0.501	0.228	1.9974e-39	4	Arhgef3
1.62126e-43	0.531185	0.551	0.28	3.36671e-39	4	Casp4
1.6932e-43	0.477533	0.501	0.239	3.5161e-39	4	Tbc1d14
2.36077e-43	0.364245	0.451	0.198	4.90238e-39	4	Rnf141
6.4493e-43	0.56316	0.708	0.443	1.33926e-38	4	Ehd1
7.73257e-43	0.663686	0.95	0.909	1.60575e-38	4	Jund
2.93772e-42	0.505325	0.67	0.397	6.10046e-38	4	Klf3
4.89861e-42	0.434226	0.972	0.925	1.01725e-37	4	Lgmn
6.2528e-42	0.440183	0.978	0.946	1.29846e-37	4	Clta
1.19447e-41	0.618139	0.728	0.472	2.48043e-37	4	Tmem37
1.32336e-41	0.474547	0.598	0.341	2.7481e-37	4	Prkacb
1.36786e-41	0.466162	0.608	0.339	2.8405e-37	4	Zswim6
1.90458e-41	0.470789	0.608	0.348	3.95506e-37	4	Iqgap2
1.9313e-41	0.449051	0.594	0.318	4.01054e-37	4	Cysltr1
4.70433e-41	0.316444	0.4	0.164	9.76902e-37	4	Sh3bp5
1.07395e-40	0.550328	0.771	0.506	2.23017e-36	4	Ssh2
1.4122e-40	0.543872	0.769	0.571	2.93256e-36	4	Nrros
1.59992e-40	0.460777	0.592	0.323	3.32238e-36	4	B4galt6
1.79546e-40	0.569226	0.581	0.321	3.72845e-36	4	Birc3
2.64664e-40	0.53411	0.634	0.357	5.496e-36	4	Cd33
2.73948e-40	0.29673	0.382	0.152	5.68881e-36	4	Gm10134
2.7941e-40	1.08881	0.903	0.812	5.80222e-36	4	Jun
6.28544e-40	0.523117	0.417	0.187	1.30523e-35	4	Pfkfb3
1.17128e-39	0.648707	0.944	0.843	2.43227e-35	4	Klf6
1.50446e-39	0.477429	0.829	0.6	3.12415e-35	4	Aplp2
2.35463e-39	0.402544	0.481	0.233	4.88962e-35	4	Osbpl11
3.19759e-39	0.316643	0.364	0.143	6.64012e-35	4	Nfxl1
3.25776e-39	0.707453	0.612	0.365	6.76506e-35	4	Tiparp
3.30204e-39	0.265165	0.25	0.08	6.85702e-35	4	Phyhd1
4.21738e-39	0.434198	0.614	0.35	8.75782e-35	4	Idh2
6.63844e-39	0.511172	0.751	0.509	1.37854e-34	4	Nr3c1
9.45173e-39	0.741059	0.712	0.456	1.96275e-34	4	Kdm6b
1.0935e-38	0.350308	0.38	0.158	2.27076e-34	4	St6gal1
1.64265e-38	0.664902	0.946	0.827	3.41113e-34	4	Zfp36
1.84271e-38	0.436629	0.682	0.41	3.82656e-34	4	2023-03-01
2.04668e-38	0.693241	0.95	0.878	4.25014e-34	4	Cebpb
2.61401e-38	0.305937	0.376	0.153	5.42826e-34	4	Kansl1l
2.81252e-38	0.298747	0.304	0.107	5.84048e-34	4	Oas2
9.08815e-38	0.58138	0.718	0.477	1.88724e-33	4	Myo5a
9.23456e-38	0.435623	0.531	0.287	1.91765e-33	4	Man1c1
9.94429e-38	0.410295	0.505	0.26	2.06503e-33	4	Mon2
1.04232e-37	0.361183	0.394	0.173	2.16449e-33	4	Evi5
1.10433e-37	0.38126	0.501	0.248	2.29325e-33	4	Cmklr1
1.25633e-37	0.557074	0.676	0.392	2.60889e-33	4	Hpgd
1.58644e-37	0.431053	0.575	0.316	3.29441e-33	4	Tlr7
1.64883e-37	0.333295	0.382	0.161	3.42396e-33	4	Tlr8
5.08668e-37	0.525336	0.755	0.537	1.0563e-32	4	Man1a
7.7094e-37	0.509326	0.954	0.769	1.60093e-32	4	Tmem176b
1.07453e-36	0.478023	0.897	0.808	2.23138e-32	4	Snx3
1.49181e-36	0.463624	0.918	0.788	3.0979e-32	4	Ms4a6d
1.76986e-36	0.638991	0.757	0.531	3.67529e-32	4	Bach1
1.77193e-36	0.274303	0.318	0.119	3.67958e-32	4	Nfia
2.34264e-36	0.500337	0.924	0.792	4.86473e-32	4	C5ar1
2.68985e-36	0.509147	0.777	0.545	5.58575e-32	4	Scpep1
3.00677e-36	0.372829	0.994	0.949	6.24385e-32	4	C1qc
3.0274e-36	0.472354	0.602	0.362	6.28671e-32	4	Man2a1
3.12832e-36	0.392054	0.495	0.258	6.49627e-32	4	Fkbp15
4.00289e-36	0.342019	0.495	0.24	8.31241e-32	4	Idh1
4.19148e-36	0.422795	0.449	0.218	8.70402e-32	4	Hist3h2a
4.86867e-36	0.2922	0.25	0.082	1.01103e-31	4	Cbfa2t3
4.91993e-36	1.44259	0.398	0.18	1.02167e-31	4	Cxcl1
6.35635e-36	0.546166	0.869	0.709	1.31996e-31	4	Ccnl1
6.61673e-36	0.39236	0.646	0.385	1.37403e-31	4	Fndc3a
1.19762e-35	0.313295	0.324	0.129	2.48697e-31	4	Clcn5
1.24458e-35	0.421304	0.915	0.81	2.58449e-31	4	Laptm4a
1.39998e-35	0.4448	0.67	0.416	2.90719e-31	4	Il6ra
1.91626e-35	0.507256	0.823	0.637	3.97931e-31	4	Comt
2.10328e-35	0.294386	0.364	0.149	4.36767e-31	4	Grap
2.42676e-35	0.739887	0.911	0.805	5.0394e-31	4	Fos
6.82361e-35	0.572433	0.583	0.353	1.41699e-30	4	Sde2
1.35898e-34	0.528214	0.909	0.776	2.82205e-30	4	Kctd12
1.9268e-34	0.415206	0.463	0.232	4.00119e-30	4	Impact
2.46017e-34	0.517501	0.757	0.551	5.10879e-30	4	Mat2a
3.33384e-34	0.310303	0.264	0.095	6.92306e-30	4	Il17ra
3.71784e-34	0.336932	0.25	0.084	7.72047e-30	4	Ctla2a
4.21746e-34	0.668641	0.668	0.418	8.75797e-30	4	Fosb
6.61893e-34	0.538655	0.662	0.411	1.37449e-29	4	Slfn5
6.62775e-34	0.412867	0.95	0.909	1.37632e-29	4	Rap1b
9.71111e-34	0.311274	0.392	0.177	2.01661e-29	4	Rere
2.00927e-33	0.341469	0.551	0.302	4.17245e-29	4	Rbbp8
2.38067e-33	0.536739	0.74	0.553	4.94369e-29	4	Wsb1
5.07469e-33	0.273467	0.292	0.114	1.05381e-28	4	Nacc2
6.10983e-33	0.32209	0.175	0.048	1.26877e-28	4	Thbd
9.46685e-33	0.524237	0.958	0.838	1.96589e-28	4	Dusp1
1.10741e-32	0.308899	0.346	0.144	2.29964e-28	4	Kitl
1.18813e-32	0.402688	0.479	0.258	2.46727e-28	4	Twf1
1.45226e-32	0.334599	0.435	0.213	3.01576e-28	4	Gpr146
1.65838e-32	0.456851	0.895	0.662	3.4438e-28	4	Serpinb6a
1.76038e-32	0.344329	0.976	0.944	3.6556e-28	4	Lamp1
1.93527e-32	0.448819	0.74	0.55	4.01879e-28	4	Rab1a
2.19819e-32	0.291174	0.376	0.172	4.56477e-28	4	Agpat3
2.34359e-32	0.310755	0.473	0.242	4.8667e-28	4	Fam117b
5.42041e-32	0.625417	0.96	0.895	1.1256e-27	4	Junb
5.57998e-32	0.478533	0.93	0.843	1.15874e-27	4	Rsrp1
7.91077e-32	0.316079	0.366	0.163	1.64275e-27	4	Mfsd6
8.78276e-32	0.350276	1	0.946	1.82383e-27	4	C1qa
1.20398e-31	0.258704	0.213	0.069	2.50019e-27	4	Lpin1
2.33154e-31	0.431367	0.958	0.896	4.84167e-27	4	Grn
2.37539e-31	0.668776	0.765	0.524	4.93273e-27	4	Egr1
2.50808e-31	0.360032	0.507	0.273	5.20827e-27	4	Hexim1
4.26689e-31	0.4181	0.674	0.433	8.86062e-27	4	Trim30a
4.41858e-31	0.395881	0.849	0.662	9.17561e-27	4	Epsti1
6.32403e-31	0.457883	0.69	0.466	1.31325e-26	4	Adam15
2.77042e-30	0.471176	0.614	0.391	5.75305e-26	4	Irf1
2.86565e-30	0.30811	0.531	0.28	5.95082e-26	4	Rcsd1
3.95347e-30	0.436976	0.873	0.695	8.20977e-26	4	Dhrs3
3.97559e-30	0.375572	0.503	0.271	8.25572e-26	4	Ang
4.49045e-30	0.453239	0.787	0.589	9.32487e-26	4	Foxp1
5.51068e-30	0.388433	0.646	0.424	1.14435e-25	4	Tbxas1
7.68825e-30	0.555737	0.262	0.099	1.59654e-25	4	Vcam1
8.15717e-30	0.341846	0.579	0.349	1.69392e-25	4	Ly96
8.70001e-30	0.909842	0.767	0.57	1.80664e-25	4	Cxcl2
1.12239e-29	0.363865	0.575	0.322	2.33075e-25	4	Hist1h2bc
1.2695e-29	0.325474	0.435	0.219	2.63624e-25	4	Plcl2
1.29095e-29	0.384729	0.523	0.277	2.68078e-25	4	Rtp4
1.74732e-29	0.352942	0.543	0.314	3.62847e-25	4	Ctnnd1
2.08585e-29	0.426018	0.94	0.787	4.33147e-25	4	C3ar1
2.30351e-29	0.359439	0.549	0.323	4.78347e-25	4	Mgat1
2.64102e-29	0.295307	0.227	0.077	5.48435e-25	4	Oasl1
3.12873e-29	0.857768	0.543	0.33	6.49712e-25	4	Mt2
3.52445e-29	0.426224	0.513	0.299	7.31887e-25	4	Dnajc13
3.58156e-29	0.290792	0.35	0.162	7.43746e-25	4	Agtrap
3.70107e-29	0.495831	0.664	0.444	7.68563e-25	4	Mtss1
4.3101e-29	0.271491	0.318	0.136	8.95036e-25	4	Notch1
4.61157e-29	0.574169	0.368	0.171	9.57639e-25	4	Cd36
8.73873e-29	0.409894	0.676	0.461	1.81468e-24	4	Fli1
1.18986e-28	0.328844	0.38	0.184	2.47087e-24	4	Usp24
1.41573e-28	0.369865	0.946	0.895	2.93991e-24	4	Unc93b1
1.99579e-28	0.419276	0.698	0.497	4.14446e-24	4	Fcho2
2.08582e-28	0.331743	0.533	0.305	4.33141e-24	4	Cd164
3.08783e-28	0.351172	0.638	0.407	6.41219e-24	4	Srgap2
6.38958e-28	0.447805	0.759	0.593	1.32686e-23	4	Rbms1
8.26236e-28	0.406488	0.69	0.467	1.71576e-23	4	Ptprj
9.99862e-28	0.371313	0.676	0.426	2.07631e-23	4	H2-Q4
3.62912e-27	0.52261	0.668	0.48	7.53623e-23	4	Eif1a
4.63009e-27	0.341275	0.517	0.301	9.61484e-23	4	Klhl9
1.07316e-26	0.255178	0.149	0.042	2.22853e-22	4	Lyz1
1.24669e-26	0.283612	0.419	0.213	2.58888e-22	4	Arhgef12
2.55374e-26	0.344442	0.97	0.91	5.30309e-22	4	Ptpn18
2.645e-26	0.378748	0.819	0.597	5.49261e-22	4	Clec4a3
3.75239e-26	0.363391	0.437	0.243	7.79222e-22	4	Mfsd11
4.42558e-26	0.30398	0.521	0.294	9.19017e-22	4	Prune2
6.87336e-26	0.290787	0.412	0.215	1.42732e-21	4	Tmem87b
8.95917e-26	0.281428	0.527	0.299	1.86046e-21	4	Itga4
9.82775e-26	0.407123	0.412	0.223	2.04083e-21	4	Pim3
1.06142e-25	0.306703	0.344	0.163	2.20415e-21	4	Mob3c
1.10358e-25	0.422551	0.742	0.512	2.29169e-21	4	Ppp1r15a
1.42027e-25	0.353831	0.555	0.338	2.94934e-21	4	Notch2
1.9926e-25	0.444037	0.712	0.535	4.13783e-21	4	Rock2
2.9741e-25	0.283943	0.443	0.244	6.17603e-21	4	Agfg1
4.32286e-25	0.288031	0.392	0.198	8.97686e-21	4	Nfatc2
5.8566e-25	0.372459	0.899	0.749	1.21618e-20	4	Gmfg
6.96048e-25	0.367331	0.915	0.754	1.44541e-20	4	Pid1
7.69194e-25	0.553552	0.905	0.802	1.59731e-20	4	Slfn2
7.89705e-25	0.394259	0.63	0.412	1.6399e-20	4	Kdm7a
8.15971e-25	0.398154	0.555	0.35	1.69444e-20	4	Dnajb9
1.13738e-24	0.329711	0.491	0.286	2.36189e-20	4	Hip1
1.1514e-24	0.317378	0.489	0.285	2.39099e-20	4	Pxn
1.36127e-24	0.279586	0.374	0.192	2.8268e-20	4	2023-09-08
1.44268e-24	0.396476	0.41	0.221	2.99587e-20	4	Batf
2.07182e-24	0.383545	0.594	0.38	4.30233e-20	4	Tob2
2.11532e-24	0.363917	0.634	0.427	4.39267e-20	4	Parp14
2.24946e-24	0.582607	0.755	0.574	4.67123e-20	4	Gadd45b
2.38751e-24	0.361421	0.765	0.555	4.95791e-20	4	Tpp1
2.73354e-24	0.342978	0.449	0.254	5.67647e-20	4	Pitpnc1
3.04174e-24	0.331255	0.974	0.954	6.31647e-20	4	Ddx5
3.24303e-24	0.358087	0.638	0.419	6.73448e-20	4	Entpd1
3.2946e-24	0.307827	0.98	0.955	6.84157e-20	4	H2-K1
3.5029e-24	0.425277	0.69	0.501	7.27412e-20	4	Kras
3.78489e-24	0.37593	0.535	0.337	7.8597e-20	4	Pcf11
4.69402e-24	0.398359	0.855	0.694	9.74761e-20	4	Jak1
4.94881e-24	0.464489	0.563	0.366	1.02767e-19	4	Zbtb20
5.13151e-24	0.281371	0.31	0.148	1.06561e-19	4	Dusp7
5.62582e-24	0.452437	0.918	0.81	1.16826e-19	4	Nfkbia
6.11678e-24	0.319643	0.594	0.369	1.27021e-19	4	Tut4
6.25913e-24	0.327538	0.469	0.27	1.29977e-19	4	Pnpla8
8.04785e-24	0.350277	0.583	0.375	1.67122e-19	4	Adam9
1.26761e-23	0.38469	0.751	0.583	2.63231e-19	4	Tmem106a
1.32136e-23	0.434939	0.763	0.601	2.74393e-19	4	Bmp2k
2.22786e-23	0.316617	0.425	0.233	4.62638e-19	4	Bcl3
2.51264e-23	0.344723	0.509	0.311	5.21775e-19	4	Wdfy3
3.20679e-23	0.322874	0.632	0.403	6.65922e-19	4	Tnfsf13
3.67498e-23	0.324576	0.569	0.374	7.63147e-19	4	Rab31
6.57677e-23	0.303917	0.557	0.347	1.36573e-18	4	Mapk14
7.30132e-23	0.255033	0.386	0.205	1.51619e-18	4	Rell1
9.02057e-23	1.16279	0.376	0.204	1.87321e-18	4	Gdf15
9.30927e-23	0.350424	0.801	0.63	1.93316e-18	4	Samhd1
1.09633e-22	0.434651	0.668	0.499	2.27664e-18	4	Coq10b
1.6852e-22	0.328598	0.924	0.85	3.49949e-18	4	Snx5
1.86876e-22	0.537485	0.479	0.279	3.88067e-18	4	Id3
2.11868e-22	0.286835	0.461	0.263	4.39965e-18	4	Bst1
2.2259e-22	0.539819	0.811	0.663	4.6223e-18	4	Sdc4
2.66245e-22	0.34689	0.308	0.145	5.52885e-18	4	Rnd3
4.16133e-22	0.376637	0.626	0.43	8.64142e-18	4	Cmtm6
5.63765e-22	0.377438	0.751	0.59	1.17072e-17	4	Ppp1r10
6.39691e-22	0.307369	0.968	0.915	1.32838e-17	4	Lamp2
7.40262e-22	0.519779	0.831	0.691	1.53723e-17	4	Nfkbiz
1.04721e-21	0.364125	0.781	0.603	2.17464e-17	4	Rab3il1
1.45341e-21	0.345641	0.827	0.697	3.01815e-17	4	Pnp
1.70432e-21	0.340026	0.487	0.304	3.53918e-17	4	Map3k8
1.92099e-21	0.302118	0.441	0.248	3.98913e-17	4	Oasl2
2.00328e-21	0.329396	0.69	0.511	4.16001e-17	4	Sgpl1
2.3604e-21	0.37679	0.608	0.422	4.9016e-17	4	Sertad1
2.87053e-21	0.403998	0.827	0.689	5.96094e-17	4	Pirb
2.95964e-21	0.385553	0.833	0.698	6.14599e-17	4	BC005537
3.5324e-21	0.475993	0.759	0.585	7.33537e-17	4	Rhob
3.82153e-21	0.352077	0.503	0.329	7.93578e-17	4	Fh1
3.96704e-21	0.274877	0.4	0.225	8.23796e-17	4	1810013L24Rik
4.69851e-21	0.34221	0.74	0.585	9.75693e-17	4	Rab11a
4.93791e-21	0.28882	0.419	0.238	1.02541e-16	4	Emilin2
5.03015e-21	0.270586	0.481	0.295	1.04456e-16	4	Ethe1
6.92076e-21	0.318853	0.523	0.335	1.43717e-16	4	Washc4
8.42031e-21	0.405757	0.571	0.388	1.74856e-16	4	Icam1
1.26006e-20	0.276034	0.423	0.238	2.61665e-16	4	Per1
1.47575e-20	0.272927	0.523	0.316	3.06454e-16	4	Samd9l
1.52561e-20	0.414603	0.811	0.681	3.16808e-16	4	Litaf
1.70458e-20	0.325329	0.596	0.403	3.53972e-16	4	Lcp2
1.75965e-20	0.322711	0.744	0.575	3.65409e-16	4	Ppp3ca
2.37105e-20	0.445094	0.656	0.473	4.92373e-16	4	Fosl2
4.20795e-20	0.35356	0.676	0.514	8.73824e-16	4	Ap1s2
4.37621e-20	0.293392	0.706	0.518	9.08764e-16	4	Tnfrsf1a
5.25099e-20	0.298816	0.511	0.319	1.09042e-15	4	Arhgap31
5.36239e-20	0.409302	0.849	0.75	1.11355e-15	4	Hsbp1
5.76241e-20	0.372987	0.543	0.347	1.19662e-15	4	Csrnp1
5.77316e-20	0.348925	0.712	0.556	1.19885e-15	4	G3bp2
6.42363e-20	0.364575	0.563	0.367	1.33393e-15	4	Arid5a
7.09509e-20	0.37197	0.676	0.511	1.47337e-15	4	Dnajc3
9.72763e-20	0.346778	0.811	0.664	2.02004e-15	4	Hmox2
1.23114e-19	0.29961	0.533	0.352	2.55659e-15	4	Snx9
1.38416e-19	0.312963	0.404	0.234	2.87434e-15	4	Sgms1
1.45823e-19	0.329559	0.557	0.375	3.02816e-15	4	Fnip1
2.29733e-19	0.316234	0.883	0.801	4.77063e-15	4	Ndfip1
2.30608e-19	0.336566	0.334	0.178	4.78881e-15	4	Gstp1
2.44854e-19	0.346318	0.871	0.754	5.08464e-15	4	Tpr
2.59626e-19	0.345552	0.968	0.926	5.39139e-15	4	Mcl1
2.81331e-19	0.331348	0.614	0.441	5.84212e-15	4	Dmac1
3.61635e-19	0.37855	0.901	0.823	7.5097e-15	4	Pnrc1
3.93088e-19	0.326172	0.763	0.606	8.16287e-15	4	Clk1
4.27593e-19	0.33694	0.98	0.918	8.8794e-15	4	Alox5ap
4.41569e-19	0.292042	0.533	0.35	9.16961e-15	4	Ripk1
4.56807e-19	0.374483	0.787	0.649	9.48606e-15	4	Ap2m1
5.0551e-19	0.317689	0.934	0.854	1.04974e-14	4	Dnaja1
5.0987e-19	0.301205	0.511	0.327	1.0588e-14	4	Slc43a2
8.82978e-19	0.262845	0.354	0.189	1.83359e-14	4	Il16
9.21682e-19	0.36127	0.636	0.454	1.91397e-14	4	Nufip2
1.00872e-18	0.334252	0.41	0.239	2.0947e-14	4	Nfkbid
1.40775e-18	0.280904	0.433	0.265	2.92334e-14	4	Stom
1.64409e-18	0.257042	0.414	0.245	3.41412e-14	4	Sh3gl1
1.99129e-18	0.385808	0.674	0.493	4.13511e-14	4	Rnpep
2.25396e-18	0.321322	0.467	0.295	4.68056e-14	4	Rps6ka3
4.22096e-18	0.315999	0.742	0.544	8.76524e-14	4	Ccdc50
4.66543e-18	0.357696	0.96	0.897	9.68823e-14	4	Mafb
5.68433e-18	0.436439	0.833	0.653	1.18041e-13	4	Hspa1a
5.70197e-18	0.273004	0.551	0.376	1.18407e-13	4	Crk
6.8848e-18	0.273616	0.489	0.306	1.4297e-13	4	Klf7
8.04673e-18	0.481288	0.453	0.297	1.67098e-13	4	Gm6377
8.23983e-18	0.254861	0.584	0.398	1.71108e-13	4	Tifa
8.8619e-18	0.293448	0.243	0.11	1.84026e-13	4	Xlr
9.85371e-18	0.256695	0.473	0.292	2.04622e-13	4	Lyl1
1.1016e-17	0.285471	0.765	0.595	2.28757e-13	4	Ntpcr
1.18461e-17	0.303304	0.738	0.569	2.45997e-13	4	Ssr3
1.37234e-17	0.407714	0.457	0.295	2.84981e-13	4	Dusp6
1.52711e-17	0.354963	0.746	0.591	3.17119e-13	4	Necap2
2.13055e-17	0.393017	0.66	0.505	4.4243e-13	4	AC149090.1
2.15429e-17	0.297803	0.734	0.581	4.47359e-13	4	Prcp
2.60412e-17	0.40581	0.744	0.608	5.40771e-13	4	Cflar
2.69738e-17	0.332907	0.833	0.689	5.60138e-13	4	Ptpn1
3.28127e-17	0.267624	0.632	0.449	6.81388e-13	4	Naaa
4.4434e-17	0.336933	0.588	0.415	9.22717e-13	4	Gnai3
4.61528e-17	0.271785	0.519	0.338	9.5841e-13	4	Ugcg
4.81865e-17	0.319507	0.869	0.762	1.00064e-12	4	Srsf5
4.83625e-17	0.422876	0.817	0.662	1.0043e-12	4	Socs3
4.87434e-17	0.396719	0.579	0.389	1.01221e-12	4	Nr4a1
5.13728e-17	0.371592	0.702	0.569	1.06681e-12	4	Nktr
6.43139e-17	0.268238	0.638	0.449	1.33554e-12	4	Tm9sf2
7.81145e-17	0.284544	0.612	0.431	1.62213e-12	4	Sec14l1
8.96108e-17	0.290281	0.59	0.432	1.86086e-12	4	Ppp1r12c
9.86675e-17	0.394878	0.887	0.785	2.04893e-12	4	Btg2
1.08452e-16	0.2738	0.344	0.19	2.25211e-12	4	Ephx1
1.16184e-16	0.296531	0.614	0.452	2.41268e-12	4	Arhgap18
1.21302e-16	0.261396	0.453	0.286	2.51895e-12	4	Rreb1
1.36664e-16	0.290413	0.817	0.688	2.83796e-12	4	Cyb5a
1.3687e-16	0.382187	0.382	0.227	2.84225e-12	4	Tppp3
1.41085e-16	0.285306	0.911	0.834	2.92977e-12	4	Atp2b1
1.47666e-16	0.352984	0.769	0.607	3.06643e-12	4	Ccr5
1.49587e-16	0.268623	0.573	0.414	3.10633e-12	4	Vamp3
1.63291e-16	0.342211	0.521	0.35	3.3909e-12	4	Nrp2
1.7997e-16	0.302521	0.813	0.685	3.73726e-12	4	Tgfbr2
2.0325e-16	0.297594	0.839	0.682	4.22068e-12	4	Mef2c
2.15041e-16	0.317783	0.684	0.522	4.46554e-12	4	Reep3
2.29399e-16	0.366271	0.561	0.395	4.76371e-12	4	Galnt1
2.55803e-16	0.312741	0.537	0.365	5.312e-12	4	Washc2
2.90779e-16	0.317122	0.728	0.572	6.03832e-12	4	Mapkapk2
3.71123e-16	0.325297	0.863	0.746	7.70675e-12	4	H2-T23
3.78409e-16	0.329996	0.487	0.329	7.85803e-12	4	Kif1b
4.45669e-16	0.279356	0.579	0.412	9.25476e-12	4	Fam111a
4.76587e-16	0.261119	0.748	0.595	9.89681e-12	4	Ddx6
5.00939e-16	0.254483	0.374	0.221	1.04025e-11	4	Nmd3
6.47322e-16	0.326847	0.636	0.473	1.34423e-11	4	Nisch
7.03107e-16	0.253334	0.398	0.246	1.46007e-11	4	Mapk6
7.86568e-16	0.265917	0.549	0.397	1.63339e-11	4	Lmbrd1
7.93225e-16	0.301001	0.547	0.386	1.64721e-11	4	Peli1
1.38815e-15	0.292039	0.581	0.425	2.88263e-11	4	Dnajb1
1.78766e-15	0.352045	0.793	0.675	3.71225e-11	4	Ap2s1
1.79418e-15	0.300741	0.851	0.724	3.7258e-11	4	Cd83
1.87117e-15	0.253678	0.785	0.609	3.88566e-11	4	Rassf4
2.26302e-15	0.361489	0.569	0.4	4.69939e-11	4	Pde4b
2.2934e-15	0.283392	0.885	0.761	4.76248e-11	4	Canx
2.97912e-15	0.250125	0.421	0.263	6.18643e-11	4	Mga
3.88464e-15	0.554491	0.736	0.615	8.06685e-11	4	Txnip
3.92884e-15	0.469685	0.779	0.609	8.15863e-11	4	Hspa1b
4.04299e-15	0.260183	0.503	0.349	8.39567e-11	4	Cpne3
4.74882e-15	0.265823	0.557	0.389	9.86139e-11	4	Pttg1ip
5.69085e-15	0.260777	0.799	0.654	1.18176e-10	4	Serp1
6.43558e-15	0.252782	0.827	0.671	1.33641e-10	4	Fcgr1
6.57462e-15	0.270039	0.889	0.791	1.36528e-10	4	Srrm2
7.02422e-15	0.280476	0.648	0.48	1.45865e-10	4	Plxnb2
7.10086e-15	0.280697	0.569	0.393	1.47456e-10	4	Rassf2
8.89844e-15	0.2513	0.966	0.919	1.84785e-10	4	Hspa5
9.44985e-15	0.250249	0.469	0.317	1.96236e-10	4	Golph3
1.13519e-14	0.307345	0.666	0.511	2.35734e-10	4	Tgoln1
1.5744e-14	0.320509	0.767	0.628	3.2694e-10	4	Jmjd1c
1.64956e-14	0.360278	0.839	0.737	3.42547e-10	4	Top1
1.86057e-14	0.425216	0.779	0.695	3.86366e-10	4	Cdkn1a
1.99304e-14	0.45234	0.775	0.676	4.13875e-10	4	Ier2
2.01373e-14	0.453858	0.831	0.75	4.1817e-10	4	Plek
2.66484e-14	0.2983	0.437	0.295	5.53381e-10	4	Lima1
2.9385e-14	0.299507	0.539	0.386	6.10209e-10	4	Arap1
3.33724e-14	0.276491	0.416	0.271	6.93012e-10	4	Slc29a1
4.40997e-14	0.322131	0.996	0.97	9.15775e-10	4	Malat1
9.88508e-14	0.276501	0.704	0.583	2.05274e-09	4	Bcl10
1.19894e-13	0.2641	0.503	0.352	2.48972e-09	4	Fem1c
2.38334e-13	0.277049	0.835	0.702	4.94924e-09	4	Ptbp3
2.47808e-13	0.250901	0.577	0.427	5.14598e-09	4	Aftph
2.59004e-13	0.278549	0.398	0.263	5.37848e-09	4	Anxa6
3.37402e-13	0.268643	0.437	0.296	7.00648e-09	4	Rasa1
3.64635e-13	0.305063	0.457	0.307	7.572e-09	4	Adgre5
3.77847e-13	0.279065	0.586	0.435	7.84636e-09	4	Taok1
3.85861e-13	0.256123	0.698	0.54	8.01279e-09	4	Atp6v1a
9.91549e-13	0.25007	0.408	0.27	2.05905e-08	4	Lpin2
1.3137e-12	0.340729	0.441	0.298	2.72803e-08	4	Emp1
1.81728e-12	0.326334	0.837	0.72	3.77377e-08	4	Akap13
2.37117e-12	0.261971	0.423	0.285	4.92398e-08	4	Ankhd1
4.43828e-12	0.260955	0.692	0.55	9.21652e-08	4	Lgals3bp
6.63959e-12	0.459693	0.384	0.261	1.37878e-07	4	Hk2
7.55995e-12	0.272618	0.606	0.464	1.5699e-07	4	Tubb6
9.70578e-12	0.445486	0.575	0.445	2.0155e-07	4	Tnfaip3
1.19026e-11	0.256082	0.485	0.347	2.4717e-07	4	Rbm47
2.41249e-11	0.255074	0.668	0.532	5.00977e-07	4	Gls
6.0778e-11	0.322633	0.865	0.818	1.26212e-06	4	Nfe2l2
7.95086e-11	0.298465	0.853	0.845	1.65108e-06	4	Ier5
8.91114e-11	0.263132	0.551	0.414	1.85049e-06	4	Zfp703
2.59636e-10	0.273094	0.316	0.203	5.39161e-06	4	Nfil3
3.98433e-10	0.259696	0.577	0.443	8.27387e-06	4	Kpna4
6.14667e-10	0.447905	0.533	0.413	1.27642e-05	4	Nlrp3
6.34967e-10	0.269868	0.467	0.347	1.31857e-05	4	Smim10l1
8.16407e-10	0.255466	0.485	0.36	1.69535e-05	4	Trib1
8.46699e-08	0.312634	0.425	0.325	0.00175825	4	Crem
4.63429e-07	0.288708	0.682	0.591	0.00962357	4	Sod2
1.8216e-06	0.319313	0.676	0.612	0.0378274	4	Rel
9.28654e-05	0.298901	0.101	0.059	1	4	Mmp19
0.000182077	0.328216	0.561	0.499	1	4	Eif4e
0	2.47704	0.685	0.075	0	5	Ifit3
0	1.88109	0.583	0.056	0	5	Ifit2
1.04126e-258	0.901041	0.501	0.055	2.16229e-254	5	Oas3
6.09626e-256	1.72764	0.843	0.231	1.26595e-251	5	Zbp1
3.27083e-255	2.2543	0.851	0.238	6.79221e-251	5	Irf7
1.27246e-254	1.33993	0.671	0.118	2.64239e-250	5	Ifi206
1.51371e-252	0.971939	0.335	0.019	3.14338e-248	5	Ifit3b
4.84613e-243	2.90373	0.847	0.254	1.00635e-238	5	Isg15
1.35048e-227	3.72993	0.356	0.027	2.8044e-223	5	Cxcl9
1.42728e-223	1.09182	0.611	0.107	2.96389e-219	5	Ifi213
4.05834e-218	0.943968	0.423	0.045	8.42754e-214	5	Ifi44
3.19253e-216	1.60742	0.442	0.051	6.6296e-212	5	Iigp1
1.3309e-215	2.05675	0.877	0.34	2.76374e-211	5	Ifi211
1.09269e-212	1.14414	0.613	0.118	2.26907e-208	5	Phf11a
5.59101e-212	0.930454	0.511	0.074	1.16103e-207	5	Slfn1
5.27938e-211	1.85928	0.538	0.089	1.09632e-206	5	Gbp2
7.8067e-211	1.94424	0.937	0.475	1.62114e-206	5	Phf11b
2.51334e-202	1.25328	0.528	0.087	5.2192e-198	5	Isg20
9.70218e-198	1.02765	0.376	0.038	2.01475e-193	5	Ifi205
2.80445e-190	0.551643	0.292	0.021	5.82372e-186	5	Gbp6
1.20294e-187	1.14615	0.495	0.081	2.49803e-183	5	Usp18
6.63419e-186	1.63013	0.838	0.336	1.37766e-181	5	Stat1
2.76727e-184	1.36931	0.634	0.153	5.74651e-180	5	Ifi47
1.80051e-182	1.65285	0.783	0.273	3.73894e-178	5	Phf11d
6.78465e-177	1.44487	0.427	0.061	1.4089e-172	5	Ifit1
1.1064e-176	2.05266	0.581	0.129	2.29754e-172	5	Ms4a4c
7.99297e-175	1.06531	0.429	0.062	1.65982e-170	5	Oasl1
1.94246e-170	1.19166	0.732	0.226	4.03372e-166	5	Oasl2
4.41534e-167	1.30279	0.816	0.317	9.16889e-163	5	Xaf1
1.34546e-160	1.43934	0.775	0.28	2.79399e-156	5	Ifi209
2.36162e-158	1.23528	0.759	0.259	4.90413e-154	5	Rtp4
1.69619e-156	1.75629	0.896	0.492	3.5223e-152	5	Ifi204
4.70053e-156	2.27684	0.644	0.179	9.76111e-152	5	Ly6a
1.59541e-155	1.63351	0.984	0.826	3.31302e-151	5	Bst2
7.72376e-155	1.58159	0.378	0.055	1.60392e-150	5	Rsad2
9.40209e-148	0.748718	0.221	0.015	1.95244e-143	5	Serpina3g
3.35131e-145	0.584819	0.254	0.022	6.95932e-141	5	Gbp4
1.69013e-142	0.676218	0.327	0.042	3.50973e-138	5	Gbp5
3.66166e-142	0.459077	0.286	0.03	7.60379e-138	5	Tgtp2
1.16099e-141	0.778769	0.278	0.029	2.41092e-137	5	Cmpk2
1.76316e-140	1.45598	0.902	0.528	3.66138e-136	5	Mndal
2.21109e-136	1.04358	0.62	0.191	4.59155e-132	5	Irgm1
6.41661e-136	1.34671	0.965	0.738	1.33247e-131	5	H2-T23
3.7605e-133	1.89915	0.982	0.765	7.80906e-129	5	Ifitm3
1.01729e-132	0.91135	1	0.991	2.11251e-128	5	B2m
4.17789e-125	2.10633	0.781	0.365	8.67581e-121	5	AW112010
2.20309e-122	1.14428	0.869	0.55	4.57495e-118	5	Psmb9
5.93114e-122	1.08164	0.969	0.865	1.23166e-117	5	Psmb8
2.53564e-121	1.68443	0.802	0.412	5.26551e-117	5	Fgl2
4.25321e-120	0.327102	0.182	0.012	8.83222e-116	5	Klrk1
4.4857e-120	1.01415	0.703	0.287	9.31501e-116	5	Tap1
6.52342e-117	1.17152	0.883	0.624	1.35465e-112	5	Samhd1
3.10033e-114	0.870892	0.505	0.138	6.43814e-110	5	Igtp
1.88029e-113	1.12362	0.99	0.954	3.9046e-109	5	H2-K1
6.853e-112	1.02694	0.975	0.863	1.4231e-107	5	Psme1
3.56736e-111	1.42636	0.796	0.401	7.40798e-107	5	Slfn5
6.31448e-107	1.27442	0.918	0.664	1.31127e-102	5	Fcgr1
5.08012e-105	1.42067	0.804	0.438	1.05494e-100	5	Ifi203
9.18917e-105	0.773665	0.569	0.189	1.90822e-100	5	Ube2l6
6.3559e-104	0.958659	0.665	0.269	1.31987e-99	5	Rnf213
1.39858e-102	0.367661	0.207	0.022	2.90428e-98	5	Mmp25
1.14109e-100	0.848035	1	0.967	2.36958e-96	5	Cd52
2.07424e-98	0.807042	0.491	0.148	4.30738e-94	5	Herc6
5.04746e-98	1.4215	0.81	0.468	1.04816e-93	5	Fcgr4
8.49338e-98	2.56073	0.323	0.062	1.76373e-93	5	Ccl5
3.10826e-97	0.330172	0.233	0.03	6.45461e-93	5	BC147527
3.80424e-94	1.22373	0.767	0.417	7.89989e-90	5	Parp14
6.33432e-94	0.565675	0.45	0.125	1.31539e-89	5	Dhx58
4.13437e-93	1.03996	0.84	0.49	8.58544e-89	5	Scimp
5.07913e-93	1.04471	0.973	0.741	1.05473e-88	5	Ly6e
1.89051e-89	1.07807	0.765	0.426	3.92584e-85	5	Trim30a
4.39153e-89	1.16888	0.701	0.325	9.11946e-85	5	H2-Q7
4.63993e-89	1.12344	0.542	0.198	9.63528e-85	5	Cd40
1.22054e-88	1.01992	0.849	0.538	2.53457e-84	5	Lgals3bp
3.32614e-87	0.921172	0.748	0.412	6.90706e-83	5	Sp110
3.5685e-86	0.811079	0.605	0.254	7.41034e-82	5	Tor3a
5.43105e-86	0.605421	0.479	0.149	1.12781e-81	5	Stat2
1.00055e-84	0.823903	0.681	0.339	2.07774e-80	5	H2-T22
1.80098e-84	0.935322	0.789	0.474	3.73992e-80	5	Sp100
4.98273e-84	2.61321	0.536	0.194	1.03471e-79	5	Cxcl10
7.51202e-84	0.939942	0.358	0.088	1.55995e-79	5	Calhm6
9.35617e-84	0.8576	0.685	0.35	1.9429e-79	5	Ifi35
1.87305e-83	0.815162	0.182	0.021	3.88958e-79	5	Dnase1l3
3.70673e-82	0.768674	0.485	0.154	7.6974e-78	5	H2-Q6
3.48897e-81	0.742047	0.464	0.148	7.24519e-77	5	Slamf8
8.7595e-81	0.43271	0.282	0.054	1.819e-76	5	Gm4951
1.38795e-80	0.491414	0.135	0.011	2.88222e-76	5	Gbp2b
1.99344e-79	0.663552	0.583	0.238	4.13957e-75	5	Parp9
2.34161e-79	0.760176	0.994	0.978	4.86259e-75	5	H2-D1
5.89609e-79	0.625841	0.323	0.075	1.22438e-74	5	Slfn9
1.09746e-78	0.539895	0.382	0.102	2.27898e-74	5	Il18bp
1.8062e-77	0.767853	0.497	0.181	3.75075e-73	5	Gbp3
1.17323e-76	0.947254	0.869	0.68	2.43633e-72	5	Psme2
5.02956e-75	0.861979	0.965	0.869	1.04444e-70	5	Aif1
5.78989e-74	0.42178	0.346	0.089	1.20233e-69	5	Oas1g
1.69588e-73	0.324639	0.223	0.037	3.52167e-69	5	Helz2
1.2885e-72	0.867755	0.836	0.63	2.6757e-68	5	Psmb10
1.66802e-71	0.498034	0.35	0.094	3.46382e-67	5	Slco3a1
1.92443e-71	1.05753	0.973	0.844	3.99627e-67	5	Ifi27l2a
7.81152e-71	0.641889	0.446	0.147	1.62214e-66	5	Klra2
9.81127e-71	1.82572	0.832	0.51	2.03741e-66	5	Ccl12
4.96655e-70	0.624464	0.579	0.25	1.03135e-65	5	Dtx3l
1.368e-69	0.693017	0.603	0.283	2.84079e-65	5	Oas1a
2.23437e-69	0.672802	0.466	0.167	4.6399e-65	5	Trim30d
3.5853e-69	0.466739	0.382	0.112	7.44524e-65	5	A530032D15Rik
6.49967e-69	0.874383	0.859	0.661	1.34972e-64	5	Epsti1
3.62523e-68	0.346238	0.247	0.049	7.52815e-64	5	A530040E14Rik
5.26419e-68	0.598382	0.44	0.155	1.09316e-63	5	Daxx
1.29549e-67	0.699685	0.589	0.266	2.69021e-63	5	Znfx1
3.47985e-65	0.714597	0.667	0.352	7.22626e-61	5	Sp140
1.83867e-64	1.03253	0.861	0.694	3.81818e-60	5	Pnp
5.83825e-61	0.67634	0.442	0.162	1.21237e-56	5	Gbp7
6.79173e-61	0.784721	0.575	0.272	1.41037e-56	5	Slfn8
[truncated: 1,413 more rows]
