# Supplementary material for: Itaconate suppresses atherosclerosis by activating a Nrf2-dependent antiinflammatory response in macrophages in mice
Source: J Clin Invest. 2024 Feb 1;134(3):e173034. doi: 10.1172/JCI173034 (PMC10849764; doi:10.1172/JCI173034)
Supplement: Supplemental table 2 [file jci-134-173034-s102.xlsx]

## Sheet: Table S2 changes in cell propor
clusters	Acod1.KO	WT	obs_log2FC	pval	FDR	boot_mean_log2FC	boot_CI_2.5	boot_CI_97.5
0	0.241637	0.192131	0.330748	0.000999001	0.0015984	0.331673	0.194946	0.463932
1	0.229195	0.194754	0.234925	0.000999001	0.0015984	0.234015	0.0922698	0.365609
2	0.177495	0.208197	-0.230168	0.000999001	0.0015984	-0.22862	-0.372352	-0.086818
3	0.142383	0.131475	0.114986	0.103896	0.138528	0.113841	-0.0485468	0.282719
4	0.0721592	0.0793443	-0.136942	0.157842	0.180391	-0.139308	-0.381868	0.0954757
5	0.0566768	0.0931148	-0.716251	0.000999001	0.0015984	-0.715956	-0.967092	-0.481481
6	0.0458944	0.067541	-0.557445	0.000999001	0.0015984	-0.560004	-0.837504	-0.269774
7	0.034559	0.0334426	0.0473746	0.418581	0.418581	0.0512745	-0.333607	0.432192
