# Supplementary material for: Itaconate suppresses atherosclerosis by activating a Nrf2-dependent antiinflammatory response in macrophages in mice
Source: J Clin Invest. 2024 Feb 1;134(3):e173034. doi: 10.1172/JCI173034 (PMC10849764; doi:10.1172/JCI173034)
Supplement: Supplemental table 3 [file jci-134-173034-s103.xlsx]

## Sheet: All genes
p_val	avg_log2FC	pct.1	pct.2	p_val_adj	geneID
4.67511e-48	0.686045	0.688	0.544	9.70833e-44	Hspa1b
8.83923e-50	0.673871	0.733	0.587	1.83555e-45	Hspa1a
2.8633e-25	0.584097	0.62	0.504	5.94592e-21	Ccl3
1.58314e-30	0.572808	0.485	0.38	3.28755e-26	Fosb
3.77762e-19	0.527869	0.623	0.547	7.84461e-15	Gadd45b
2.5768e-23	0.523819	0.781	0.748	5.35098e-19	Cd9
1.61194e-46	0.521436	0.8	0.696	3.34736e-42	Rgs1
2.29976e-28	0.512178	0.769	0.691	4.77567e-24	Cd83
3.88594e-42	0.494188	0.879	0.81	8.06955e-38	Dusp1
4.32608e-28	0.477677	0.847	0.823	8.98355e-24	Zfp36
4.01154e-34	0.451624	0.82	0.753	8.33035e-30	Atf3
5.24258e-26	0.442621	0.846	0.785	1.08867e-21	Nfkbia
1.21846e-43	0.441521	0.955	0.947	2.53026e-39	Ubc
4.4354e-11	0.435826	0.683	0.662	9.21054e-07	Socs3
1.55592e-22	0.424201	0.838	0.784	3.23101e-18	Fos
6.99919e-25	0.41405	0.914	0.882	1.45345e-20	Junb
6.23135e-14	0.41263	0.57	0.509	1.294e-09	Egr1
3.54624e-07	0.402795	0.824	0.863	0.00736412	Apoe
1.12263e-28	0.399248	0.909	0.906	2.33126e-24	AY036118
2.48653e-12	0.394273	0.613	0.551	5.16353e-08	Cxcl2
3.1328e-21	0.393436	0.81	0.781	6.50557e-17	Trem2
3.40375e-26	0.385537	0.932	0.906	7.06822e-22	Cd14
2.07632e-21	0.378967	0.912	0.912	4.31168e-17	Jund
2.69001e-06	0.368749	0.544	0.516	0.0558607	Gadd45g
1.72786e-06	0.36853	0.238	0.191	0.0358807	Gdf15
6.04776e-12	0.367543	0.61	0.572	1.25588e-07	Cited2
1.78747e-20	0.351704	0.723	0.678	3.71186e-16	Stk17b
9.42136e-09	0.349149	0.875	0.874	0.000195644	Lgals3
1.09653e-24	0.346125	0.534	0.43	2.27706e-20	Cxcr4
7.71583e-16	0.337786	0.666	0.607	1.60227e-11	Id2
2.94692e-10	0.337766	0.321	0.265	6.11958e-06	Rcan1
1.32796e-09	0.335923	0.821	0.816	2.75763e-05	Jun
3.30916e-94	0.335171	0.359	0.136	6.8718e-90	Gm47283
3.0972e-08	0.334808	0.661	0.616	0.000643164	Ccl4
2.71787e-07	0.333161	0.49	0.458	0.00564393	Kdm6b
9.9142e-28	0.325766	0.717	0.635	2.05878e-23	Serpinb6a
1.89836e-36	0.325068	0.897	0.853	3.94213e-32	Cd63
3.38948e-39	0.323018	0.875	0.842	7.0386e-35	Dnaja1
3.19548e-20	0.321776	0.844	0.816	6.63574e-16	Hsp90aa1
2.98476e-18	0.319115	0.599	0.517	6.19815e-14	Tsc22d3
1.46331e-17	0.313869	0.855	0.835	3.0387e-13	Ier5
4.40931e-11	0.306594	0.482	0.422	9.15638e-07	Tnfaip3
2.31959e-15	0.304795	0.608	0.561	4.81685e-11	Aopep
2.90773e-10	0.303954	0.553	0.502	6.0382e-06	Ppp1r15a
2.04698e-13	0.303886	0.725	0.674	4.25076e-09	Nfkbiz
4.33986e-19	0.299352	0.859	0.84	9.01215e-15	Klf6
4.3432e-31	0.298097	0.565	0.459	9.01909e-27	AC149090.1
4.96008e-10	0.294355	0.612	0.551	1.03001e-05	Ccrl2
2.12065e-08	0.292272	0.506	0.456	0.000440375	Phlda1
0.0672352	0.287548	0.218	0.203	1	Mfge8
5.47151e-07	0.283606	0.368	0.32	0.0113621	Mt2
1.14521e-14	0.283366	0.895	0.869	2.37814e-10	Cebpb
7.70496e-07	0.283129	0.921	0.921	0.0160001	Lyz2
0.0013303	0.280521	0.458	0.437	1	Il1b
0.00263278	0.277453	0.754	0.753	1	Ctsl
4.94689e-46	0.271612	0.988	0.987	1.02727e-41	Hspa8
9.06405e-39	0.26105	0.982	0.976	1.88224e-34	mt-Atp6
1.19264e-06	0.260814	0.388	0.349	0.0247663	Klf4
5.96044e-18	0.256999	0.675	0.593	1.23775e-13	Pmp22
3.66954e-11	0.25135	0.47	0.412	7.62017e-07	Jdp2
0.00492476	0.249946	0.97	1	1	Gm42418
5.69185e-25	0.246599	0.841	0.796	1.18197e-20	Lilr4b
4.14627e-09	0.246389	0.464	0.405	8.61014e-05	Dnajb1
1.2552e-24	0.244037	0.315	0.219	2.60654e-20	Fkbp5
0.0643642	0.24214	0.421	0.418	1	Lpl
7.14094e-09	0.240403	0.691	0.654	0.000148289	Sdc4
2.97594e-12	0.239267	0.325	0.257	6.17983e-08	Clec4d
8.90077e-09	0.238258	0.922	0.923	0.000184833	Hspa5
1.33604e-18	0.235355	0.817	0.772	2.77441e-14	Trf
1.10857e-27	0.233946	0.999	0.999	2.30205e-23	Fth1
2.75015e-13	0.233628	0.673	0.615	5.71097e-09	Igf1
4.19376e-11	0.229462	0.733	0.708	8.70877e-07	Ccnl1
2.13097e-06	0.229361	0.626	0.609	0.0442518	Rhoc
1.80875e-06	0.229355	0.687	0.672	0.0375605	Pim1
5.40147e-07	0.228959	0.6	0.566	0.0112167	Ninj1
4.47099e-07	0.225102	0.673	0.663	0.00928447	Rgs2
4.96255e-05	0.225057	0.485	0.466	1	Dennd4a
0.00713108	0.223718	0.653	0.655	1	Anxa1
1.15661e-48	0.223265	0.981	0.974	2.40182e-44	mt-Co1
3.71056e-08	0.222698	0.87	0.882	0.000770535	mt-Nd3
0.322926	0.219227	0.429	0.477	1	Spp1
3.84131e-18	0.217566	0.254	0.17	7.97686e-14	Klf9
0.0228968	0.216996	0.269	0.255	1	Dusp2
4.8285e-06	0.214211	0.716	0.71	0.100269	Sqstm1
2.32585e-20	0.212557	0.907	0.899	4.82986e-16	Lilrb4a
4.24371e-14	0.208559	0.377	0.302	8.81248e-10	Apbb2
2.8642e-05	0.208421	0.476	0.451	0.594779	Txnrd1
0.00441597	0.207292	0.466	0.445	1	Hmox1
2.04269e-09	0.202794	0.79	0.769	4.24185e-05	Plin2
6.39069e-16	0.202574	0.876	0.865	1.32709e-11	Cox7a2l
1.50883e-08	0.20176	0.647	0.629	0.000313323	Jmjd1c
2.29636e-06	0.200409	0.797	0.811	0.0476863	Skil
8.45494e-10	0.196988	0.542	0.483	1.75575e-05	Pla2g7
2.60891e-14	0.196848	0.848	0.848	5.41766e-10	Rabac1
0.283094	0.196147	0.201	0.191	1	Cxcl1
2.46033e-10	0.195994	0.682	0.654	5.10913e-06	Anxa3
0.00179673	0.195384	0.291	0.257	1	Mmp12
0.0104749	0.194075	0.231	0.21	1	Hilpda
3.26029e-10	0.191749	0.309	0.257	6.77032e-06	Pqlc1
4.94761e-10	0.190882	0.487	0.445	1.02742e-05	Arl11
8.40539e-13	0.190199	0.805	0.776	1.74546e-08	Ctsd
2.79184e-23	0.189705	0.997	0.997	5.79754e-19	Ftl1
0.000442486	0.189049	0.512	0.482	1	Ier3
1.8673e-47	0.188745	0.999	0.996	3.87764e-43	Tpt1
1.29445e-12	0.188604	0.888	0.899	2.68806e-08	Hexa
2.8155e-13	0.188538	0.344	0.268	5.84667e-09	Cadm1
2.44596e-05	0.188525	0.159	0.126	0.507927	Ccdc152
1.85497e-27	0.183072	0.982	0.982	3.85203e-23	mt-Co3
0.00041911	0.183014	0.505	0.473	1	Tnf
0.259185	0.182989	0.34	0.338	1	Il1rn
1.4992e-06	0.181506	0.328	0.285	0.0311324	Gm6377
0.000387547	0.181147	0.66	0.632	1	Ifrd1
1.33439e-21	0.181062	0.993	0.987	2.77099e-17	Ubb
1.15868e-06	0.180874	0.696	0.683	0.0240611	Atf4
4.16828e-08	0.180574	0.111	0.072	0.000865585	Atp6v0d2
7.58769e-08	0.180302	0.874	0.879	0.00157566	Timp2
1.68112e-09	0.178827	0.446	0.389	3.49102e-05	Smpdl3a
0.00735007	0.177667	0.412	0.392	1	Nr4a1
8.22667e-06	0.175623	0.526	0.495	0.170835	Coq10b
2.8285e-05	0.172956	0.72	0.721	0.587367	Neat1
2.94503e-08	0.172936	0.751	0.734	0.000611565	Runx1
0.00255493	0.171274	0.462	0.444	1	Zmynd15
0.00050281	0.170889	0.448	0.423	1	Sertad1
3.30109e-08	0.168988	0.678	0.663	0.000685505	Lmo2
1.83155e-09	0.167054	0.819	0.806	3.8034e-05	Adgre1
2.9608e-12	0.16605	0.314	0.246	6.14841e-08	Hsph1
6.99046e-07	0.165079	0.273	0.224	0.0145164	Il7r
1.36747e-09	0.162686	0.592	0.549	2.83968e-05	Eif4a2
4.33443e-15	0.162426	0.972	0.971	9.00087e-11	Hsp90ab1
2.92259e-07	0.159862	0.44	0.393	0.00606905	Cytip
0.0548926	0.158519	0.68	0.687	1	Ier2
0.000213127	0.158199	0.586	0.564	1	Tgif1
0.000504281	0.15793	0.373	0.348	1	Csrnp1
2.65903e-07	0.157724	0.459	0.41	0.00552175	Got1
3.23361e-09	0.157185	0.36	0.301	6.71492e-05	Tspan13
0.000345691	0.154927	0.68	0.691	1	Card19
1.47852e-30	0.154238	0.994	0.987	3.0703e-26	Rpl10
3.55202e-07	0.154075	0.625	0.589	0.00737612	Ifi27
9.78421e-21	0.153275	0.986	0.981	2.03179e-16	Eif1
1.86616e-06	0.152548	0.121	0.087	0.0387528	Gm17056
0.00363573	0.15172	0.788	0.814	1	Eif5
0.0298903	0.151586	0.475	0.456	1	Klf2
3.37203e-10	0.150629	0.958	0.964	7.00236e-06	Ctsz
1.3461e-23	0.150573	0.156	0.078	2.7953e-19	Cdk5rap1
1.38348e-05	0.150407	0.69	0.687	0.287293	Cd86
6.18938e-17	0.149827	0.163	0.094	1.28529e-12	Pcp4l1
0.00840618	0.149067	0.443	0.43	1	Rab20
0.000149937	0.148195	0.652	0.65	1	Lipa
1.11999e-08	0.148189	0.272	0.22	0.000232577	Mertk
4.08241e-05	0.147883	0.711	0.689	0.847753	Cdkn1a
1.4562e-20	0.147061	0.934	0.955	3.02395e-16	Lars2
1.16885e-08	0.146944	0.975	0.973	0.000242723	Fxyd5
0.000171315	0.144801	0.921	0.904	1	Mt1
0.745884	0.144798	0.288	0.292	1	Tnip3
0.00427747	0.142397	0.831	0.832	1	Wfdc17
0.011108	0.142228	0.759	0.765	1	Capg
1.63815e-19	0.14212	0.993	0.99	3.40178e-15	Rps14
4.37217e-06	0.141726	0.56	0.542	0.0907925	Atp6v1a
3.90196e-22	0.141521	0.979	0.977	8.10282e-18	mt-Co2
1.82458e-07	0.141146	0.788	0.799	0.00378893	Il10rb
0.121009	0.140531	0.612	0.624	1	Glul
0.00154764	0.140456	0.571	0.563	1	Mat2a
1.79103e-10	0.140101	0.894	0.903	3.71925e-06	Fcgr3
0.000796817	0.140026	0.514	0.5	1	Mylip
1.10904e-06	0.139375	0.534	0.507	0.0230303	Alcam
0.0684615	0.138956	0.418	0.416	1	Rasgef1b
0.00198149	0.138641	0.679	0.666	1	Glipr1
1.84589e-10	0.137508	0.181	0.127	3.83317e-06	Ndrg1
5.94687e-09	0.136997	0.328	0.266	0.000123493	Gstm1
2.48679e-09	0.136322	0.278	0.222	5.16406e-05	Per1
0.000278026	0.132862	0.738	0.75	1	Creg1
0.0547292	0.131995	0.543	0.553	1	Resf1
1.64281e-05	0.131437	0.735	0.734	0.341146	Blvrb
3.93551e-05	0.129734	0.541	0.521	0.817248	Cebpa
3.69001e-05	0.129259	0.781	0.797	0.766268	Crlf2
0.0012203	0.128478	0.63	0.616	1	Aldh2
3.4614e-05	0.128168	0.796	0.788	0.718793	Btg2
0.00392007	0.127831	0.368	0.342	1	Tnfaip2
0.000592083	0.127829	0.427	0.397	1	Pde4b
0.766109	0.126863	0.166	0.171	1	Ptgs2
5.19229e-06	0.126772	0.865	0.867	0.107823	mt-Nd5
5.19011e-10	0.125845	0.958	0.966	1.07778e-05	Ucp2
0.000200217	0.125671	0.495	0.477	1	Gnaq
0.000112944	0.125346	0.844	0.85	1	Btg1
0.000110441	0.125113	0.612	0.607	1	Ahsa1
4.1521e-06	0.124892	0.27	0.226	0.0862224	Pxdc1
0.251291	0.124814	0.676	0.705	1	Zfp36l1
0.0173726	0.124411	0.331	0.315	1	Rilpl2
0.0390599	0.1242	0.115	0.101	1	Cdkn2a
2.01167e-06	0.12394	0.944	0.93	0.0417743	Srgn
0.0024223	0.121592	0.361	0.338	1	Syt11
0.00752989	0.121385	0.247	0.227	1	Maff
2.35778e-06	0.121354	0.451	0.412	0.0489618	Nceh1
0.000592124	0.121198	0.542	0.531	1	Cebpg
9.14812e-05	0.1201	0.253	0.214	1	Syngr1
2.86684e-12	0.119728	0.985	0.98	5.95329e-08	Rpl12
0.00143019	0.118419	0.58	0.578	1	Nktr
0.0012309	0.118058	0.897	0.917	1	Cd68
1.82692e-10	0.117878	0.934	0.94	3.79378e-06	Rgs10
7.85833e-05	0.117355	0.89	0.89	1	Bcl2a1b
0.742019	0.117237	0.414	0.43	1	Nlrp3
0.00337514	0.117032	0.784	0.787	1	Srsf7
0.00109652	0.116666	0.894	0.908	1	Basp1
2.52598e-05	0.116002	0.214	0.175	0.524545	Anpep
0.00122513	0.115924	0.654	0.648	1	Comt
6.60624e-06	0.115503	0.884	0.894	0.137185	Selenok
0.781773	0.115268	0.302	0.313	1	Dusp6
1.17689e-13	0.114717	0.964	0.969	2.44392e-09	Rpl5
1.576e-06	0.114036	0.243	0.2	0.0327273	Jade2
0.0392011	0.11377	0.351	0.341	1	Tmem251
7.73845e-05	0.113743	0.865	0.851	1	Lsp1
0.00185935	0.113583	0.776	0.786	1	Fcgr2b
0.101561	0.113541	0.719	0.741	1	Zfand5
0.000995936	0.113465	0.534	0.522	1	Tprgl
0.102737	0.113458	0.612	0.623	1	Rel
0.0370203	0.113269	0.529	0.52	1	Prdx6
0.00102487	0.112903	0.488	0.473	1	Ankrd44
0.00013479	0.112666	0.396	0.362	1	Zbtb20
0.00202889	0.110534	0.563	0.563	1	Pon2
0.00259196	0.109743	0.827	0.83	1	Pnrc1
6.74717e-09	0.109656	0.115	0.074	0.000140112	Slc15a2
0.00351658	0.109561	0.853	0.87	1	Aldoa
0.698544	0.109034	0.592	0.632	1	Neurl3
0.0957656	0.108762	0.708	0.741	1	Gusb
0.301892	0.108726	0.264	0.26	1	Cks2
2.2223e-05	0.108611	0.739	0.749	0.461482	Fuca1
0.0696688	0.108376	0.611	0.625	1	Clk1
0.000183175	0.108076	0.3	0.27	1	Insig2
0.00136451	0.107509	0.523	0.505	1	Tanc2
0.023506	0.107197	0.527	0.524	1	Ssh2
0.00132294	0.106612	0.262	0.235	1	Ptgs1
0.00858535	0.105916	0.703	0.71	1	Slc38a2
0.00286164	0.105646	0.145	0.121	1	Fbxo32
0.000195392	0.10544	0.281	0.25	1	Rnf150
0.0185694	0.105236	0.617	0.62	1	Cflar
0.0662792	0.105177	0.37	0.361	1	Dnajb9
0.00414557	0.10452	0.612	0.621	1	Gna13
0.00408836	0.103992	0.244	0.223	1	Tagap
7.58669e-08	0.103871	0.141	0.098	0.00157545	Slc5a3
0.00134094	0.103476	0.389	0.366	1	Tspan4
0.0318282	0.103463	0.567	0.575	1	Cacybp
0.046196	0.103062	0.86	0.88	1	Atp6v0e
8.82122e-07	0.103014	0.168	0.128	0.0183182	Ttc28
5.11514e-12	0.102919	0.121	0.071	1.06221e-07	Angptl2
0.0916729	0.102834	0.426	0.431	1	Kdm7a
5.97955e-06	0.102743	0.91	0.924	0.124171	Rbm39
4.65607e-05	0.102535	0.877	0.91	0.966879	Ctsa
0.00649466	0.102414	0.463	0.457	1	Mtss1
0.000491912	0.102296	0.707	0.705	1	Paip2
0.00806341	0.102128	0.27	0.251	1	Irs2
3.81988e-09	0.101212	0.972	0.973	7.93236e-05	Ctsb
0.0316513	0.100957	0.357	0.345	1	Ugcg
0.00421353	0.100292	0.617	0.618	1	Aplp2
0.000525994	0.0996899	0.638	0.64	1	Saraf
0.0171502	0.0994996	0.706	0.715	1	Tgfbr1
0.0958418	0.0990634	0.365	0.366	1	Rcbtb2
0.00418938	0.0989121	0.148	0.127	1	Sult1a1
0.0740917	0.0988756	0.501	0.504	1	Atraid
0.000347938	0.0984447	0.87	0.881	1	Cd300c2
0.0412671	0.0975654	0.297	0.277	1	Plk2
0.00379025	0.0973718	0.698	0.721	1	Dhrs3
0.000103832	0.0972886	0.284	0.249	1	Pitpnc1
0.343112	0.0969558	0.563	0.602	1	S100a4
8.85895e-05	0.0968723	0.915	0.922	1	Dynll1
3.7555e-07	0.096483	0.157	0.116	0.00779868	L1cam
2.73183e-06	0.0964815	0.317	0.272	0.0567292	Crebrf
0.0174105	0.0953769	0.23	0.211	1	Adam8
5.57322e-06	0.0940473	0.962	0.963	0.115733	Atp6v0c
0.109993	0.0937738	0.508	0.52	1	Foxn3
0.155338	0.0925971	0.596	0.609	1	Kmt2e
7.38109e-07	0.0920917	0.2	0.156	0.0153276	Sik1
0.0430301	0.0920058	0.431	0.415	1	Ctla2b
0.127669	0.0919387	0.224	0.21	1	Acp5
0.0433551	0.0916239	0.299	0.285	1	Zc3h12a
0.115561	0.0915612	0.429	0.426	1	Pfkp
0.713769	0.0915046	0.156	0.157	1	Gm48065
0.00036599	0.0913369	0.317	0.282	1	Ccnd3
0.117465	0.0911513	0.355	0.355	1	Uhrf2
0.000104828	0.0903413	0.249	0.216	1	Ahsa2
0.0205625	0.090251	0.733	0.732	1	Itm2c
4.48964e-10	0.0902071	0.155	0.105	9.32319e-06	Gadd45a
0.63037	0.0901548	0.109	0.114	1	Vcam1
0.0145661	0.0899566	0.802	0.801	1	C5ar1
0.0235692	0.0893796	0.647	0.655	1	Zfhx3
0.0193464	0.0893273	0.302	0.285	1	Mrps6
0.000977581	0.089308	0.427	0.404	1	Klhl24
0.364157	0.0890322	0.434	0.445	1	Nup98
0.0257814	0.0889674	0.262	0.24	1	Pdcd4
0.260196	0.0888836	0.383	0.373	1	Tnfsf9
0.00420124	0.0887119	0.404	0.385	1	Pgrmc1
0.02285	0.0885648	0.454	0.445	1	Ptk2b
0.0667019	0.0885319	0.693	0.717	1	Sptssa
0.18016	0.088454	0.343	0.338	1	Birc3
0.0755663	0.0883089	0.54	0.54	1	Frmd4b
0.0828355	0.088125	0.987	0.986	1	H3f3b
0.273341	0.0877733	0.565	0.563	1	Fcrls
0.0577215	0.0876701	0.388	0.38	1	Fam133b
0.961306	0.0873822	0.706	0.736	1	Ptges3
0.758418	0.0873081	0.395	0.411	1	Mgl2
0.00273595	0.0871359	0.568	0.564	1	Zmiz1
0.00134302	0.0871074	0.638	0.615	1	Herpud1
0.0264338	0.086889	0.413	0.401	1	Fkbp4
8.43944e-10	0.0865924	0.981	0.985	1.75253e-05	Rps25
2.94777e-05	0.0864493	0.907	0.935	0.612134	Atp6v0b
2.43735e-07	0.0864056	0.978	0.978	0.00506139	Rack1
3.68242e-05	0.0863722	0.175	0.14	0.764692	Kitl
0.00421844	0.0861874	0.784	0.791	1	Mrfap1
0.000211119	0.0858723	0.226	0.194	1	Tbc1d10a
0.0529292	0.0856756	0.272	0.26	1	Tsc22d2
0.265724	0.0854639	0.725	0.753	1	Tpi1
0.957533	0.0854146	0.376	0.393	1	Tiparp
0.775703	0.0853473	0.298	0.303	1	Casp4
0.0066671	0.0850468	0.168	0.148	1	4933433G15Rik
0.064583	0.0850282	0.348	0.337	1	Slco2b1
0.00400848	0.0848219	0.259	0.233	1	Sgms1
4.69264e-07	0.0847261	0.973	0.971	0.00974473	Malat1
0.0614445	0.0843964	0.565	0.58	1	Use1
0.0119769	0.0841299	0.667	0.653	1	mt-Atp8
0.00277496	0.0841224	0.762	0.779	1	Gng2
0.000198646	0.0839489	0.231	0.199	1	Slc27a1
0.3887	0.0839449	0.403	0.405	1	Acsl1
2.22388e-06	0.0839421	0.196	0.153	0.0461811	Gm21860
6.89192e-05	0.0836331	0.137	0.106	1	Dbp
0.0750764	0.0835379	0.409	0.405	1	Neu1
0.390973	0.0833605	0.708	0.735	1	Rnh1
0.28942	0.0833342	0.652	0.661	1	Bcl2a1d
0.763794	0.0832831	0.349	0.359	1	Tmx4
8.55137e-05	0.0830445	0.279	0.244	1	Pex13
0.0652086	0.0830212	0.615	0.628	1	Tnfsf12
0.37414	0.0828725	0.379	0.386	1	Arid5a
0.00140044	0.0826595	0.893	0.912	1	Mafb
0.16094	0.0824228	0.628	0.643	1	Klf13
0.305542	0.0821111	0.614	0.633	1	Ralbp1
0.0151675	0.0819004	0.806	0.816	1	Tnfaip8
0.000126058	0.0817422	0.192	0.158	1	mt-Nd6
5.2778e-05	0.0816167	0.263	0.226	1	Stx3
0.75282	0.0813269	0.168	0.169	1	Nr4a3
3.6295e-08	0.0808271	0.995	0.991	0.000753702	Rps23
2.78198e-05	0.0807695	0.105	0.075	0.577705	Akr1b8
0.00665697	0.0805509	0.86	0.874	1	Bri3
0.217305	0.0804972	0.432	0.433	1	Tcn2
0.388021	0.0804632	0.315	0.318	1	Pde3b
2.64248e-05	0.0803133	0.22	0.179	0.548738	Ephx1
0.961028	0.0801985	0.349	0.36	1	Notch2
0.693695	0.0800474	0.532	0.563	1	Lrpap1
0.205817	0.0797461	0.622	0.642	1	Pou2f2
0.23398	0.0796379	0.673	0.708	1	Ubl3
0.206582	0.0794049	0.378	0.378	1	Plin3
0.0154753	0.079403	0.436	0.422	1	Cd300a
0.0470581	0.0793449	0.498	0.495	1	Polr2a
0.0287525	0.0793414	0.488	0.524	1	Cebpd
0.0502591	0.0791903	0.362	0.349	1	Snrnp48
0.00697216	0.0791801	0.364	0.349	1	Rbm47
0.0201273	0.0791791	0.621	0.634	1	Rnf13
0.132058	0.0791535	0.402	0.402	1	Gde1
0.189831	0.0786564	0.672	0.686	1	Tra2b
5.62562e-05	0.0785529	0.278	0.238	1	Cdk18
0.00861363	0.0783765	0.846	0.852	1	mt-Nd4l
3.4382e-08	0.0782191	0.983	0.985	0.000713976	Rpl13a
0.535278	0.0782004	0.529	0.552	1	Pten
0.102131	0.078085	0.353	0.345	1	Aldh9a1
0.12642	0.0777899	0.255	0.248	1	Nfkbid
0.0399158	0.0775644	0.624	0.636	1	Cttnbp2nl
0.00538653	0.0775423	0.218	0.195	1	Tcp11l2
1.98594e-06	0.0775421	0.97	0.977	0.04124	Rps6
0.0200999	0.0773545	0.686	0.702	1	Gltp
0.923311	0.0767243	0.617	0.657	1	Lmna
0.00564383	0.0764592	0.219	0.196	1	Nr1d2
0.000456649	0.0760936	0.189	0.16	1	Bik
8.1867e-05	0.076057	0.964	0.967	1	mt-Nd1
0.0901198	0.0760551	0.24	0.229	1	Gm49774
0.352706	0.0760095	0.485	0.494	1	B4galt1
0.0371919	0.0758713	0.442	0.434	1	Ankrd12
0.0124622	0.0756912	0.16	0.139	1	2900060B14Rik
0.00225305	0.0756435	0.386	0.36	1	Cir1
0.0403561	0.0754487	0.718	0.756	1	Abhd12
2.0921e-10	0.0749685	0.998	0.996	4.34445e-06	Rplp1
0.00435296	0.0748503	0.385	0.362	1	Arhgap22
0.277905	0.0747843	0.479	0.496	1	Daglb
0.173486	0.0747701	0.645	0.658	1	Tcf4
0.0012436	0.0746417	0.646	0.629	1	Abca1
0.171214	0.0745623	0.898	0.906	1	Serinc3
0.000342184	0.0742976	0.273	0.24	1	Fnip2
0.00416381	0.0741351	0.269	0.245	1	Mfsd11
0.000250765	0.0740604	0.211	0.178	1	Nav2
0.318932	0.074034	0.217	0.213	1	Adgrg6
0.345941	0.0738746	0.941	0.948	1	Prdx1
0.660073	0.0738567	0.688	0.71	1	Cyb5a
0.571263	0.0737076	0.575	0.599	1	Xbp1
0.000268202	0.0735362	0.991	0.99	1	Rps27
0.0202256	0.0732141	0.396	0.381	1	Fnip1
0.0498586	0.0731577	0.797	0.821	1	Cd48
0.172917	0.0729646	0.437	0.438	1	Dnmt3a
0.193389	0.0729594	0.48	0.493	1	Mthfsl
0.0275675	0.072586	0.152	0.135	1	Srxn1
0.112144	0.072293	0.544	0.55	1	Slc11a1
0.100553	0.0722622	0.355	0.348	1	Pan3
0.369005	0.0722417	0.587	0.624	1	Cd84
0.72886	0.0721915	0.493	0.511	1	Cklf
1.09911e-05	0.0720093	0.978	0.978	0.22824	Rpl3
0.0378194	0.0718807	0.785	0.805	1	Tmem59
0.449538	0.0716197	0.335	0.337	1	Tmcc1
0.761283	0.0715897	0.343	0.349	1	Tent5c
0.00186946	0.0714963	0.409	0.38	1	Ddit3
0.124035	0.0712635	0.697	0.716	1	Jak1
0.00273708	0.07126	0.325	0.298	1	Stard9
0.214804	0.071027	0.396	0.403	1	Stip1
0.00692845	0.0707001	0.803	0.823	1	Asah1
1.78333e-05	0.0703116	0.131	0.099	0.370326	Egr2
0.00130769	0.070259	0.216	0.19	1	Msrb2
0.0153846	0.0702224	0.371	0.354	1	Nrp2
0.57532	0.0701049	0.417	0.426	1	Lilra5
0.0581277	0.0700113	0.475	0.465	1	Cpq
0.565558	0.0699605	0.492	0.501	1	Ndel1
8.05165e-07	0.0699228	0.163	0.122	0.0167201	Ahnak2
0.0915999	0.0698087	0.261	0.25	1	Gm26740
0.547188	0.0696204	0.379	0.381	1	Man2a1
0.709302	0.0695671	0.46	0.478	1	Sdf2
0.000733455	0.0695614	0.187	0.158	1	Zdhhc14
0.114536	0.069526	0.402	0.394	1	Renbp
0.00380431	0.0694285	0.876	0.895	1	Rtn4
0.129124	0.0691745	0.192	0.214	1	C130026I21Rik
0.919917	0.0690697	0.443	0.457	1	1810026B05Rik
0.093029	0.0687911	0.293	0.282	1	Naga
0.769002	0.0685964	0.315	0.321	1	Map3k8
0.673172	0.0685006	0.732	0.763	1	Ube2b
0.552099	0.0682222	0.419	0.43	1	Zfp703
0.0140169	0.0680425	0.195	0.177	1	Slc35e4
0.251727	0.0677716	0.422	0.426	1	Mthfs
0.515819	0.067735	0.45	0.479	1	Tent5a
0.0363549	0.0676501	0.803	0.835	1	Plekho1
0.164058	0.0674667	0.276	0.268	1	Aig1
0.409374	0.0673823	0.454	0.452	1	Bcl2a1a
0.265501	0.0672149	0.581	0.618	1	Sod2
0.13807	0.0671074	0.286	0.279	1	Atp8b4
0.00261468	0.0667609	0.946	0.95	1	Eef1b2
0.288535	0.0665812	0.662	0.685	1	Tuba1c
0.0182321	0.0665509	0.11	0.094	1	Dcstamp
0.111727	0.0663961	0.421	0.419	1	Tec
0.00837572	0.0662672	0.872	0.849	1	Cd81
0.21718	0.066246	0.519	0.537	1	Tmem189
0.0133735	0.0662317	0.234	0.214	1	Ptprs
0.076227	0.0662216	0.743	0.768	1	Tm6sf1
0.127128	0.0660776	0.344	0.337	1	Cat
0.0936352	0.0657831	0.513	0.513	1	Pld3
0.000530415	0.0657022	0.975	0.979	1	Rps15
0.104246	0.0656216	0.459	0.456	1	Tmbim1
0.0225752	0.0645656	0.331	0.315	1	Zfp704
0.206122	0.0644096	0.194	0.187	1	Hspa4l
0.00483019	0.0642208	0.651	0.634	1	Ypel3
0.527048	0.064084	0.584	0.602	1	Bcl10
0.343562	0.0639547	0.728	0.744	1	Supt4a
0.883087	0.0638904	0.687	0.717	1	Manf
0.982863	0.0637042	0.562	0.589	1	Creb5
0.75127	0.063692	0.27	0.275	1	Kcnq1ot1
0.170183	0.0636182	0.408	0.41	1	Uap1l1
0.0127629	0.0634796	0.326	0.305	1	Hebp1
0.0331088	0.0632196	0.274	0.254	1	Cd82
0.269709	0.0631752	0.216	0.212	1	Lcorl
0.693257	0.0628965	0.602	0.623	1	Cd37
0.38047	0.0627389	0.826	0.847	1	Hnrnpa0
0.164886	0.0627383	0.186	0.174	1	Bhlhe41
0.8119	0.0626343	0.712	0.743	1	Aprt
0.00941502	0.062274	0.823	0.82	1	Nfe2l2
0.0270163	0.0622391	0.314	0.299	1	Dapk1
0.160651	0.0620404	0.312	0.303	1	Ccpg1
0.801036	0.0619448	0.584	0.611	1	Tank
0.725853	0.0619	0.356	0.371	1	Fem1c
0.204254	0.0616887	0.669	0.684	1	Tnfaip8l2
0.794985	0.0615349	0.414	0.427	1	Hfe
0.0156208	0.0615015	0.285	0.264	1	Pink1
0.272914	0.0614554	0.418	0.423	1	Tnfsf13
0.809384	0.0614475	0.236	0.239	1	Osm
4.99763e-05	0.0614169	0.972	0.97	1	mt-Nd4
0.0591937	0.0613952	0.259	0.246	1	Mob2
0.0918799	0.0612101	0.284	0.27	1	Rfxap
0.167213	0.0608952	0.377	0.374	1	Cnot6l
0.891067	0.0608624	0.408	0.428	1	Sbno2
0.00181305	0.0607758	0.995	0.993	1	Cst3
1.75495e-07	0.0606937	0.157	0.112	0.00364432	Speg
0.0273495	0.060523	0.302	0.284	1	Dpep2
0.617213	0.0604848	0.569	0.599	1	Trappc6b
0.125172	0.0603876	0.902	0.927	1	Gnas
0.034388	0.0603543	0.209	0.191	1	Gas2l3
0.471357	0.0603317	0.147	0.144	1	Amn1
0.124486	0.0603254	0.411	0.447	1	Samsn1
0.286987	0.0597751	0.2	0.193	1	Slc2a1
0.552784	0.0597628	0.428	0.444	1	Entpd1
0.315905	0.0595879	0.146	0.14	1	Tob1
0.00490698	0.0594783	0.227	0.203	1	Snx30
0.284523	0.0592572	0.152	0.145	1	Mir155hg
0.00466595	0.0589852	0.886	0.875	1	Selenop
0.336357	0.0589404	0.537	0.544	1	Bnip3l
0.0970716	0.0589066	0.491	0.482	1	Smagp
0.00210051	0.0588533	0.922	0.937	1	Mcl1
0.326992	0.058779	0.403	0.396	1	Tmcc3
0.0116782	0.0587604	0.261	0.241	1	Akap8l
0.84433	0.0587429	0.417	0.43	1	Mknk2
0.958109	0.0587188	0.337	0.35	1	D1Ertd622e
0.0204216	0.058674	0.845	0.867	1	Wnk1
0.191685	0.0586656	0.486	0.49	1	Lamtor3
0.258105	0.058635	0.562	0.566	1	Cdk6
0.0268436	0.0586125	0.145	0.128	1	Tuba4a
0.309564	0.0584268	0.166	0.16	1	Dusp5
0.684867	0.0583268	0.261	0.263	1	Htatip2
0.848072	0.058205	0.471	0.497	1	Hmgcl
0.651038	0.0579094	0.235	0.237	1	Batf
0.109037	0.0578115	0.54	0.535	1	Adipor1
0.531799	0.0577677	0.526	0.563	1	Gls
0.192052	0.0577353	0.21	0.202	1	Noct
0.331304	0.0575771	0.357	0.358	1	Snhg12
0.826651	0.0575724	0.776	0.818	1	Csf2ra
8.11189e-05	0.0575036	0.15	0.119	1	Slc6a8
0.456361	0.0574684	0.444	0.474	1	Psmd1
0.0808067	0.0571609	0.315	0.3	1	Emp1
0.00115894	0.0569951	0.963	0.972	1	Npc2
0.534978	0.0569092	0.34	0.342	1	Tns3
0.426748	0.056908	0.364	0.365	1	Ergic2
0.155641	0.0566773	0.905	0.933	1	Hexb
0.627576	0.056657	0.509	0.535	1	Gtf2b
0.201809	0.056556	0.272	0.268	1	Arid1b
0.974178	0.0565437	0.287	0.297	1	Cyth2
0.399414	0.0564954	0.546	0.554	1	Stab1
0.33565	0.0564505	0.364	0.362	1	Oser1
0.678194	0.0563319	0.226	0.228	1	Vegfb
0.0442697	0.0562913	0.129	0.115	1	Gm29340
0.0242401	0.0561829	0.103	0.089	1	Spats2
0.649036	0.0561801	0.74	0.777	1	Rab7
0.00716092	0.055894	0.122	0.102	1	Narf
0.00825912	0.0558516	0.101	0.083	1	Plekhg2
0.0625377	0.0557704	0.223	0.208	1	Auh
0.945905	0.0556537	0.419	0.437	1	Ubn1
0.826369	0.0555726	0.554	0.582	1	Wsb1
0.499001	0.0554879	0.53	0.544	1	Pdcd6
0.550977	0.0553051	0.479	0.487	1	Dtnbp1
0.916543	0.0552264	0.293	0.305	1	Rcsd1
0.0510939	0.0549438	0.484	0.528	1	Eif4e
0.204051	0.0548236	0.562	0.581	1	Tpp1
0.30315	0.0547909	0.283	0.282	1	Rabgef1
0.0374765	0.0547524	0.115	0.1	1	Serpine1
0.443235	0.0547187	0.301	0.298	1	Olfml3
0.157083	0.0545948	0.526	0.534	1	Colgalt1
0.475541	0.0544732	0.577	0.594	1	Rtcb
0.339458	0.0544443	0.303	0.304	1	Fbxo11
0.00675981	0.0542476	0.22	0.197	1	Tbc1d17
0.0941285	0.0542032	0.21	0.197	1	Pfkl
0.077959	0.0541417	0.941	0.953	1	Anxa5
0.525832	0.0539479	0.451	0.466	1	Cab39
0.667132	0.0537373	0.306	0.309	1	Maf1
0.5412	0.0536469	0.756	0.782	1	Slc3a2
0.00590229	0.053597	0.136	0.115	1	Dtd1
0.000114644	0.0535898	0.106	0.079	1	Rnf128
0.99472	0.0535573	0.557	0.577	1	Plp2
0.0639715	0.0535542	0.834	0.866	1	Metrnl
0.00555876	0.0534516	0.107	0.088	1	Rapsn
0.0267172	0.0534401	0.704	0.69	1	Pebp1
0.196836	0.0533019	0.767	0.784	1	Tmed9
0.97094	0.0532981	0.221	0.221	1	C4b
0.72356	0.0531506	0.2	0.202	1	Pvr
0.559803	0.0529577	0.842	0.877	1	Brk1
0.00752598	0.0529094	0.184	0.162	1	Kctd2
0.00322837	0.0528552	0.135	0.112	1	Rora
0.109794	0.0528535	0.294	0.284	1	Zfp292
0.0753648	0.0527868	0.281	0.269	1	Fgd4
0.166007	0.0527488	0.648	0.666	1	Usf2
0.229984	0.0527357	0.951	0.961	1	Ddx5
0.882297	0.052694	0.472	0.497	1	Cdk9
0.345498	0.0523642	0.269	0.27	1	Tspan17
0.00123421	0.0523402	0.991	0.99	1	Rpl17
0.934059	0.0523249	0.272	0.278	1	Mga
0.849216	0.0522596	0.338	0.348	1	Zfp622
0.361066	0.0520652	0.137	0.132	1	Mgme1
0.00136295	0.0519793	0.157	0.131	1	Banp
0.734625	0.051963	0.256	0.258	1	Dot1l
0.411751	0.0519405	0.18	0.177	1	Chsy1
0.350658	0.0519319	0.469	0.491	1	Dnase1l1
0.0668339	0.0518083	0.335	0.32	1	Rin3
0.0121095	0.0517091	0.168	0.147	1	Dgkh
0.957524	0.0515563	0.288	0.299	1	Anxa11
0.0452431	0.0514766	0.389	0.368	1	Syne1
0.881276	0.0514052	0.213	0.219	1	C5ar2
0.0014147	0.0513507	0.155	0.128	1	Creg2
0.217824	0.0512985	0.244	0.235	1	Naglu
0.363622	0.0511931	0.22	0.214	1	Exoc6b
0.766801	0.0511208	0.607	0.638	1	Tubb2a
0.267852	0.0510108	0.573	0.59	1	Rab21
0.56705	0.0509792	0.4	0.412	1	Rassf3
0.305815	0.0509645	0.484	0.494	1	Sh3pxd2b
0.0723595	0.0508761	0.828	0.854	1	Tmem50a
0.149322	0.0508085	0.101	0.091	1	Ctla2a
0.631421	0.0507583	0.823	0.848	1	Cstb
0.113129	0.0506391	0.718	0.73	1	Cct4
0.932511	0.050625	0.237	0.245	1	Nabp1
0.451645	0.0505907	0.544	0.557	1	Hsd17b11
0.667616	0.0504435	0.365	0.373	1	Oxct1
0.135065	0.0504364	0.133	0.122	1	Gm14636
0.0224396	0.0503179	0.947	0.952	1	Ctsh
0.658959	0.050192	0.316	0.32	1	Cpeb4
0.119379	0.0501624	0.184	0.172	1	Mfsd6
0.746783	0.0501222	0.281	0.285	1	Mxi1
0.456077	0.0501134	0.824	0.849	1	Ndufa6
0.256588	0.0500748	0.342	0.339	1	Tmem273
2.88447e-05	0.0500152	0.992	0.993	0.598988	Rpl26
0.456387	0.0500043	0.273	0.271	1	Srpk2
0.00150939	0.0498382	0.206	0.176	1	Cd300lb
0.922755	0.0496296	0.605	0.629	1	Polr2e
0.59752	0.0494037	0.357	0.363	1	Chordc1
0.0465309	0.0493748	0.194	0.179	1	Cmtm4
0.1496	0.0491805	0.406	0.398	1	Kansl1
0.123658	0.0491366	0.478	0.481	1	Jtb
0.109857	0.0491323	0.477	0.51	1	Prdx4
0.0114201	0.049015	0.242	0.217	1	S1pr1
0.452329	0.0489546	0.195	0.192	1	Erich1
0.122082	0.0487739	0.322	0.31	1	Fyn
0.0738636	0.0487113	0.341	0.33	1	Plekhm3
0.410006	0.0486747	0.307	0.306	1	Spryd7
0.160136	0.0486229	0.231	0.223	1	Ints6
0.883749	0.0485935	0.17	0.176	1	Gm26532
0.117273	0.0485169	0.294	0.286	1	Abcb1b
1.06309e-06	0.0484921	0.116	0.08	0.0220761	Prnp
0.00754388	0.0483986	0.988	0.99	1	Sh3bgrl3
0.0755738	0.0483938	0.137	0.123	1	Cxcr3
0.323566	0.0483437	0.512	0.521	1	Fam50a
0.290225	0.0481552	0.289	0.283	1	Glcci1
0.00158622	0.0480012	0.113	0.09	1	Ptchd1
0.872883	0.0479609	0.476	0.495	1	Oat
0.399402	0.047941	0.276	0.292	1	Birc2
0.827526	0.0476634	0.396	0.415	1	Bcl2l11
0.0157334	0.0476277	0.921	0.933	1	Cxcl16
0.29675	0.0475732	0.534	0.538	1	Mdfic
0.01667	0.047487	0.713	0.765	1	Esd
0.740671	0.0473614	0.782	0.802	1	Ifngr1
0.831962	0.0473459	0.266	0.273	1	Malt1
0.617707	0.0473264	0.253	0.263	1	Plscr1
0.887113	0.0472436	0.315	0.327	1	Clcn4
0.758838	0.0468938	0.422	0.434	1	Mpp6
0.044945	0.0467901	0.197	0.18	1	Mfng
0.804508	0.0467178	0.646	0.696	1	Atp6ap1
0.604411	0.0466926	0.735	0.763	1	Smim14
0.98865	0.0466224	0.375	0.393	1	Imp4
0.0139561	0.0465031	0.996	0.993	1	Rps21
0.00811791	0.0464678	0.117	0.097	1	Gga3
0.622937	0.046287	0.193	0.193	1	Myc
0.546734	0.0462364	0.375	0.379	1	Ndfip2
0.351718	0.0461919	0.211	0.205	1	Sco2
0.0901041	0.0460102	0.228	0.216	1	Zfp608
0.501908	0.0459337	0.373	0.371	1	Map1lc3a
0.0318403	0.0459285	0.235	0.213	1	Ets1
0.187565	0.0457716	0.256	0.249	1	Nbn
0.27737	0.045756	0.185	0.178	1	Arl13b
0.870071	0.0457364	0.293	0.298	1	Clk4
0.5865	0.0456691	0.487	0.487	1	Fosl2
0.435004	0.0456518	0.369	0.374	1	Bcl2l1
0.133395	0.0453065	0.27	0.29	1	Isy1
0.460494	0.0453064	0.314	0.315	1	Specc1
0.397296	0.0452788	0.305	0.303	1	Ccny
0.804561	0.0452266	0.156	0.161	1	Kif3a
0.227796	0.0452057	0.196	0.189	1	Matk
0.78372	0.0451539	0.422	0.432	1	Pik3r1
0.105264	0.0451264	0.171	0.157	1	Scn1b
0.204065	0.045106	0.225	0.216	1	Zfp992
0.908817	0.0450796	0.246	0.251	1	Rpain
0.466906	0.0450467	0.198	0.21	1	Cspp1
0.015678	0.0448482	0.208	0.185	1	Ctsf
0.374396	0.0448266	0.211	0.205	1	Baiap2
0.070849	0.044766	0.167	0.153	1	Slc38a6
0.990553	0.0447574	0.156	0.159	1	Vps37b
0.448661	0.0446726	0.314	0.313	1	Sft2d2
0.213829	0.044619	0.22	0.212	1	Cbr3
0.462731	0.0445426	0.582	0.59	1	Tlr2
0.268388	0.0445007	0.597	0.594	1	Rnase4
0.134368	0.0443908	0.135	0.125	1	Ralgapa2
0.307141	0.0443029	0.312	0.309	1	Cybc1
0.0247947	0.0442727	0.213	0.192	1	Lncpint
0.779225	0.0442026	0.217	0.22	1	Ip6k1
0.503306	0.0441575	0.229	0.228	1	Mctp1
0.791957	0.0440281	0.378	0.381	1	Kcnn4
0.616021	0.0439274	0.17	0.176	1	Rpgrip1
0.653999	0.0438929	0.806	0.83	1	Sec62
0.22949	0.0438528	0.722	0.752	1	Spag9
0.242931	0.043752	0.18	0.171	1	Ldlrad4
0.82932	0.0437374	0.291	0.297	1	Ubald1
0.110531	0.0437197	0.138	0.126	1	Ttc32
0.00680387	0.0437133	0.998	0.996	1	Eef1a1
0.80701	0.0436443	0.249	0.252	1	Cers5
0.00205119	0.0436406	0.129	0.106	1	Peli2
0.16972	0.0436087	0.264	0.255	1	Mink1
0.0432713	0.043586	0.954	0.947	1	C1qa
0.477974	0.0435671	0.256	0.255	1	Dyrk1a
0.82828	0.0435334	0.463	0.479	1	Rsbn1l
0.00638415	0.0434453	0.164	0.142	1	Traf5
0.196838	0.0432598	0.343	0.336	1	Cpeb2
0.575892	0.0432512	0.236	0.25	1	Orc4
0.802364	0.0431081	0.451	0.472	1	Adap2
0.365969	0.043041	0.236	0.229	1	Rnf146
0.052369	0.0430217	0.962	0.965	1	Rpl23a
0.454871	0.042988	0.277	0.275	1	Swt1
0.00207635	0.0429752	0.15	0.126	1	Pacc1
0.903512	0.0429663	0.593	0.623	1	Rab7b
0.713473	0.0429559	0.418	0.421	1	Gm42031
0.984325	0.0428695	0.574	0.599	1	Fam174a
0.1465	0.042824	0.67	0.676	1	Dleu2
0.518323	0.0427016	0.739	0.768	1	Atp6ap2
0.719335	0.042646	0.344	0.35	1	Ctdsp2
0.72219	0.0425823	0.786	0.812	1	Ms4a6d
0.883235	0.04258	0.761	0.798	1	Sf3b1
0.63075	0.0425745	0.517	0.555	1	Naa50
0.463894	0.0424442	0.319	0.336	1	Map2k3
0.104273	0.0423989	0.127	0.114	1	Mgst1
0.455426	0.042381	0.387	0.395	1	Zfp644
0.00659687	0.0423381	0.983	0.984	1	Rpl7
0.898834	0.0423052	0.495	0.511	1	Retreg1
0.298884	0.0422863	0.15	0.145	1	Opa3
0.882668	0.0422367	0.736	0.773	1	Irf2bp2
0.202313	0.042119	0.228	0.218	1	Mpv17
0.0886666	0.0420125	0.209	0.232	1	Tnfrsf12a
0.675903	0.0419179	0.552	0.58	1	Nucb1
0.0364518	0.0418624	0.994	0.99	1	Rps4x
0.935165	0.0417739	0.157	0.159	1	Acot7
0.342604	0.0417366	0.827	0.855	1	Ifnar2
0.198923	0.0417267	0.311	0.302	1	Rasa1
0.109749	0.0417014	0.911	0.93	1	Lamp2
0.881103	0.0415032	0.539	0.556	1	Polr2g
0.989594	0.0412648	0.41	0.426	1	Triap1
0.399224	0.0412266	0.554	0.571	1	Gm16286
0.296838	0.0412214	0.303	0.294	1	Rftn1
0.0631991	0.0412122	0.318	0.302	1	Plpbp
0.801619	0.0411638	0.339	0.347	1	Tax1bp3
0.0099295	0.0410629	0.145	0.124	1	Kdsr
0.0472521	0.0410441	0.25	0.233	1	Znrf1
0.00139926	0.0410358	0.132	0.107	1	Abcb4
0.611743	0.0409686	0.482	0.503	1	Marcksl1
0.0438104	0.0408455	0.116	0.102	1	Calcoco1
0.684902	0.0407944	0.178	0.179	1	Fbxl20
0.797388	0.0407132	0.821	0.845	1	Hspe1
0.0949427	0.0406849	0.102	0.091	1	Tef
0.481978	0.0406689	0.39	0.391	1	P4ha1
0.103241	0.0406509	0.639	0.65	1	Hpgds
0.0108424	0.0406347	0.168	0.146	1	Gigyf1
0.837045	0.0406299	0.45	0.46	1	Susd3
0.00112765	0.0406294	0.985	0.985	1	Itm2b
0.832013	0.0405684	0.253	0.254	1	Arl2
0.0270033	0.0405211	0.2	0.18	1	Wdr91
0.678496	0.0403767	0.142	0.141	1	Pja1
0.219549	0.0403085	0.236	0.253	1	Clec4n
0.965435	0.0402287	0.604	0.631	1	Brd2
0.00135338	0.0401261	0.268	0.234	1	Fblim1
0.642656	0.0400483	0.179	0.177	1	Crat
0.0426873	0.0400289	0.155	0.138	1	Lrrc8a
0.157281	0.0399812	0.311	0.299	1	Man1c1
0.530141	0.0399422	0.444	0.476	1	Chic2
0.995707	0.0399256	0.401	0.412	1	Tnfrsf1b
0.544181	0.0398419	0.329	0.329	1	Krit1
0.200015	0.0398353	0.139	0.13	1	Pmm1
0.182346	0.0398132	0.887	0.911	1	Atp6v1f
0.735941	0.0396459	0.325	0.329	1	Rab9
0.539112	0.0396406	0.32	0.321	1	Alkbh5
0.014036	0.0396045	0.226	0.204	1	Map4k3
0.891983	0.0396023	0.372	0.383	1	Gnl3
0.816481	0.0395041	0.209	0.21	1	Rlf
0.222952	0.0394605	0.333	0.361	1	Mgst3
0.465948	0.0394446	0.192	0.187	1	Tsc22d1
0.666528	0.0393984	0.389	0.396	1	Dbndd2
0.923943	0.039393	0.172	0.173	1	Rnasel
0.0701206	0.0393346	0.109	0.096	1	Micu3
0.143667	0.0393344	0.144	0.133	1	Ier5l
0.883104	0.0393146	0.532	0.557	1	Trps1
0.059234	0.0392086	0.173	0.159	1	Adprhl2
0.0246484	0.0391763	0.134	0.118	1	Rapgef5
0.479047	0.0391491	0.375	0.38	1	Galnt7
0.874586	0.0391383	0.365	0.381	1	Ubxn6
0.673742	0.0388599	0.342	0.355	1	Anapc16
0.592754	0.0388588	0.465	0.491	1	Fli1
0.297956	0.0388558	0.192	0.186	1	Rnf169
0.837611	0.0387031	0.251	0.259	1	Smad7
0.0563467	0.0387021	0.149	0.134	1	Pck2
0.0199588	0.0387009	0.977	0.98	1	mt-Cytb
0.00777736	0.0386556	0.994	0.99	1	Rps9
0.0316504	0.0385908	0.26	0.287	1	Hist1h4d
0.662126	0.0385652	0.352	0.36	1	Hcst
0.645654	0.0385294	0.387	0.406	1	Mcee
0.196868	0.0385274	0.248	0.24	1	Ext1
0.196039	0.0385037	0.133	0.124	1	Rev1
0.772779	0.038494	0.157	0.157	1	Mlycd
0.863727	0.0384297	0.52	0.55	1	Arl8a
0.30098	0.0384217	0.17	0.163	1	Flcn
0.17893	0.038391	0.288	0.279	1	Mid1ip1
0.686818	0.0383476	0.178	0.177	1	Amd1
0.5376	0.038261	0.244	0.242	1	Agpat2
0.393264	0.0382526	0.228	0.224	1	Snx24
0.927557	0.0379465	0.216	0.222	1	Rnf180
0.317568	0.0378858	0.196	0.188	1	Ctps2
0.769127	0.0378793	0.543	0.562	1	Anapc11
0.541865	0.037774	0.15	0.147	1	Inpp4b
0.98524	0.0376537	0.528	0.548	1	R3hdm2
0.511157	0.0376454	0.332	0.332	1	Crem
0.427251	0.0376251	0.35	0.37	1	Ptger4
0.0184169	0.037529	0.814	0.866	1	Pkm
0.544932	0.0372985	0.413	0.42	1	Rassf1
0.0944686	0.0372059	0.166	0.152	1	Pkp4
0.387023	0.0371681	0.304	0.321	1	Errfi1
0.206018	0.0371637	0.231	0.221	1	N4bp2l1
0.778085	0.0370579	0.597	0.618	1	Blnk
0.967951	0.037	0.435	0.458	1	Atp6v1c1
0.349736	0.0369929	0.384	0.385	1	Mafg
0.328588	0.0369388	0.183	0.176	1	Pparg
0.841314	0.0368411	0.751	0.78	1	St13
0.277856	0.0368178	0.189	0.179	1	G530011O06Rik
0.842576	0.0367805	0.388	0.398	1	Npepl1
0.91469	0.0366538	0.427	0.447	1	Kcmf1
0.0161939	0.0366373	0.127	0.107	1	Gstm5
0.259407	0.0365959	0.214	0.23	1	Slf2
0.448272	0.0365418	0.276	0.274	1	Sntb2
0.696792	0.0365378	0.214	0.221	1	Creld2
0.316641	0.0365374	0.243	0.236	1	Faap20
0.59688	0.0365195	0.209	0.208	1	Pde8a
0.548373	0.0364358	0.223	0.22	1	Dpp7
0.989583	0.0363401	0.203	0.209	1	Kbtbd2
0.824899	0.0363182	0.32	0.33	1	Rapgef6
0.924232	0.0362747	0.455	0.467	1	Aip
0.149115	0.0361316	0.315	0.304	1	Gab2
0.356248	0.036086	0.469	0.503	1	Stx4a
0.445061	0.0360674	0.501	0.512	1	Sbds
0.954244	0.0360501	0.345	0.342	1	Selenom
0.632992	0.035989	0.39	0.394	1	Ccdc85b
0.450936	0.0359301	0.387	0.412	1	Peli1
0.160211	0.0358383	0.174	0.162	1	Ift43
0.251512	0.035554	0.683	0.723	1	Cct8
0.501911	0.0355086	0.19	0.201	1	Adrb2
0.541728	0.0354626	0.299	0.301	1	Srek1
0.0140461	0.0354452	0.247	0.225	1	Plekhm2
0.435762	0.0354323	0.189	0.185	1	Plpp2
0.116273	0.0354319	0.217	0.204	1	Thap2
0.705092	0.03528	0.323	0.335	1	Guk1
0.50209	0.0352555	0.245	0.24	1	Sorl1
0.387231	0.035204	0.313	0.304	1	Bex3
0.309698	0.0351999	0.358	0.384	1	Rabep1
0.0298511	0.0351784	0.167	0.148	1	Ube2e2
0.557657	0.0351388	0.738	0.775	1	Camk1
0.845436	0.0351224	0.399	0.413	1	Mob4
0.590893	0.0350356	0.5	0.527	1	Eif3g
0.00165912	0.0350123	0.109	0.086	1	Nr1d1
0.341958	0.0349836	0.364	0.392	1	Txndc15
0.577498	0.034945	0.383	0.392	1	Fndc3b
0.309591	0.0348417	0.239	0.23	1	Hist3h2a
0.906765	0.0348307	0.228	0.231	1	Akr1b10
0.176386	0.0348202	0.658	0.704	1	Raly
0.796137	0.034816	0.197	0.2	1	4930402H24Rik
0.667467	0.0347932	0.645	0.693	1	Lat2
0.695029	0.0347575	0.183	0.183	1	Mfap1a
0.0997321	0.0347364	0.228	0.216	1	Klc4
0.805042	0.0346999	0.167	0.171	1	Spsb3
0.251991	0.0345436	0.194	0.185	1	Dnajb4
0.308966	0.0344229	0.328	0.323	1	Vat1
0.393493	0.0344022	0.174	0.169	1	Ttc19
0.910611	0.0343893	0.165	0.165	1	Grap
0.195627	0.0343863	0.338	0.328	1	Trim35
0.751184	0.0343522	0.606	0.646	1	Ddrgk1
0.963209	0.0343331	0.436	0.45	1	Filip1l
0.917544	0.0342482	0.299	0.307	1	Tnpo3
0.402262	0.0342249	0.248	0.242	1	Afdn
0.263431	0.0342028	0.984	0.982	1	Rpl14
0.1551	0.0341882	0.178	0.166	1	Galnt12
0.611917	0.0341592	0.258	0.255	1	Rhoq
0.099464	0.0339602	0.608	0.65	1	Vps28
0.601434	0.0339003	0.138	0.136	1	1600020E01Rik
0.242736	0.0337968	0.219	0.209	1	Emsy
0.406567	0.0336749	0.12	0.115	1	4933421O10Rik
0.974272	0.0336312	0.24	0.244	1	Pafah1b3
0.521324	0.0336115	0.436	0.442	1	Peak1
0.547291	0.0335718	0.237	0.248	1	Jagn1
0.739647	0.0335013	0.291	0.292	1	Ms4a14
0.364524	0.0334036	0.286	0.305	1	Smim3
0.526287	0.0333569	0.562	0.572	1	Tra2a
0.862599	0.033195	0.158	0.158	1	Slc25a33
0.651701	0.0331579	0.367	0.384	1	Arid4b
0.326952	0.033127	0.208	0.222	1	Rnf44
0.689672	0.0330971	0.951	0.958	1	Chchd2
0.525808	0.0330942	0.342	0.358	1	Rsrc1
0.367109	0.0330437	0.124	0.118	1	Pacs1
0.37164	0.0330243	0.401	0.426	1	N4bp1
0.360327	0.0329965	0.723	0.764	1	Vapa
0.568214	0.0329759	0.191	0.195	1	Cxcl14
0.307345	0.0329637	0.317	0.34	1	Cnih1
0.722573	0.0329243	0.542	0.568	1	Man1a
0.468918	0.0328087	0.159	0.154	1	Ormdl3
0.690094	0.0327663	0.366	0.378	1	Nop56
0.957624	0.0327109	0.788	0.822	1	Srp14
0.554225	0.0326875	0.745	0.772	1	Clic4
0.0553103	0.0326559	0.455	0.498	1	Tubb6
0.472117	0.0326508	0.3	0.314	1	Raf1
0.00382529	0.0326421	0.092	0.115	1	Mki67
0.777435	0.0326125	0.312	0.315	1	Mgat4b
0.170856	0.0325666	0.348	0.33	1	Cd93
0.933002	0.0325386	0.295	0.303	1	Nostrin
0.698629	0.032406	0.354	0.363	1	Nsf
0.474173	0.0323698	0.855	0.892	1	Picalm
0.13213	0.0323573	0.545	0.589	1	Cct3
0.812563	0.0323546	0.794	0.822	1	Ndfip1
0.71578	0.0323541	0.29	0.291	1	Hexim1
0.60577	0.0322986	0.234	0.232	1	Chka
0.63966	0.0322413	0.329	0.333	1	Plekhb2
0.359852	0.0322283	0.487	0.515	1	Dap
0.295514	0.0322252	0.35	0.372	1	Txnl4a
0.734889	0.0320919	0.292	0.293	1	Cd151
0.495904	0.0320536	0.42	0.445	1	Acadm
0.244782	0.0320411	0.62	0.664	1	Dctn2
0.655995	0.0320025	0.745	0.767	1	Eid1
0.285216	0.031984	0.129	0.121	1	2510002D24Rik
0.854042	0.0319475	0.326	0.333	1	Nav1
0.171584	0.031928	0.462	0.501	1	Gpbp1
0.647655	0.0318773	0.405	0.424	1	Tmem33
0.404078	0.0318501	0.275	0.273	1	Irak2
0.312979	0.0318491	0.223	0.214	1	Aph1c
0.394438	0.0318056	0.654	0.694	1	Rheb
0.464776	0.0317941	0.453	0.48	1	Blvra
0.25987	0.0317615	0.206	0.199	1	Ubqln2
0.172594	0.031592	0.129	0.119	1	Slc38a7
0.199166	0.0315888	0.242	0.231	1	Actn1
0.412744	0.0314454	0.236	0.248	1	Odc1
0.712545	0.0313558	0.174	0.173	1	Cdpf1
0.618322	0.0313422	0.105	0.102	1	C2cd3
0.435071	0.0312975	0.472	0.5	1	Rbm5
0.851325	0.03125	0.267	0.272	1	Rsbn1
0.770396	0.0312185	0.432	0.45	1	Akirin2
0.590008	0.0312138	0.347	0.366	1	Slc38a1
0.0955425	0.0311979	0.286	0.303	1	Id3
0.607739	0.031127	0.862	0.872	1	Eif3h
0.717511	0.0311237	0.159	0.158	1	Mbd6
0.157459	0.0310719	0.19	0.18	1	Mast3
0.936028	0.0310579	0.234	0.237	1	Zscan26
0.644841	0.031037	0.274	0.288	1	Sqor
0.210884	0.0310117	0.963	0.967	1	mt-Nd2
0.67891	0.0309842	0.534	0.563	1	Anxa4
0.362826	0.0309433	0.251	0.244	1	Cbr1
0.399863	0.0308	0.253	0.267	1	Cwc25
0.573511	0.0307682	0.431	0.454	1	Crlf3
0.129461	0.0307619	0.147	0.133	1	Rdm1
0.775687	0.0307268	0.223	0.224	1	Klhdc2
0.526389	0.0307203	0.672	0.693	1	Otulinl
0.412903	0.030589	0.156	0.151	1	Slc25a30
0.570487	0.0305647	0.374	0.393	1	Csnk1e
0.93473	0.0304093	0.179	0.182	1	Rbm15
0.40503	0.0303928	0.367	0.364	1	Ngdn
0.618903	0.0303138	0.469	0.49	1	Ep300
0.985411	0.0302734	0.215	0.22	1	Ncoa2
0.979124	0.0302488	0.311	0.322	1	Rnf5
0.00961254	0.0302014	0.569	0.549	1	Slamf7
0.80972	0.0301879	0.221	0.221	1	Adssl1
0.477958	0.0301713	0.152	0.147	1	Ciao3
0.253005	0.0300984	0.246	0.265	1	Desi2
0.837758	0.0300277	0.122	0.123	1	Gm13212
0.581156	0.0300194	0.258	0.271	1	Slc25a28
0.225618	0.0298908	0.245	0.264	1	Gclm
0.985391	0.0298879	0.291	0.295	1	Retreg2
0.576603	0.0298275	0.312	0.323	1	Ddx3y
0.621895	0.0298172	0.225	0.223	1	Dennd4c
0.581123	0.0298141	0.307	0.322	1	Pik3r5
0.562593	0.0298058	0.158	0.154	1	B4gat1
0.220495	0.0297714	0.194	0.21	1	Coro1b
0.0136442	0.0297016	0.104	0.086	1	Cd5
0.237911	0.0295489	0.162	0.153	1	Akt1s1
0.756049	0.0295181	0.204	0.203	1	Fam168a
0.646912	0.0294714	0.586	0.613	1	Nfkb1
0.989918	0.0294657	0.479	0.493	1	Nisch
0.1513	0.0294452	0.145	0.134	1	Snta1
0.697916	0.0294387	0.416	0.439	1	Anxa7
0.573142	0.0294147	0.187	0.184	1	Gpr35
0.0129825	0.0293866	0.101	0.083	1	Phyhd1
0.0163724	0.0293854	0.116	0.099	1	Gdpd1
0.212396	0.0293833	0.451	0.489	1	Nufip2
0.89578	0.0293689	0.424	0.44	1	Phb
0.639316	0.0292412	0.15	0.148	1	Dpagt1
0.324032	0.0292246	0.276	0.27	1	Atg101
0.429817	0.0291452	0.119	0.113	1	Coq10a
0.578162	0.0291176	0.215	0.225	1	Lrif1
0.730672	0.0291168	0.184	0.184	1	Lrp12
0.580726	0.0291039	0.207	0.206	1	Pnpla7
0.799625	0.0290938	0.236	0.244	1	Zfp467
0.701383	0.0290868	0.263	0.273	1	Pon3
0.221245	0.0289887	0.166	0.157	1	Zfand2a
0.727447	0.0289653	0.169	0.168	1	Tubb2b
0.423296	0.0289405	0.201	0.21	1	Nxt1
0.0651836	0.0288823	0.258	0.283	1	Kif2a
0.123212	0.0288653	0.339	0.368	1	Hadhb
0.595789	0.0288313	0.68	0.716	1	Celf2
0.861251	0.0288068	0.251	0.254	1	Foxo3
0.824548	0.0288023	0.176	0.183	1	Zfp869
0.0813325	0.0287804	0.218	0.201	1	Arl4a
0.567215	0.0287027	0.633	0.661	1	Cux1
0.228241	0.0286387	0.247	0.266	1	Zfp871
0.514403	0.0286189	0.497	0.526	1	Arhgap17
0.277749	0.0285752	0.151	0.144	1	Dym
0.749893	0.0285644	0.263	0.273	1	Spsb2
0.804405	0.028554	0.271	0.277	1	1600002K03Rik
0.00325723	0.0285535	0.114	0.092	1	Rusc2
0.777042	0.0285264	0.319	0.323	1	Chd7
0.712395	0.0285206	0.268	0.276	1	B3gat3
0.693292	0.0284587	0.182	0.189	1	Lin37
0.923572	0.0283928	0.856	0.882	1	Rnasek
0.395009	0.0283683	0.24	0.235	1	1810013L24Rik
0.351929	0.0283143	0.458	0.487	1	Igsf6
0.69341	0.0283097	0.334	0.336	1	Hbp1
0.825577	0.028295	0.502	0.512	1	Emc10
0.323952	0.0282867	0.222	0.215	1	Uhrf1bp1l
0.638511	0.0282742	0.267	0.267	1	Stx5a
0.366696	0.0282689	0.297	0.314	1	Spast
0.750576	0.0282285	0.219	0.218	1	Gamt
0.484028	0.0281988	0.372	0.393	1	Bloc1s2
0.234826	0.0281981	0.389	0.414	1	Yipf1
0.38307	0.0281754	0.53	0.56	1	Mrpl24
0.169704	0.0281557	0.589	0.588	1	Stap1
0.143986	0.0281055	0.244	0.23	1	Pim3
0.892896	0.0281047	0.18	0.182	1	Calhm2
0.530051	0.0280944	0.264	0.262	1	1700017B05Rik
0.723357	0.0280918	0.636	0.68	1	Serinc1
0.532091	0.0280053	0.162	0.159	1	Fars2
0.189935	0.0279677	0.384	0.411	1	Sgk1
0.166005	0.0279635	0.112	0.102	1	Ttyh2
0.365978	0.027929	0.114	0.108	1	Mcoln1
0.984919	0.0278668	0.149	0.153	1	4833438C02Rik
0.389505	0.0278668	0.295	0.291	1	Lhfpl2
0.331026	0.0277941	0.286	0.283	1	Msra
0.673031	0.0277909	0.137	0.143	1	Nup93
0.277481	0.0277628	0.284	0.303	1	Mrpl9
0.498396	0.0277374	0.188	0.186	1	Hmga1
0.907735	0.0277151	0.275	0.281	1	Rab12
0.663336	0.0277113	0.185	0.183	1	Tmem140
0.2666	0.0276439	0.432	0.461	1	Yif1b
0.251174	0.027536	0.215	0.233	1	Rbm33
0.211789	0.0275315	0.114	0.105	1	Rab2b
0.479794	0.0275247	0.135	0.13	1	Tubgcp4
0.701957	0.0275219	0.211	0.21	1	Spire1
0.0383968	0.0274672	0.326	0.358	1	Ilkap
0.122293	0.0274093	0.114	0.103	1	Snx16
0.598087	0.0273861	0.5	0.521	1	Smim11
0.460215	0.027379	0.121	0.117	1	Ddx55
0.607415	0.0273333	0.243	0.253	1	Jkamp
0.0237944	0.0273139	0.109	0.092	1	Chst11
0.233746	0.0272432	0.255	0.247	1	Vgll4
0.922525	0.0272346	0.165	0.166	1	Slc11a2
0.953078	0.0271857	0.391	0.399	1	Uqcc3
0.682793	0.0271546	0.196	0.204	1	Phf12
0.159658	0.02714	0.166	0.155	1	Kif1bp
0.359934	0.0271312	0.254	0.248	1	Trio
0.929655	0.0270927	0.108	0.107	1	Nr1h3
0.570149	0.0270657	0.13	0.127	1	Fbxl15
0.363895	0.0270496	0.121	0.115	1	Scaper
0.399307	0.0270446	0.217	0.211	1	Grk3
0.233149	0.0270415	0.334	0.356	1	Chd2
0.352882	0.0270266	0.461	0.483	1	Stxbp3
0.963096	0.027025	0.126	0.128	1	AI427809
0.974107	0.0270181	0.116	0.117	1	Abhd2
0.860165	0.0269942	0.167	0.168	1	2810013P06Rik
0.344281	0.0269601	0.223	0.24	1	Zfc3h1
0.0512967	0.0269301	0.447	0.477	1	Kdelr2
0.632486	0.0269061	0.211	0.22	1	Srp68
0.383717	0.0268977	0.406	0.426	1	Tubb4b
0.390325	0.0268858	0.278	0.295	1	Edem2
0.418647	0.026884	0.458	0.479	1	Arid4a
0.729104	0.0268631	0.101	0.1	1	Bend4
0.104102	0.0268516	0.387	0.423	1	Rbfa
0.0294567	0.0268484	0.135	0.155	1	Tfdp1
0.256182	0.0267077	0.222	0.239	1	Hnrnph3
0.26571	0.0266224	0.124	0.116	1	Stam
0.341558	0.0266046	0.224	0.217	1	Setd1b
0.618192	0.0265751	0.413	0.428	1	Imp3
0.734517	0.0265691	0.592	0.619	1	Foxp1
0.186786	0.0265407	0.191	0.208	1	Med6
0.913924	0.0265277	0.144	0.148	1	Mlxip
0.746106	0.0264933	0.236	0.239	1	Dyrk2
0.462442	0.0264766	0.292	0.309	1	Eif4e3
0.499192	0.0264601	0.354	0.373	1	Yipf3
0.155588	0.0264327	0.316	0.34	1	2310011J03Rik
0.768997	0.0264191	0.166	0.172	1	Rbm4b
0.0313202	0.0263988	0.992	0.987	1	Rps18
0.473705	0.0263798	0.139	0.134	1	Palld
0.0994992	0.0263223	0.437	0.483	1	Myo1e
0.613155	0.0263004	0.257	0.269	1	Sav1
0.929036	0.0262966	0.366	0.375	1	Cdk14
0.923788	0.0262812	0.355	0.367	1	Znrf2
0.656506	0.0262728	0.503	0.529	1	Tab2
0.588093	0.0262081	0.22	0.23	1	Txnrd2
0.534949	0.0261822	0.484	0.512	1	Eea1
0.10594	0.0261517	0.105	0.093	1	Mettl7a1
0.0589272	0.0261223	0.208	0.232	1	Il3ra
0.868588	0.0261003	0.247	0.254	1	Med13l
0.854207	0.0260744	0.281	0.29	1	Ell2
0.497412	0.0260637	0.134	0.129	1	Atl2
0.591997	0.0260619	0.527	0.556	1	Ythdc1
0.595064	0.0259828	0.114	0.111	1	Ogfod3
0.0524944	0.025982	0.346	0.379	1	Chchd3
0.124667	0.0259658	0.173	0.161	1	Lamc1
0.400959	0.0259649	0.577	0.608	1	BC031181
0.771627	0.0259306	0.208	0.216	1	Krr1
0.717624	0.0258795	0.111	0.11	1	Eef2k
0.050304	0.025795	0.356	0.392	1	Pias1
0.105366	0.0257866	0.277	0.302	1	Ang
0.874467	0.0257777	0.214	0.218	1	Lats2
0.175148	0.0256446	0.28	0.296	1	Nudt4
0.297146	0.025643	0.129	0.12	1	Rab6b
0.208217	0.0254434	0.127	0.118	1	Ttc7b
0.713312	0.0254346	0.132	0.13	1	Stau2
0.209184	0.0254337	0.686	0.733	1	Ncf4
0.222483	0.0253833	0.399	0.426	1	Hras
0.842407	0.0253633	0.325	0.335	1	1700025G04Rik
0.792672	0.0253419	0.595	0.624	1	Pgam1
0.811661	0.0253346	0.16	0.165	1	Slc30a7
0.198816	0.0253302	0.95	0.95	1	H2afz
0.931513	0.0251651	0.291	0.3	1	Tlr13
0.603116	0.0251394	0.145	0.143	1	Clcn5
0.700388	0.0250424	0.127	0.126	1	Ccdc117
0.817912	0.0250079	0.573	0.592	1	P2rx4
0.89857	0.0249998	0.625	0.648	1	Eif1b
0.677664	0.0249919	0.271	0.282	1	Jmjd6
0.905785	0.0249877	0.133	0.134	1	Atg14
0.822213	0.0249275	0.258	0.268	1	Zpr1
0.765296	0.0248854	0.279	0.279	1	Plekha1
0.567133	0.0248793	0.15	0.147	1	Slc49a4
0.53854	0.0248667	0.15	0.145	1	Enpp1
0.524068	0.0248414	0.18	0.177	1	Kdm6a
0.216901	0.0247929	0.247	0.265	1	Efcab14
0.856979	0.0247834	0.305	0.315	1	Ppt2
0.509986	0.0247672	0.119	0.115	1	Snx29
0.0169971	0.024764	0.119	0.101	1	Paqr7
0.10155	0.0247623	0.904	0.943	1	Vim
0.894193	0.0247456	0.169	0.173	1	Nxf1
0.491506	0.0247321	0.179	0.175	1	Spns1
0.80368	0.024687	0.304	0.307	1	Trappc6a
0.945524	0.0246618	0.484	0.507	1	Pstpip1
0.662212	0.0245838	0.207	0.206	1	Gnl1
0.665301	0.0245483	0.401	0.414	1	Phip
0.146483	0.0245377	0.456	0.49	1	Spg21
0.231928	0.0245247	0.98	0.985	1	Tyrobp
0.28846	0.024469	0.414	0.44	1	Spag7
0.993037	0.0244616	0.235	0.241	1	Fbxw4
0.811899	0.0243084	0.165	0.169	1	Fam214b
0.47555	0.0242933	0.167	0.164	1	Spopl
0.819765	0.0242845	0.357	0.363	1	Hivep2
0.469602	0.0242014	0.27	0.269	1	Mitf
0.44093	0.0241627	0.758	0.793	1	Eno1
0.79111	0.0241538	0.522	0.549	1	Reep3
0.480895	0.0241533	0.132	0.14	1	Fut11
0.870764	0.0241513	0.161	0.165	1	Pvt1
0.842299	0.0240866	0.329	0.339	1	Arhgap31
0.109534	0.0240108	0.264	0.289	1	Med11
0.452716	0.0240012	0.161	0.17	1	Fbxo9
0.470196	0.0239969	0.142	0.137	1	Plxna4
0.977705	0.023996	0.227	0.23	1	Adam19
0.474308	0.0239755	0.321	0.336	1	Snhg15
0.912178	0.0239667	0.72	0.757	1	Gpsm3
0.092307	0.0239616	0.378	0.418	1	Mapre2
0.952011	0.0239122	0.132	0.134	1	Arl5b
0.36682	0.0238568	0.378	0.402	1	Fam107b
0.768808	0.0238492	0.164	0.164	1	Pcmtd2
0.166485	0.0238423	0.393	0.426	1	Ppp2r1a
0.468209	0.0238167	0.126	0.122	1	Cd99l2
0.825557	0.023815	0.89	0.914	1	Akr1a1
0.285207	0.0238044	0.291	0.31	1	Mesd
0.102649	0.0237934	0.535	0.571	1	Rnaseh2c
0.304851	0.0237673	0.371	0.389	1	Hipk1
0.87914	0.0237643	0.282	0.291	1	Vezf1
0.367862	0.0237569	0.232	0.226	1	Tmem87b
0.0242954	0.0237483	0.101	0.085	1	Scd1
0.0786366	0.0237175	0.224	0.248	1	Clasp2
0.589134	0.0236447	0.283	0.273	1	Il11ra1
0.3266	0.0236411	0.108	0.101	1	Adprm
0.935012	0.0236358	0.323	0.33	1	Rit1
0.331751	0.0235987	0.119	0.112	1	Dnajb2
0.959722	0.0235552	0.281	0.29	1	Rnf216
0.120934	0.0235532	0.135	0.151	1	Tex30
0.819502	0.0235376	0.24	0.246	1	Rxrb
0.287631	0.0235345	0.119	0.112	1	Cracr2b
0.39122	0.0235318	0.103	0.097	1	Hs1bp3
0.879096	0.0234619	0.135	0.135	1	Trim65
0.442598	0.0234361	0.188	0.201	1	Rabgap1
0.401774	0.0234249	0.137	0.131	1	Padi2
0.741052	0.0234066	0.197	0.194	1	Gaa
0.114061	0.0233613	0.526	0.566	1	Eif3d
0.189214	0.0233341	0.582	0.62	1	Aamp
0.724231	0.0232646	0.154	0.158	1	Glt8d1
0.25589	0.0232193	0.433	0.464	1	Snx10
0.217197	0.0232113	0.147	0.137	1	Naa16
0.734816	0.0231995	0.259	0.264	1	Npepps
0.501221	0.0231636	0.26	0.275	1	Ints12
0.642553	0.0231233	0.22	0.23	1	Ttc5
0.294767	0.0231066	0.248	0.266	1	Dusp16
0.316483	0.0230907	0.458	0.487	1	Dram2
0.863621	0.0230783	0.192	0.193	1	Atxn1
0.302294	0.0229895	0.349	0.364	1	Slc50a1
0.268383	0.022809	0.5	0.537	1	Pcmt1
0.602599	0.0227839	0.141	0.138	1	Gga2
0.701899	0.0227716	0.511	0.534	1	Hnrnph1
0.67238	0.022764	0.11	0.108	1	B3galnt1
0.320325	0.0227298	0.233	0.249	1	Ing1
0.600023	0.022729	0.207	0.219	1	Sirt1
0.747992	0.0227035	0.173	0.171	1	Tmem43
0.856206	0.0226651	0.169	0.174	1	Sord
0.693336	0.0226509	0.31	0.32	1	Por
0.75786	0.0226232	0.24	0.247	1	Gyg
0.913471	0.0225905	0.375	0.381	1	Washc2
0.300663	0.0225375	0.34	0.363	1	Brms1
0.441052	0.0225305	0.127	0.122	1	Syvn1
0.786906	0.0225233	0.304	0.316	1	Klf10
0.666235	0.0224559	0.205	0.213	1	Sh3pxd2a
0.664172	0.0223971	0.453	0.462	1	Sash1
0.887007	0.0223723	0.213	0.216	1	Ccnq
0.61854	0.0223376	0.786	0.814	1	C3ar1
0.187442	0.0223345	0.161	0.176	1	Tssc4
0.99276	0.0222149	0.14	0.141	1	Mtg2
0.284768	0.0221297	0.122	0.114	1	Kat6b
0.347132	0.022129	0.177	0.17	1	Oaz2
0.210209	0.022122	0.159	0.172	1	Nol8
0.296925	0.0220965	0.096	0.105	1	Impa2
0.966641	0.0220821	0.421	0.436	1	Mat2b
0.18386	0.022074	0.122	0.112	1	Agmo
0.379257	0.022048	0.173	0.184	1	D10Wsu102e
0.0519231	0.0220429	0.353	0.391	1	Sde2
0.135851	0.0220214	0.55	0.596	1	Hdgf
0.234648	0.0220128	0.242	0.232	1	Parvb
0.878054	0.0219703	0.224	0.229	1	Mecp2
0.50629	0.0219609	0.268	0.278	1	Tm2d3
0.246998	0.021946	0.33	0.324	1	Slc15a4
0.222787	0.0219128	0.141	0.131	1	Ssh1
0.118544	0.0219021	0.393	0.423	1	Rpl10-ps3
0.211149	0.0219003	0.993	0.992	1	Rps3a1
0.819508	0.021891	0.211	0.213	1	Spin1
0.749051	0.0218897	0.672	0.698	1	Ube2s
0.822305	0.0218572	0.184	0.187	1	Wdr12
0.141528	0.0218345	0.328	0.357	1	Itgb1bp1
0.635059	0.0217529	0.237	0.245	1	Sart1
0.701189	0.0217083	0.244	0.253	1	Cln8
0.94819	0.0216975	0.163	0.167	1	Pithd1
0.818715	0.0216943	0.259	0.266	1	Ing4
0.620847	0.0216765	0.419	0.439	1	Git2
0.290882	0.0216482	0.955	0.95	1	C1qc
0.31848	0.0216282	0.173	0.167	1	Prkch
0.287386	0.021602	0.158	0.15	1	Stxbp5
0.735042	0.021581	0.308	0.321	1	Sertad2
0.669048	0.0215767	0.208	0.216	1	Phactr4
0.540773	0.0214713	0.17	0.166	1	Atg10
0.176833	0.021443	0.248	0.267	1	Fnta
0.67979	0.0214157	0.263	0.26	1	Raph1
0.060323	0.021396	0.381	0.42	1	Dgkd
0.95025	0.0213874	0.146	0.147	1	Tusc2
0.508883	0.0213705	0.414	0.435	1	Pik3c2a
0.52798	0.0213508	0.155	0.163	1	Eif2b1
0.608137	0.0213448	0.426	0.447	1	Il6ra
0.246754	0.0213238	0.22	0.236	1	Micu1
0.310713	0.0213219	0.591	0.616	1	Sugt1
0.622995	0.02121	0.198	0.205	1	Rprd2
0.0460489	0.0211908	0.111	0.128	1	Mkrn2
0.425837	0.0211638	0.61	0.635	1	Ciao2b
0.837918	0.0211581	0.1	0.099	1	Smco4
0.760296	0.0211374	0.249	0.25	1	Impact
0.152046	0.0211172	0.258	0.281	1	2310033P09Rik
0.881628	0.0210963	0.29	0.299	1	Akna
0.253568	0.0210925	0.163	0.178	1	Itpripl1
0.356747	0.0210896	0.369	0.39	1	Creb1
0.674771	0.0210896	0.35	0.354	1	Pcf11
0.113355	0.0210842	0.255	0.279	1	Ciao1
0.288808	0.0210148	0.126	0.137	1	Uty
0.831529	0.0209935	0.106	0.105	1	Dach1
0.826612	0.0209875	0.334	0.343	1	Dok1
0.591539	0.0209813	0.256	0.267	1	Dhrs4
0.616072	0.0209434	0.102	0.099	1	Coq8b
0.477679	0.0209416	0.146	0.154	1	Cds2
0.232528	0.0209342	0.256	0.247	1	Arap3
0.22292	0.0209035	0.298	0.321	1	Gmip
0.197733	0.020903	0.496	0.526	1	G3bp1
0.311839	0.020901	0.346	0.366	1	Sap30l
0.234796	0.0208686	0.614	0.656	1	Pip4k2a
0.166263	0.0208515	0.324	0.348	1	Pum1
0.591282	0.020847	0.115	0.112	1	Ppp1r3b
0.0780605	0.0208043	0.378	0.417	1	Smndc1
0.554026	0.0207886	0.75	0.794	1	Srsf5
0.431193	0.0207439	0.125	0.119	1	Bicral
0.102859	0.0207236	0.164	0.181	1	Zfp263
0.0786162	0.0207055	0.314	0.345	1	4933434E20Rik
0.869556	0.0206998	0.256	0.263	1	Taf13
0.65258	0.0206974	0.573	0.606	1	Ppp3ca
0.732609	0.0206966	0.127	0.131	1	Dxo
0.492794	0.0206292	0.209	0.219	1	Def6
0.060981	0.0205599	0.266	0.295	1	Dock11
0.162766	0.0205496	0.472	0.503	1	Bcas2
0.482695	0.0205044	0.915	0.932	1	Sdcbp
0.662875	0.0204829	0.153	0.15	1	Abhd4
0.600984	0.0204802	0.202	0.208	1	Cmc2
0.117156	0.0204539	0.369	0.402	1	Spr
0.555486	0.0204518	0.144	0.139	1	Cyfip2
0.387243	0.0204457	0.986	0.984	1	Rps3
0.0440023	0.0204063	0.461	0.496	1	Fam3c
0.185062	0.0204017	0.11	0.122	1	Vps26b
0.813878	0.020394	0.778	0.807	1	Zfp36l2
0.657214	0.0203532	0.114	0.112	1	Haus7
0.732126	0.020322	0.22	0.23	1	Zkscan3
0.802102	0.0203172	0.131	0.13	1	Slc25a38
0.0770811	0.0203068	0.149	0.134	1	Clec4e
0.0230029	0.0202656	0.124	0.106	1	Lix1l
0.18659	0.0202344	0.241	0.259	1	Ube2g1
0.692489	0.0202067	0.098	0.102	1	Prr7
0.130256	0.0201874	0.22	0.238	1	Prpsap1
0.359942	0.0201305	0.163	0.157	1	Kat8
0.896799	0.0201141	0.277	0.28	1	Tmem223
0.30844	0.0200524	0.134	0.145	1	Braf
0.642669	0.0200519	0.181	0.18	1	4632427E13Rik
0.265376	0.0200279	0.511	0.535	1	Cdk2ap2
0.623898	0.0200194	0.13	0.135	1	Fam110a
0.0986868	0.0199993	0.159	0.177	1	Ggps1
0.98889	0.0199975	0.128	0.129	1	Gtpbp6
0.404312	0.0198727	0.637	0.679	1	Tmbim4
0.356275	0.0198707	0.567	0.6	1	Psmd7
0.0470846	0.0197945	0.178	0.201	1	C1galt1c1
0.158038	0.0197539	0.201	0.22	1	Dclre1c
0.314307	0.0197121	0.127	0.138	1	Cdkal1
0.39322	0.0197034	0.164	0.159	1	Abt1
0.870608	0.0196958	0.346	0.355	1	Atp2c1
0.250268	0.0196805	0.303	0.323	1	Agpat5
0.807848	0.0196803	0.223	0.222	1	Prrc2b
0.35957	0.0196566	0.344	0.336	1	Pbxip1
0.0120285	0.0196404	0.747	0.811	1	Psmb6
0.169072	0.0196285	0.282	0.305	1	Dohh
0.143485	0.0195859	0.45	0.481	1	Ntan1
0.789976	0.0195243	0.207	0.206	1	B3gnt8
0.605937	0.0194895	0.231	0.226	1	Arhgef12
0.144288	0.0194891	0.195	0.215	1	Rnf138
0.653213	0.0194866	0.147	0.143	1	Mmgt2
0.931803	0.0194668	0.119	0.122	1	Atrn
0.404289	0.0194482	0.316	0.333	1	Nus1
0.163537	0.0194214	0.115	0.105	1	Tmem63b
0.408243	0.0194158	0.178	0.172	1	Nr2c2
0.52404	0.0194076	0.165	0.174	1	Rbm18
0.140679	0.0193595	0.121	0.135	1	Mthfd1
0.386877	0.0193586	0.102	0.11	1	Mavs
0.344992	0.0193133	0.395	0.419	1	Ankrd17
0.202643	0.0192769	0.194	0.211	1	Il16
0.46125	0.0192734	0.105	0.1	1	Insr
0.797064	0.0192365	0.108	0.111	1	Dbf4
0.931022	0.0191847	0.291	0.297	1	Katna1
0.407625	0.0191653	0.346	0.369	1	Sms
0.209029	0.019136	0.343	0.369	1	Wls
0.839941	0.0190566	0.189	0.188	1	Hnmt
0.225733	0.0190433	0.464	0.489	1	Ppp1r12a
0.624903	0.0190384	0.151	0.157	1	Zbtb21
0.450767	0.0190316	0.104	0.099	1	B4galt3
0.951547	0.01901	0.179	0.181	1	Yae1d1
0.859834	0.0189926	0.138	0.141	1	C87436
0.787422	0.0189482	0.172	0.172	1	Eepd1
0.633993	0.0189322	0.215	0.213	1	Cyp27a1
0.838826	0.018913	0.104	0.103	1	Gpd2
0.446822	0.0188705	0.104	0.11	1	Zfp691
0.343027	0.018816	0.384	0.409	1	Ypel5
0.0209262	0.018758	0.39	0.438	1	Tifa
0.981985	0.0187455	0.132	0.135	1	Gm47664
0.143147	0.0187344	0.274	0.297	1	Fam234a
0.273634	0.0187271	0.705	0.743	1	Mif
0.624371	0.018705	0.18	0.175	1	Crim1
0.0015534	0.0186975	0.665	0.756	1	S100a6
0.133914	0.0186867	0.647	0.685	1	Pfdn2
0.212871	0.0186646	0.187	0.202	1	Srsf4
0.731995	0.0186564	0.383	0.386	1	Cerk
0.728685	0.0186391	0.108	0.111	1	Foxk1
0.457339	0.0186378	0.212	0.222	1	Nde1
0.0234523	0.0186253	0.473	0.513	1	Maf
0.150272	0.0185877	0.189	0.204	1	Arnt
0.680839	0.0185452	0.263	0.273	1	Hscb
0.516171	0.0185052	0.242	0.238	1	Frrs1
0.291599	0.0185047	0.962	0.96	1	C1qb
0.66322	0.0184943	0.145	0.143	1	Tmem68
0.0635812	0.0184877	0.154	0.174	1	Ankra2
0.29158	0.0184804	0.126	0.118	1	Tfpt
0.115607	0.0184773	0.519	0.555	1	Nop53
0.686674	0.0184307	0.125	0.123	1	Prpsap2
0.281243	0.0184303	0.412	0.443	1	Mff
0.871899	0.018343	0.34	0.352	1	2510009E07Rik
0.828401	0.018331	0.158	0.162	1	Tmem106c
0.718002	0.0183133	0.581	0.589	1	Bmyc
0.998593	0.0182285	0.132	0.134	1	Zfp637
0.719314	0.0182275	0.164	0.17	1	Helz
0.600329	0.0182136	0.703	0.749	1	Vsir
0.885779	0.018122	0.25	0.255	1	5031425E22Rik
0.523726	0.0181188	0.226	0.239	1	Samd4b
0.529422	0.0181168	0.109	0.105	1	Tsc1
0.725658	0.0181044	0.292	0.292	1	Tle1
0.562844	0.0180529	0.465	0.485	1	Bptf
0.353772	0.0180505	0.315	0.334	1	Zrsr2
0.306025	0.0179987	0.13	0.139	1	Acyp1
0.562745	0.0179742	0.156	0.161	1	Avpi1
0.498823	0.0179738	0.173	0.183	1	Map3k3
0.342026	0.0179674	0.24	0.253	1	Caml
0.671986	0.0179605	0.163	0.168	1	Tmem71
0.322903	0.0179396	0.128	0.138	1	Lrrc57
0.919492	0.0179333	0.13	0.132	1	Tysnd1
0.224107	0.0178966	0.203	0.22	1	Lcmt1
0.808036	0.0178453	0.184	0.189	1	Tbc1d22a
0.775917	0.0177967	0.15	0.148	1	Zfp68
0.691568	0.0177757	0.14	0.137	1	Trp53i13
0.879669	0.017773	0.184	0.189	1	Rac3
0.674265	0.0177423	0.262	0.267	1	Sun2
0.27117	0.0177297	0.15	0.162	1	Camk2g
0.791297	0.0176874	0.11	0.109	1	Tubg1
0.277617	0.017661	0.181	0.195	1	Taf7
0.345361	0.017621	0.114	0.124	1	Agfg2
0.256255	0.0175917	0.446	0.471	1	Rnf19b
0.183329	0.0175314	0.204	0.22	1	Gtf2e2
0.732028	0.017496	0.348	0.357	1	Tnfsf13b
0.706507	0.0174637	0.107	0.104	1	Cby1
0.262861	0.0174491	0.174	0.189	1	Gxylt1
0.415166	0.0174262	0.207	0.22	1	Isyna1
0.217822	0.0173955	0.187	0.201	1	Mrps31
0.351666	0.0173737	0.124	0.117	1	Cd200r1
0.585866	0.0173586	0.147	0.145	1	Donson
0.652991	0.0173565	0.218	0.229	1	Pde6d
0.0953056	0.0173217	0.396	0.432	1	Plbd2
0.457432	0.0173211	0.351	0.364	1	Hikeshi
0.406079	0.0173132	0.349	0.366	1	Tes
0.654357	0.0173051	0.126	0.122	1	Crtap
0.736945	0.0172992	0.169	0.174	1	Ppcdc
0.329987	0.0172982	0.13	0.139	1	Fam210a
0.502555	0.0172917	0.951	0.952	1	Gm10076
0.0450911	0.0172671	0.157	0.177	1	Arl5c
0.0695718	0.0172622	0.635	0.68	1	Mtdh
0.462289	0.0172517	0.298	0.312	1	Mphosph8
0.935962	0.0172242	0.23	0.234	1	Zfp516
0.781929	0.0171435	0.158	0.162	1	D730003I15Rik
0.21214	0.0171245	0.349	0.373	1	Rab6a
0.137789	0.0170655	0.276	0.3	1	Dynlt1c
0.749375	0.0170409	0.171	0.168	1	Prr14
0.145809	0.0170136	0.377	0.403	1	Cyth1
0.852895	0.0170064	0.169	0.174	1	Ppm1b
0.508231	0.0169907	0.791	0.826	1	Map1lc3b
0.398922	0.0169407	0.227	0.238	1	Tspyl1
0.438809	0.0169371	0.235	0.248	1	Arih2
0.649319	0.0169085	0.328	0.344	1	Celf1
0.000512365	0.0168945	0.195	0.233	1	Ccdc34
0.311041	0.0168685	0.102	0.111	1	Ankrd54
0.936606	0.0168437	0.308	0.313	1	Abca9
0.193977	0.0168397	0.3	0.321	1	Vps72
0.382715	0.01682	0.27	0.283	1	Kmt5b
0.795967	0.0168058	0.104	0.103	1	Asb3
0.993224	0.0167923	0.164	0.164	1	Il6st
0.75379	0.0167353	0.302	0.304	1	Crybg3
0.211604	0.0167136	0.151	0.164	1	Ints11
0.699409	0.0167022	0.12	0.117	1	Tmem64
0.944954	0.0166794	0.179	0.178	1	Cgrrf1
0.687852	0.0166408	0.177	0.185	1	Ppp4r1
0.323218	0.01661	0.139	0.149	1	Haus3
0.803672	0.016604	0.321	0.332	1	Wdfy3
0.0261296	0.0165799	0.149	0.172	1	Alg14
0.467228	0.0165583	0.768	0.807	1	Kctd12
0.162852	0.0165021	0.143	0.158	1	8030462N17Rik
0.527905	0.0164578	0.332	0.35	1	Tm9sf4
0.608467	0.0164296	0.2	0.208	1	Bag5
0.493304	0.0163851	0.113	0.119	1	Msh2
0.23352	0.0163726	0.312	0.334	1	Rnf149
0.521969	0.0163562	0.2	0.209	1	Scnm1
0.510075	0.0163494	0.284	0.274	1	Ramp1
0.114975	0.0163326	0.459	0.491	1	Idh3b
0.170836	0.0162944	0.314	0.341	1	Tex264
0.0159896	0.0162928	0.349	0.391	1	Napg
0.908472	0.0162592	0.112	0.114	1	Pgm2l1
0.320609	0.016248	0.751	0.784	1	Srsf2
0.687364	0.0162079	0.196	0.201	1	Ttc3
0.380088	0.0161699	0.116	0.124	1	Zfp994
0.660197	0.0161612	0.121	0.119	1	Tk2
0.0819259	0.0161515	0.291	0.321	1	Cdc40
0.677294	0.016146	0.165	0.171	1	Gpank1
0.237366	0.0161149	0.236	0.252	1	Fam193a
0.617945	0.016092	0.954	0.962	1	Gabarap
0.632214	0.0160725	0.181	0.188	1	Ascc1
0.661647	0.0160652	0.184	0.19	1	Gramd1a
0.446551	0.016063	0.393	0.415	1	Osbpl8
0.232578	0.0160306	0.402	0.429	1	Mif4gd
0.278921	0.0160136	0.125	0.135	1	Hsdl1
0.641198	0.0159201	0.14	0.146	1	Gsdme
0.888877	0.0158862	0.199	0.2	1	Vps18
0.66114	0.0158831	0.127	0.133	1	Acvr2a
0.809217	0.0158805	0.113	0.112	1	Adck5
0.490036	0.0158486	0.197	0.208	1	Nek6
0.51742	0.0158181	0.322	0.337	1	Ppil2
0.339789	0.0158045	0.303	0.322	1	Cops8
0.255297	0.0157995	0.145	0.157	1	Gpn3
0.336115	0.0157314	0.571	0.604	1	Nrros
0.127803	0.0157089	0.107	0.121	1	Trim36
0.757353	0.0156894	0.145	0.15	1	Cog5
0.976873	0.0156833	0.136	0.137	1	Nf2
0.818729	0.0156799	0.176	0.178	1	Ccdc32
0.118832	0.0156694	0.554	0.598	1	Acer3
0.710675	0.0156385	0.656	0.69	1	Snap23
0.494189	0.0156046	0.283	0.294	1	Zfp652
0.116372	0.0155763	0.356	0.384	1	Rb1cc1
0.964569	0.0155581	0.208	0.211	1	Cdr2
0.687305	0.0155484	0.137	0.142	1	Dnajc12
0.408698	0.0155307	0.258	0.271	1	Gnptg
0.861701	0.0154953	0.154	0.153	1	Larp1b
0.470713	0.0154899	0.196	0.209	1	Icosl
0.587478	0.0154881	0.296	0.305	1	Tmem11
0.753895	0.01548	0.207	0.214	1	Mepce
0.212511	0.0154524	0.116	0.126	1	Ntmt1
0.877341	0.015409	0.127	0.127	1	Ppfibp2
0.0112152	0.0154045	0.445	0.491	1	Prmt1
0.0148576	0.0154028	0.378	0.414	1	Slbp
0.232225	0.0153565	0.413	0.445	1	Prkcb
0.9337	0.0153557	0.49	0.513	1	Lpxn
0.161764	0.0153077	0.158	0.172	1	Ormdl1
0.187902	0.0152908	0.308	0.331	1	Naxd
0.41037	0.0152763	0.181	0.19	1	Tmub2
0.836011	0.0152681	0.104	0.103	1	Sertad3
0.0351953	0.0152609	0.113	0.131	1	Lrrc42
0.237999	0.0152358	0.159	0.172	1	Znhit6
0.373739	0.0152093	0.213	0.226	1	Mfap1b
0.606801	0.0151485	0.271	0.281	1	Tmem159
0.646237	0.0151343	0.101	0.097	1	Cipc
0.757958	0.0151264	0.371	0.383	1	Wbp2
0.728941	0.0150926	0.424	0.443	1	Ddi2
0.69076	0.0150914	0.215	0.223	1	Dhx40
0.990717	0.0150831	0.666	0.698	1	Mbnl2
0.183598	0.0150794	0.254	0.271	1	Sec22b
0.441429	0.0150547	0.197	0.207	1	2410004B18Rik
0.557012	0.0150525	0.106	0.112	1	Ints10
0.223642	0.0150029	0.163	0.177	1	Sergef
0.769606	0.0149296	0.241	0.247	1	Gabarapl1
0.558809	0.0149056	0.136	0.142	1	Pknox1
0.102645	0.0148957	0.412	0.444	1	Vps26a
0.706968	0.0148613	0.139	0.143	1	Slc39a6
0.633112	0.0148607	0.134	0.139	1	P2ry10b
0.175075	0.014838	0.341	0.367	1	Nr1h2
0.362167	0.0148255	0.1	0.094	1	Tfdp2
0.179124	0.0147997	0.331	0.355	1	Tbl1x
0.110744	0.0147978	0.544	0.573	1	Nenf
0.725155	0.0147957	0.181	0.179	1	Chkb
0.541748	0.0147944	0.418	0.439	1	Tnrc6c
0.0277603	0.014788	0.102	0.119	1	Rcn3
0.559284	0.0147315	0.252	0.264	1	Sh3gl1
0.635494	0.014725	0.252	0.25	1	Rgl2
0.224853	0.0146994	0.19	0.208	1	Acsl3
0.39333	0.0146825	0.14	0.133	1	Itpk1
0.181177	0.0146701	0.462	0.492	1	Derl1
0.552399	0.0146564	0.235	0.245	1	Heca
0.474234	0.0146135	0.566	0.593	1	Rnf7
0.440394	0.0146134	0.756	0.796	1	Ubxn1
0.182192	0.0145952	0.542	0.573	1	Gsk3b
0.120114	0.0145728	0.222	0.243	1	Tomm34
0.81146	0.0145525	0.174	0.173	1	Agap3
0.23793	0.0145189	0.215	0.231	1	Mfsd14a
0.893164	0.0145149	0.108	0.107	1	Abtb1
0.152383	0.0145062	0.237	0.257	1	Myg1
0.934525	0.014456	0.146	0.147	1	Hmg20a
0.703489	0.0144464	0.121	0.125	1	Cyp4f13
0.389291	0.0143368	0.547	0.58	1	Ptpra
0.406947	0.0143094	0.229	0.243	1	Bcat2
0.722188	0.0142715	0.196	0.203	1	Pag1
0.768316	0.0142631	0.169	0.173	1	Samd8
0.0702816	0.0142613	0.166	0.184	1	Dgcr6
0.526903	0.0142278	0.158	0.166	1	Dusp12
0.568266	0.0142241	0.119	0.126	1	Actr6
0.640943	0.0142073	0.113	0.11	1	Endog
0.0537486	0.0142068	0.276	0.304	1	Fam76a
0.544135	0.0141859	0.331	0.346	1	Dcaf8
0.896737	0.0141545	0.105	0.104	1	Igf1r
0.17021	0.0141209	0.58	0.628	1	Ppp1r10
0.0196149	0.014102	0.825	0.855	1	Taldo1
0.170764	0.0140999	0.215	0.232	1	Ccdc28b
0.568079	0.0140395	0.129	0.125	1	Mad2l1bp
0.508075	0.014038	0.334	0.355	1	Scamp3
0.809607	0.0140258	0.946	0.952	1	Clta
0.997029	0.0140151	0.101	0.101	1	Foxo1
0.477777	0.0139941	0.115	0.122	1	Zfp398
0.156737	0.0139911	0.176	0.191	1	Alkbh6
0.888904	0.013966	0.114	0.115	1	Creld1
0.061462	0.0139251	0.24	0.266	1	Wdr89
0.400541	0.0139236	0.131	0.139	1	Sil1
0.422146	0.0139041	0.102	0.11	1	Mtif3
0.048286	0.0138982	0.478	0.509	1	Tecr
0.793761	0.0138574	0.915	0.928	1	Eif4a1
0.183197	0.0138532	0.116	0.127	1	Fbxl14
0.311893	0.0138408	0.313	0.339	1	Dock4
0.120501	0.0137461	0.423	0.447	1	Ndufv1
0.73866	0.0137415	0.133	0.137	1	Scamp1
0.707777	0.0137318	0.223	0.22	1	Ank
0.0297307	0.0137155	0.288	0.322	1	Gm43305
0.50847	0.0136999	0.21	0.22	1	Fbrs
0.878453	0.0136757	0.105	0.105	1	Toe1
0.0500714	0.0136665	0.481	0.524	1	Mcrip1
0.233855	0.0136582	0.224	0.24	1	Rfk
0.0802216	0.0136342	0.301	0.332	1	2023-03-07
0.612908	0.0136278	0.268	0.276	1	Rab5b
0.630648	0.0136227	0.104	0.109	1	Setd1a
0.333615	0.013611	0.213	0.226	1	Prpf39
0.342632	0.0135578	0.155	0.165	1	Rnf121
0.0486056	0.0135083	0.162	0.183	1	Rngtt
0.0138393	0.0134174	0.088	0.107	1	Atr
0.285297	0.013387	0.189	0.178	1	Bag3
0.0802535	0.0133758	0.291	0.321	1	Galnt11
0.742293	0.0133292	0.424	0.449	1	Asap1
0.280098	0.0133218	0.127	0.136	1	Paox
0.668453	0.0133185	0.143	0.148	1	Smim13
0.390652	0.0132311	0.824	0.847	1	Cd53
0.430953	0.0132209	0.221	0.232	1	Fam126a
0.260756	0.0132144	0.249	0.265	1	Abhd16a
0.14939	0.0132035	0.473	0.512	1	Cers2
0.0569711	0.0131583	0.138	0.156	1	Fubp3
0.278707	0.0131512	0.447	0.471	1	Ube2r2
0.419007	0.0131427	0.342	0.363	1	Tmem205
0.0227462	0.013136	0.432	0.472	1	Znrd1
0.388808	0.0131351	0.117	0.124	1	Gnpnat1
0.823107	0.013115	0.111	0.112	1	Tars2
0.651314	0.0131134	0.249	0.249	1	Pdxk
0.238392	0.0130906	0.106	0.098	1	Cenpv
0.177928	0.0130899	0.139	0.152	1	Hdgfl2
0.00794537	0.0130764	0.262	0.292	1	Pdlim2
0.0777196	0.0130627	0.329	0.362	1	Lxn
0.17064	0.0130469	0.298	0.322	1	Rchy1
0.388231	0.0130388	0.244	0.258	1	Samd1
0.867126	0.0130353	0.149	0.149	1	Pld2
0.985748	0.013001	0.143	0.145	1	Kdm4a
0.320372	0.0129646	0.196	0.209	1	9930021J03Rik
0.930583	0.0129571	0.216	0.216	1	Cd38
0.0458938	0.0129362	0.343	0.379	1	Zswim6
0.117407	0.0129231	0.148	0.165	1	Vps50
0.758183	0.0129117	0.203	0.202	1	Tigd2
0.274231	0.012896	0.236	0.251	1	Rnf166
0.517627	0.0128508	0.329	0.347	1	Zfp148
0.638024	0.0128157	0.241	0.25	1	Txndc12
0.454775	0.0127919	0.346	0.359	1	Itga5
0.898376	0.0127469	0.113	0.113	1	Gm20186
0.0114882	0.0127303	0.354	0.392	1	Tmem243
0.701389	0.0127223	0.103	0.107	1	Hlcs
0.0297224	0.0126975	0.307	0.339	1	Mettl9
0.742048	0.0126849	0.096	0.1	1	Gm10138
0.739633	0.0126834	0.799	0.809	1	Cnbp
0.463222	0.0126708	0.304	0.318	1	Atp8a1
0.83662	0.0126643	0.202	0.203	1	Orai3
0.115392	0.0126275	0.198	0.218	1	Rictor
0.125064	0.0126112	0.474	0.506	1	Ramac
0.0645351	0.0125894	0.403	0.435	1	Klf3
0.32271	0.0125813	0.621	0.655	1	Mapk3
0.711259	0.0125757	0.118	0.115	1	Prxl2a
0.709734	0.0125617	0.1	0.104	1	Flad1
0.98428	0.0125405	0.14	0.14	1	Rnf139
0.151021	0.0124879	0.197	0.215	1	Kctd13
0.613633	0.0124431	0.127	0.124	1	Slc25a13
0.141267	0.0124156	0.168	0.184	1	Rnf38
0.0828182	0.0124032	0.228	0.251	1	Prkag1
0.458457	0.0124009	0.158	0.166	1	Rnf215
0.578546	0.0123763	0.244	0.255	1	Chd6
0.982643	0.0123136	0.169	0.171	1	Ankrd10
0.482618	0.0123135	0.13	0.138	1	Utp14b
0.69359	0.0123004	0.107	0.105	1	Zbtb43
0.774176	0.0122271	0.236	0.235	1	Mllt10
0.116482	0.0122261	0.199	0.219	1	Zranb1
0.590766	0.0121643	0.134	0.14	1	Gclc
0.885782	0.0121549	0.141	0.14	1	Ranbp10
0.0178931	0.0121345	0.154	0.177	1	1700021F05Rik
0.255338	0.0120505	0.116	0.126	1	Tns1
0.244647	0.0120479	0.33	0.353	1	Arhgap9
0.0180586	0.0120397	0.307	0.341	1	Tpgs1
0.201836	0.0120235	0.126	0.139	1	Ppm1d
0.0286461	0.0120069	0.458	0.498	1	Trim47
0.564458	0.0119996	0.268	0.281	1	Ginm1
0.0815864	0.0119844	0.635	0.69	1	Dctn3
0.533421	0.0119682	0.346	0.359	1	2023-03-02
0.136628	0.0119677	0.711	0.749	1	Cct5
0.0168758	0.0119522	0.529	0.581	1	Pcna
0.60152	0.0119429	0.276	0.287	1	Cln3
0.00538598	0.0119322	0.295	0.329	1	Med30
0.140317	0.0119232	0.236	0.261	1	E230029C05Rik
0.360908	0.0118626	0.165	0.175	1	Kansl1l
0.556177	0.0118232	0.121	0.116	1	Fbxl17
0.711665	0.0118129	0.168	0.172	1	Tusc3
0.198959	0.0117767	0.324	0.353	1	Ppp1r21
0.288844	0.0117435	0.307	0.326	1	Acadvl
0.0466423	0.0117241	0.229	0.254	1	Ube2g2
0.149546	0.0116436	0.194	0.214	1	Atp9b
0.333445	0.0116424	0.353	0.37	1	Pam16
0.43302	0.0116304	0.126	0.133	1	Jmy
0.829613	0.0116155	0.221	0.225	1	Fbxw7
0.639902	0.0116123	0.168	0.174	1	Tmem120a
0.5511	0.0115897	0.125	0.132	1	Arsa
0.0773458	0.011581	0.092	0.106	1	Ccdc130
0.925423	0.011581	0.113	0.116	1	Gm5086
0.85606	0.0115726	0.145	0.148	1	Siah1a
0.0225027	0.0115688	0.315	0.35	1	Pcm1
0.0430665	0.0115673	0.166	0.188	1	Nkapd1
0.892995	0.0115613	0.16	0.159	1	Bhlhe40
0.938377	0.0115492	0.123	0.124	1	Klhl28
0.236651	0.0115363	0.446	0.473	1	Fam32a
0.260462	0.0115161	0.092	0.101	1	Etaa1
0.139799	0.0114966	0.097	0.109	1	Ulk1
0.183865	0.0114431	0.119	0.109	1	Ctns
0.218873	0.0114429	0.802	0.83	1	Gpx4
0.380933	0.0114313	0.1	0.107	1	Med27
0.500399	0.0113817	0.11	0.106	1	Maml1
0.716604	0.0113677	0.119	0.117	1	Tyw1
0.501222	0.0113542	0.158	0.167	1	Gm8797
0.649481	0.0113498	0.147	0.152	1	Tmem104
0.41141	0.0113449	0.28	0.294	1	Surf1
0.0708205	0.011287	0.215	0.234	1	Mrpl38
0.0283018	0.011278	0.33	0.362	1	Plgrkt
0.0657072	0.0112735	0.124	0.142	1	A530032D15Rik
0.0909542	0.0112689	0.194	0.214	1	Ing2
0.41925	0.0112677	0.27	0.284	1	Gpr132
0.515369	0.0112667	0.161	0.169	1	Mtmr10
0.097938	0.0112628	0.107	0.121	1	Ptbp2
0.335573	0.0112507	0.293	0.311	1	Slc35b2
0.520264	0.0112168	0.1	0.105	1	Otud1
0.0249239	0.0112141	0.463	0.507	1	Ccdc124
0.167932	0.0111664	0.166	0.182	1	Dkc1
0.297845	0.0111652	0.713	0.757	1	Ppt1
0.892839	0.0110899	0.192	0.196	1	Nfkbil1
0.474192	0.0110781	0.15	0.158	1	Plagl2
0.832207	0.0110696	0.164	0.161	1	Avl9
0.394161	0.0110468	0.241	0.256	1	Smad1
0.685151	0.0110377	0.19	0.195	1	Pdcl
0.00378488	0.0110352	0.228	0.265	1	Psen1
0.0865394	0.0110153	0.647	0.69	1	Rsu1
0.562432	0.0109845	0.136	0.132	1	Tecpr1
0.961863	0.0109522	0.305	0.31	1	Arid5b
0.200072	0.0109484	0.195	0.211	1	Nit2
0.487196	0.0109471	0.105	0.11	1	Homer1
0.28342	0.0109437	0.995	0.992	1	Rps12
0.0525069	0.0109436	0.37	0.405	1	Atp6v1h
0.165764	0.0108694	0.146	0.161	1	Fam214a
0.562407	0.0108634	0.156	0.162	1	Pias4
0.0451597	0.0108569	0.472	0.517	1	Pcnp
0.356493	0.0108457	0.184	0.194	1	Zfp560
0.0336474	0.0108308	0.259	0.289	1	Uba5
0.66191	0.0108152	0.221	0.217	1	Eva1b
0.382387	0.0108122	0.314	0.331	1	Mgat5
0.37528	0.0108039	0.173	0.184	1	Tada3
0.289253	0.0108013	0.307	0.329	1	Eri1
0.133997	0.0107718	0.174	0.188	1	Coq7
0.00881002	0.0107674	0.18	0.208	1	Hspbp1
0.454417	0.0107577	0.115	0.122	1	Prpf3
0.0533702	0.0107557	0.586	0.629	1	Spop
0.465268	0.0106636	0.151	0.16	1	Heatr6
0.604745	0.0106532	0.185	0.182	1	Zbtb4
0.0708371	0.0105461	0.102	0.117	1	Xpo4
0.23674	0.0105444	0.104	0.114	1	Lin9
0.603583	0.0105396	0.201	0.209	1	Mogs
0.167	0.0105156	0.129	0.142	1	Vkorc1l1
0.765778	0.0105049	0.45	0.456	1	Rragc
0.132269	0.0104969	0.17	0.189	1	Dmtf1
0.144502	0.0104858	0.183	0.197	1	Gstp1
0.178843	0.0104453	0.174	0.19	1	Brwd1
0.504285	0.0104326	0.115	0.11	1	Slc35a2
0.0156509	0.0104158	0.475	0.52	1	Igbp1
0.159129	0.0104039	0.16	0.175	1	Timm21
0.50889	0.0104026	0.114	0.11	1	Trim3
0.262	0.0103948	0.511	0.542	1	Bub3
0.101132	0.0103933	0.338	0.367	1	Ube2h
0.692282	0.0103932	0.154	0.16	1	Camsap2
0.378603	0.0103843	0.158	0.167	1	Eipr1
0.159915	0.0103813	0.248	0.269	1	Nfatc1
0.378897	0.0103638	0.288	0.304	1	Kcnk13
0.412871	0.0103567	0.123	0.131	1	Dnal4
0.656404	0.0103553	0.137	0.142	1	Cep120
0.209169	0.0103546	0.205	0.222	1	Dido1
0.112014	0.010349	0.552	0.595	1	Rnf187
0.0632273	0.0103482	0.318	0.348	1	Ppm1a
0.344508	0.0103336	0.109	0.116	1	2310061I04Rik
0.377281	0.0102778	0.093	0.1	1	Carm1
0.118149	0.01027	0.43	0.462	1	Osgep
0.232126	0.0102697	0.295	0.312	1	Phactr2
0.334637	0.0102507	0.102	0.094	1	Kdm5b
0.0872186	0.0101729	0.281	0.308	1	Luc7l
0.214292	0.0101566	0.533	0.556	1	Sdf2l1
0.361113	0.0101283	0.22	0.234	1	Bicd2
0.544948	0.0100885	0.208	0.217	1	Ilvbl
0.709129	0.0100871	0.193	0.199	1	Mbtd1
0.105943	0.0100787	0.141	0.158	1	Btg3
0.192193	0.0100666	0.234	0.252	1	Slc38a10
0.0835801	0.0100605	0.17	0.189	1	Clpx
0.562768	0.0100321	0.153	0.158	1	Aak1
0.943029	0.0100207	0.189	0.191	1	Manba
0.62393	0.0099538	0.142	0.147	1	Aven
0.727242	0.00995151	0.103	0.106	1	Ro60
0.0621092	0.00991494	0.549	0.597	1	Atp6v0d1
0.171312	0.00991457	0.531	0.571	1	Ilk
0.195737	0.00990983	0.526	0.559	1	Rbm42
0.139257	0.00989322	0.129	0.118	1	Slc41a2
0.0377556	0.00989084	0.175	0.197	1	Cnot7
0.456257	0.00987703	0.12	0.127	1	Lancl1
0.219377	0.00987019	0.167	0.181	1	Nudt18
0.137392	0.00984751	0.208	0.226	1	Tsfm
0.40352	0.00982856	0.488	0.513	1	Setd3
0.0712517	0.00979243	0.135	0.151	1	Man1b1
0.0708341	0.00977933	0.108	0.122	1	Hddc2
0.223233	0.00976981	0.366	0.39	1	Unc119
0.11837	0.00976228	0.161	0.178	1	Bcor
0.536044	0.00974951	0.12	0.127	1	Ppard
0.0737159	0.00972434	0.421	0.458	1	Xiap
0.223472	0.00972027	0.118	0.13	1	Gtf2h4
0.613772	0.00968187	0.238	0.248	1	Cdc73
0.140508	0.00965162	0.469	0.497	1	Sumo3
0.183728	0.00964942	0.368	0.394	1	Asph
0.237987	0.00964611	0.165	0.177	1	Shc1
0.666081	0.00963255	0.23	0.229	1	Atxn2
0.807348	0.00962246	0.707	0.751	1	Slc6a6
0.224734	0.00959986	0.134	0.146	1	Rdh14
0.131456	0.00959241	0.506	0.541	1	Acaa1a
0.904035	0.0095842	0.105	0.105	1	Jag1
0.228624	0.00958264	0.125	0.137	1	Wdyhv1
0.249031	0.00956192	0.441	0.47	1	Vapb
0.199943	0.00953681	0.392	0.42	1	Pla2g15
0.326548	0.00952137	0.2	0.212	1	Gm36486
0.0374668	0.00949554	0.279	0.31	1	Zfp326
0.0260045	0.0094491	0.167	0.189	1	C330007P06Rik
0.603396	0.00943032	0.924	0.942	1	Rpl4
0.226131	0.00942849	0.2	0.213	1	Camkk2
0.454194	0.00942521	0.132	0.139	1	Mecr
0.4247	0.00940207	0.146	0.152	1	Tollip
0.8806	0.00937916	0.195	0.198	1	2023-03-06
0.023957	0.00932565	0.231	0.261	1	Prkra
0.343905	0.0093143	0.101	0.11	1	Lemd3
0.231909	0.00930087	0.172	0.187	1	Ddx19a
0.857858	0.00929244	0.105	0.107	1	Dhdh
0.25887	0.00925986	0.427	0.453	1	Fmnl1
0.00134966	0.00918129	0.126	0.154	1	Rnaseh2b
0.026319	0.00915222	0.198	0.225	1	Hdhd2
0.646677	0.00915031	0.161	0.167	1	Fto
0.469994	0.0091342	0.236	0.245	1	Exoc4
0.462318	0.0090946	0.216	0.228	1	Cyp4v3
0.245337	0.0090842	0.463	0.486	1	Dnase2a
0.381116	0.00905645	0.187	0.199	1	Nit1
0.405248	0.00902459	0.199	0.191	1	Csf2rb2
0.447065	0.00901534	0.126	0.134	1	Fance
0.449919	0.00899824	0.283	0.298	1	Slc37a2
0.329011	0.00895698	0.118	0.128	1	Whamm
0.721967	0.00894778	0.143	0.147	1	Minpp1
0.410593	0.00892541	0.127	0.121	1	Trim11
0.190322	0.0089052	0.301	0.322	1	Lsm10
0.858475	0.00889896	0.212	0.217	1	Trak1
0.00840563	0.00886735	0.636	0.688	1	Cct7
0.110704	0.00883972	0.157	0.143	1	Arhgap24
0.602161	0.00882584	0.382	0.404	1	Stx16
0.387984	0.00879683	0.188	0.198	1	Dag1
0.43939	0.00878045	0.354	0.366	1	Pdrg1
0.319152	0.00873828	0.121	0.13	1	Wdr11
0.31784	0.00873146	0.207	0.218	1	Vps37a
0.0792398	0.00869257	0.133	0.151	1	Wdr55
0.0937017	0.00865916	0.155	0.172	1	Cdk7
0.657742	0.00864691	0.603	0.638	1	Prkcd
0.182462	0.00863068	0.216	0.235	1	Stx6
0.239818	0.00861845	0.364	0.391	1	Tet3
0.117025	0.00860435	0.141	0.158	1	Rnf41
0.00703088	0.00858791	0.111	0.134	1	Fhl3
0.767086	0.00858402	0.111	0.109	1	Ccdc84
0.0884996	0.00856682	0.647	0.688	1	BC028528
0.0892632	0.0085545	0.494	0.527	1	Puf60
0.163005	0.00854813	0.205	0.22	1	Vamp7
0.0169755	0.00853905	0.139	0.161	1	Sephs2
0.167827	0.00852372	0.272	0.292	1	Phf20
0.265552	0.00852317	0.496	0.52	1	Vkorc1
0.143231	0.00851872	0.267	0.289	1	Ids
0.186087	0.00849441	0.181	0.197	1	Lman2l
0.0161011	0.00849037	0.234	0.263	1	Lmnb1
0.122153	0.0084845	0.588	0.629	1	Cuedc2
0.0989196	0.00847535	0.523	0.565	1	Trappc4
0.23071	0.00841887	0.251	0.269	1	Tbc1d14
0.427109	0.00836013	0.175	0.185	1	Trappc13
0.691265	0.00835039	0.227	0.233	1	Fam53b
0.716044	0.00833729	0.191	0.196	1	Cog8
0.209352	0.00833351	0.283	0.302	1	Mbp
0.868744	0.00833296	0.139	0.141	1	Nr2f6
0.0237161	0.00833181	0.165	0.189	1	Insig1
0.264825	0.00830565	0.092	0.101	1	AI987944
0.0176718	0.00830541	0.292	0.326	1	Upf3a
0.285932	0.00829993	0.107	0.116	1	Wdr53
0.041329	0.00826427	0.171	0.192	1	Thap7
0.0757331	0.0082592	0.235	0.259	1	Rybp
0.351315	0.00820124	0.219	0.231	1	Hnrnpll
0.802065	0.00819587	0.273	0.275	1	Mef2d
0.0603271	0.00818642	0.424	0.46	1	Wbp4
0.15925	0.00816421	0.141	0.155	1	Rpusd4
0.663514	0.00814279	0.204	0.21	1	Ado
0.779685	0.00813792	0.242	0.248	1	Wsb2
0.0697075	0.0081262	0.476	0.515	1	Eif1a
0.117073	0.00812217	0.203	0.222	1	Zfp511
0.992137	0.0081019	0.238	0.24	1	Hs6st1
0.559787	0.00809242	0.173	0.18	1	Hes6
0.00549808	0.00809171	0.376	0.424	1	Cdc26
0.0185023	0.00804181	0.464	0.508	1	Napa
0.358068	0.00802727	0.13	0.14	1	Clasp1
0.517639	0.00802596	0.217	0.227	1	AI837181
0.738261	0.0079898	0.151	0.155	1	Gnpda2
0.0485316	0.00796914	0.169	0.191	1	Bnip3
0.220319	0.00796549	0.381	0.409	1	Lifr
0.873902	0.00795488	0.113	0.113	1	Thra
0.0449757	0.00795357	0.638	0.678	1	Dnajb6
0.712625	0.00793005	0.277	0.285	1	Snx8
0.0805818	0.00792106	0.151	0.169	1	Xpo7
0.874327	0.00792058	0.141	0.14	1	Gramd1b
0.369061	0.00790921	0.357	0.378	1	Ly96
0.802889	0.0078982	0.228	0.235	1	Klhl6
0.667208	0.00789455	0.144	0.14	1	Kdm3a
0.823858	0.00789218	0.105	0.103	1	Dus3l
0.304082	0.00787299	0.186	0.199	1	Kin
0.454683	0.00786899	0.205	0.215	1	Taf3
0.239397	0.00781325	0.293	0.311	1	Zc3h7a
0.89042	0.00780804	0.931	0.942	1	Uqcrh
0.10141	0.00780435	0.272	0.296	1	Tmed4
0.374839	0.00779322	0.114	0.123	1	Mbip
0.294222	0.00778516	0.112	0.104	1	Ampd3
0.232539	0.0077801	0.139	0.151	1	Ints6l
0.772131	0.00777933	0.158	0.157	1	Lcor
0.307301	0.00776969	0.141	0.15	1	Fech
0.468475	0.00773699	0.171	0.181	1	Phkg2
0.991743	0.00763883	0.141	0.142	1	Uspl1
0.039828	0.00761695	0.236	0.262	1	Fam98c
0.280698	0.00757156	0.25	0.268	1	Xpr1
0.116313	0.0075596	0.303	0.331	1	Plod3
0.112864	0.00753297	0.143	0.16	1	Cdk17
0.504569	0.0075201	0.121	0.127	1	Cnnm3
0.578658	0.00751343	0.171	0.179	1	Kat7
0.0337088	0.00750259	0.129	0.149	1	Rrp9
0.294359	0.00749814	0.097	0.106	1	Cutc
0.937905	0.00745823	0.297	0.304	1	Trerf1
0.293306	0.00743828	0.111	0.12	1	Fiz1
0.492701	0.00743336	0.1	0.106	1	Nif3l1
0.269653	0.00742979	0.202	0.215	1	Ezh1
0.193316	0.00741985	0.112	0.123	1	Mrpl37
0.205083	0.00740052	0.53	0.568	1	Atp1b3
0.495954	0.0073918	0.14	0.147	1	Slc24a5
0.167516	0.00738951	0.219	0.236	1	Mob3a
0.00782716	0.00738664	0.302	0.337	1	Ak6
0.00234978	0.00738308	0.373	0.419	1	Mtch2
0.0828965	0.00735606	0.144	0.16	1	Ralgapa1
0.606804	0.00734346	0.159	0.166	1	Tango2
0.291374	0.00733832	0.127	0.137	1	Cstf3
0.918103	0.00727784	0.135	0.137	1	Ppp2r3d
0.302559	0.00725697	0.147	0.158	1	Pip4p2
0.335666	0.00724499	0.252	0.268	1	Bcl6
0.256896	0.00724129	0.14	0.152	1	Tmem63a
0.359619	0.00721916	0.165	0.174	1	Sec24a
0.236504	0.00719701	0.294	0.316	1	Nuak2
0.11722	0.00719568	0.269	0.292	1	Ankrd13a
0.386433	0.00715884	0.319	0.336	1	Acot13
0.147869	0.00715424	0.348	0.374	1	Atg5
0.0236403	0.00714718	0.287	0.319	1	Hspa14
0.343363	0.00713839	0.218	0.231	1	Pdpk1
0.424937	0.00713361	0.1	0.106	1	Ints14
0.377866	0.00711757	0.427	0.455	1	Ddx50
0.934637	0.00710267	0.122	0.122	1	Noa1
0.133501	0.00709855	0.114	0.127	1	Lmf1
0.0406344	0.007093	0.098	0.114	1	Vps8
0.0221423	0.00709219	0.679	0.745	1	Atp6v1e1
0.0772289	0.00708487	0.517	0.552	1	Ppp1r11
0.67811	0.00707307	0.232	0.23	1	H2-Ke6
0.459052	0.00707229	0.574	0.612	1	Emc7
0.539891	0.00707129	0.314	0.329	1	Pi4k2a
0.258176	0.00707123	0.453	0.484	1	Dusp3
0.453646	0.00706682	0.114	0.122	1	Rcor3
0.960222	0.00703758	0.224	0.228	1	Ago3
0.507609	0.0070003	0.765	0.799	1	Scp2
0.0617638	0.00699462	0.281	0.307	1	Paip1
0.84821	0.00699444	0.129	0.131	1	Tdp2
0.0524502	0.00697697	0.397	0.433	1	Cept1
0.307812	0.00695617	0.103	0.111	1	Grpel2
0.626677	0.00694914	0.159	0.166	1	Zfp592
0.694675	0.00692096	0.163	0.167	1	Mir22hg
0.827417	0.00690448	0.13	0.128	1	Marveld1
0.241473	0.00683973	0.215	0.229	1	Urod
0.232016	0.00683676	0.314	0.334	1	Pcmtd1
0.425607	0.00682111	0.105	0.111	1	Ap1g2
0.233897	0.006777	0.252	0.271	1	Aga
0.330893	0.00671856	0.115	0.124	1	Zfyve26
0.279994	0.00671152	0.12	0.129	1	Ctu2
0.770418	0.00669822	0.111	0.114	1	Trp53rka
0.345539	0.00669333	0.15	0.161	1	Wtip
0.045568	0.00667847	0.587	0.629	1	Ube2k
0.238073	0.00667182	0.289	0.308	1	Ppid
0.20038	0.00661291	0.098	0.109	1	Snip1
0.303066	0.00660648	0.14	0.152	1	Senp7
0.116296	0.0065728	0.147	0.163	1	Mex3c
0.710454	0.00652687	0.81	0.847	1	Ywhah
0.0130888	0.0065248	0.301	0.344	1	Rbm26
0.33719	0.00651646	0.165	0.176	1	Slc35a5
0.363525	0.00651176	0.813	0.844	1	Gpi1
0.117192	0.00647913	0.196	0.215	1	Suclg2
0.234377	0.00645178	0.144	0.156	1	Txndc11
0.0348776	0.00642158	0.195	0.219	1	Qrich1
0.00442387	0.00641202	0.401	0.452	1	Hnrnph2
0.446196	0.00640899	0.198	0.207	1	Hvcn1
0.0125886	0.00638172	0.173	0.199	1	Polr1c
0.296655	0.00636744	0.099	0.107	1	Terf2ip
0.701565	0.00635633	0.349	0.357	1	Plaur
0.984133	0.00635298	0.109	0.11	1	Prdm1
0.106789	0.00634694	0.209	0.23	1	Zfp451
0.0869241	0.00633684	0.21	0.232	1	Hs2st1
0.342067	0.00632002	0.128	0.137	1	Galnt6
0.166963	0.00631488	0.492	0.53	1	Bod1l
0.603532	0.0062992	0.221	0.229	1	Stk16
0.0789549	0.00629029	0.306	0.332	1	Nt5c2
0.00963392	0.00628132	0.131	0.155	1	Entpd7
0.507624	0.00624482	0.679	0.705	1	Litaf
0.0206846	0.00623026	0.555	0.598	1	Mien1
0.327848	0.00622946	0.358	0.382	1	Ccnl2
0.175781	0.00622316	0.302	0.326	1	Sh2b3
[truncated: 5,307 more rows]

## Sheet: Up DEG
p_val	avg_log2FC	pct.1	pct.2	p_val_adj	geneID
3.30916e-94	0.335171	0.359	0.136	6.8718e-90	Gm47283
8.83923e-50	0.673871	0.733	0.587	1.83555e-45	Hspa1a
4.67511e-48	0.686045	0.688	0.544	9.70833e-44	Hspa1b
1.61194e-46	0.521436	0.8	0.696	3.34736e-42	Rgs1
4.94689e-46	0.271612	0.988	0.987	1.02727e-41	Hspa8
1.21846e-43	0.441521	0.955	0.947	2.53026e-39	Ubc
3.88594e-42	0.494188	0.879	0.81	8.06955e-38	Dusp1
3.38948e-39	0.323018	0.875	0.842	7.0386e-35	Dnaja1
1.89836e-36	0.325068	0.897	0.853	3.94213e-32	Cd63
4.01154e-34	0.451624	0.82	0.753	8.33035e-30	Atf3
4.3432e-31	0.298097	0.565	0.459	9.01909e-27	AC149090.1
1.58314e-30	0.572808	0.485	0.38	3.28755e-26	Fosb
1.12263e-28	0.399248	0.909	0.906	2.33126e-24	AY036118
2.29976e-28	0.512178	0.769	0.691	4.77567e-24	Cd83
4.32608e-28	0.477677	0.847	0.823	8.98355e-24	Zfp36
9.9142e-28	0.325766	0.717	0.635	2.05878e-23	Serpinb6a
3.40375e-26	0.385537	0.932	0.906	7.06822e-22	Cd14
5.24258e-26	0.442621	0.846	0.785	1.08867e-21	Nfkbia
2.8633e-25	0.584097	0.62	0.504	5.94592e-21	Ccl3
6.99919e-25	0.41405	0.914	0.882	1.45345e-20	Junb
1.09653e-24	0.346125	0.534	0.43	2.27706e-20	Cxcr4
2.5768e-23	0.523819	0.781	0.748	5.35098e-19	Cd9
1.55592e-22	0.424201	0.838	0.784	3.23101e-18	Fos
2.07632e-21	0.378967	0.912	0.912	4.31168e-17	Jund
3.1328e-21	0.393436	0.81	0.781	6.50557e-17	Trem2
1.78747e-20	0.351704	0.723	0.678	3.71186e-16	Stk17b
3.19548e-20	0.321776	0.844	0.816	6.63574e-16	Hsp90aa1
3.77762e-19	0.527869	0.623	0.547	7.84461e-15	Gadd45b
4.33986e-19	0.299352	0.859	0.84	9.01215e-15	Klf6
2.98476e-18	0.319115	0.599	0.517	6.19815e-14	Tsc22d3
1.46331e-17	0.313869	0.855	0.835	3.0387e-13	Ier5
7.71583e-16	0.337786	0.666	0.607	1.60227e-11	Id2
2.31959e-15	0.304795	0.608	0.561	4.81685e-11	Aopep
1.14521e-14	0.283366	0.895	0.869	2.37814e-10	Cebpb
6.23135e-14	0.41263	0.57	0.509	1.294e-09	Egr1
2.04698e-13	0.303886	0.725	0.674	4.25076e-09	Nfkbiz
2.48653e-12	0.394273	0.613	0.551	5.16353e-08	Cxcl2
6.04776e-12	0.367543	0.61	0.572	1.25588e-07	Cited2
4.40931e-11	0.306594	0.482	0.422	9.15638e-07	Tnfaip3
4.4354e-11	0.435826	0.683	0.662	9.21054e-07	Socs3
2.90773e-10	0.303954	0.553	0.502	6.0382e-06	Ppp1r15a
2.94692e-10	0.337766	0.321	0.265	6.11958e-06	Rcan1
4.96008e-10	0.294355	0.612	0.551	1.03001e-05	Ccrl2
1.32796e-09	0.335923	0.821	0.816	2.75763e-05	Jun
9.42136e-09	0.349149	0.875	0.874	0.000195644	Lgals3
2.12065e-08	0.292272	0.506	0.456	0.000440375	Phlda1
3.0972e-08	0.334808	0.661	0.616	0.000643164	Ccl4
2.71787e-07	0.333161	0.49	0.458	0.00564393	Kdm6b
3.54624e-07	0.402795	0.824	0.863	0.00736412	Apoe
5.47151e-07	0.283606	0.368	0.32	0.0113621	Mt2
7.70496e-07	0.283129	0.921	0.921	0.0160001	Lyz2
1.72786e-06	0.36853	0.238	0.191	0.0358807	Gdf15

## Sheet: Down DEG
p_val	avg_log2FC	pct.1	pct.2	p_val_adj	geneID
8.74149e-119	-0.270639	0.017	0.182	1.81526e-114	Acta2
2.44906e-108	-0.306877	0.027	0.191	5.08571e-104	C3
5.11419e-83	-0.625852	0.303	0.511	1.06201e-78	Gm26917
1.82784e-55	-0.680468	0.808	0.908	3.79569e-51	Ifi27l2a
2.10938e-54	-0.800225	0.141	0.298	4.38034e-50	Ly6a
4.25896e-52	-0.464577	0.718	0.845	8.84415e-48	Tmsb10
7.80539e-50	-0.681429	0.213	0.365	1.62087e-45	Irf7
1.66921e-48	-0.294937	0.991	0.993	3.46627e-44	B2m
1.38035e-39	-0.357855	0.211	0.352	2.86644e-35	Zbp1
1.72687e-38	-0.297019	0.842	0.905	3.58602e-34	Psme1
1.2699e-37	-0.362984	0.85	0.906	2.63708e-33	Aif1
4.16754e-37	-0.280071	0.568	0.7	8.65431e-33	Hnrnpd
3.88985e-36	-0.264277	0.268	0.407	8.07766e-32	Samd9l
9.44257e-36	-0.301408	0.072	0.167	1.96084e-31	Cfb
1.49341e-34	-0.30669	0.907	0.94	3.10122e-30	Ctsc
3.47472e-32	-0.327607	0.712	0.817	7.2156e-28	Lst1
4.16259e-32	-0.29332	0.553	0.697	8.64404e-28	Ccr5
6.12959e-30	-0.359541	0.449	0.581	1.27287e-25	Phf11b
3.37406e-29	-0.451494	0.26	0.388	7.00657e-25	Ccr2
1.35603e-28	-0.284088	0.631	0.744	2.81593e-24	Fcgr1
1.78235e-28	-0.66208	0.047	0.122	3.70123e-24	Ccl5
1.60824e-27	-0.374563	0.57	0.673	3.33966e-23	Cx3cr1
4.09225e-27	-0.273751	0.37	0.5	8.49796e-23	Slfn5
4.34602e-27	-0.271597	0.26	0.383	9.02495e-23	Ifi209
7.00196e-27	-0.320709	0.318	0.437	1.45403e-22	Stat1
4.33006e-26	-0.524272	0.741	0.828	8.99179e-22	Ifitm3
1.1569e-25	-0.269549	0.622	0.749	2.40241e-21	Ms4a6c
1.36925e-25	-0.363825	0.721	0.801	2.84339e-21	Ly6e
5.62222e-25	-0.290161	0.466	0.587	1.16751e-20	Ifi204
7.1836e-25	-0.441312	0.121	0.212	1.49175e-20	Ms4a4c
1.62696e-23	-0.347927	0.388	0.503	3.37855e-19	Fgl2
3.0089e-23	-0.298982	0.365	0.463	6.24828e-19	Nupr1
1.3041e-22	-0.394521	0.084	0.161	2.7081e-18	Ifit3
3.08454e-22	-0.286663	0.951	0.964	6.40535e-18	H2-K1
1.1602e-21	-0.582019	0.252	0.352	2.40927e-17	Isg15
6.07487e-21	-0.306302	0.831	0.876	1.26151e-16	Tgfbi
1.09506e-20	-0.263793	0.088	0.162	2.27401e-16	Gbp2
7.51653e-20	-0.287387	0.333	0.435	1.56088e-15	Ifi211
7.63398e-20	-0.522739	0.351	0.449	1.58527e-15	AW112010
9.64854e-20	-0.279604	0.306	0.407	2.00362e-15	H2-Q7
5.22186e-19	-0.542873	0.493	0.583	1.08437e-14	Ccl12
6.16581e-19	-0.296331	0.265	0.364	1.28039e-14	Phf11d
3.7222e-17	-0.280487	0.491	0.586	7.72953e-13	Ccnd1
5.18444e-17	-0.356083	0.82	0.859	1.0766e-12	Bst2
1.58282e-15	-0.43937	0.239	0.326	3.28689e-11	Ccl7
6.40119e-14	-0.271645	0.728	0.787	1.32927e-09	H2-T23

## Sheet: Pathway down GOBP
Term	Overlap	P-value	Adjusted P-value	Old P-value	Old Adjusted P-value	Odds Ratio	Combined Score	Genes
cytokine-mediated signaling pathway (GO:0019221)	14/621	6.41983e-11	3.04533e-08	0	0	13.9445	327.264	IFITM3;STAT1;ISG15;IFIT3;BST2;CCND1;CCL7;CCL5;IRF7;PSME1;CCR5;GBP2;B2M;CCR2
cellular response to type I interferon (GO:0071357)	1965-07-01	1.32984e-10	3.04533e-08	0	0	61.5703	1400.16	BST2;IFITM3;STAT1;IRF7;ISG15;GBP2;IFIT3
type I interferon signaling pathway (GO:0060337)	1965-07-01	1.32984e-10	3.04533e-08	0	0	61.5703	1400.16	BST2;IFITM3;STAT1;IRF7;ISG15;GBP2;IFIT3
response to interferon-gamma (GO:0034341)	1980-07-01	5.91456e-10	1.01583e-07	0	0	48.882	1038.67	BST2;IFITM3;CCL7;STAT1;CCL5;GBP2;AIF1
cellular response to interferon-gamma (GO:0071346)	7/121	1.09599e-08	1.48844e-06	0	0	31.2371	572.545	CCL7;STAT1;CCL5;IRF7;GBP2;AIF1;B2M
defense response to symbiont (GO:0140546)	7/124	1.29994e-08	1.48844e-06	0	0	30.4315	552.586	ZBP1;BST2;IFITM3;STAT1;IRF7;ISG15;IFIT3
defense response to virus (GO:0051607)	7/133	2.11543e-08	2.07614e-06	0	0	28.245	499.13	ZBP1;BST2;IFITM3;STAT1;IRF7;ISG15;IFIT3
innate immune response (GO:0045087)	8/302	3.90534e-07	3.35371e-05	0	0	14.0781	207.732	BST2;IFITM3;CX3CR1;C3;IRF7;ISG15;B2M;CFB
negative regulation of viral process (GO:0048525)	1970-05-01	5.56916e-07	4.25113e-05	0	0	37.3152	537.371	BST2;IFITM3;STAT1;CCL5;ISG15
dendritic cell chemotaxis (GO:0002407)	45001	6.24378e-06	0.000428947	0	0	107.018	1282.49	CCL5;CCR5;CCR2
negative regulation of viral genome replication (GO:0045071)	1954-04-01	7.11887e-06	0.000444606	0	0	37.9124	449.366	BST2;IFITM3;CCL5;ISG15
positive regulation of lymphocyte chemotaxis (GO:0140131)	45003	9.06882e-06	0.000479252	0	0	92.7395	1076.77	CCL7;CCL5;CCR2
dendritic cell migration (GO:0036336)	45003	9.06882e-06	0.000479252	0	0	92.7395	1076.77	CCL5;CCR5;CCR2
positive regulation of monocyte chemotaxis (GO:0090026)	45004	1.07519e-05	0.000527611	0	0	86.939	994.619	CCL5;AIF1;CCR2
cellular response to cytokine stimulus (GO:0071345)	8/482	1.25289e-05	0.000542254	0	0	8.65201	97.6593	CCND1;CCL7;STAT1;CCL5;CCR5;GBP2;AIF1;CCR2
negative regulation of viral life cycle (GO:1903901)	45005	1.26289e-05	0.000542254	0	0	81.8208	922.899	IFITM3;BST2;LY6E
regulation of viral genome replication (GO:0045069)	1967-04-01	1.68813e-05	0.000682202	0	0	30.0695	330.443	BST2;IFITM3;CCL5;ISG15
interferon-gamma-mediated signaling pathway (GO:0060333)	1968-04-01	1.79063e-05	0.000683423	0	0	29.5982	323.519	STAT1;IRF7;GBP2;B2M
positive regulation of T cell migration (GO:2000406)	45010	2.52751e-05	0.000913893	0	0	63.2093	669.114	CCL5;AIF1;CCR2
regulation of monocyte chemotaxis (GO:0090025)	45011	2.85258e-05	0.000958829	0	0	60.458	632.675	CCL5;AIF1;CCR2
positive regulation of type I interferon production (GO:0032481)	1977-04-01	2.93092e-05	0.000958829	0	0	25.9374	270.724	ZBP1;STAT1;IRF7;ISG15
response to interferon-beta (GO:0035456)	45013	3.5827e-05	0.00111878	0	0	55.6158	569.328	IFITM3;BST2;STAT1
positive regulation of mononuclear cell migration (GO:0071677)	45016	4.89213e-05	0.00146126	0	0	49.6495	492.786	CCL5;AIF1;CCR2
positive regulation of natural killer cell chemotaxis (GO:2000503)	44962	5.15228e-05	0.00147484	0	0	302.288	2984.64	CCL7;CCL5
regulation of cellular biosynthetic process (GO:0031326)	1932-03-01	5.38953e-05	0.00148104	0	0	47.935	471.128	CX3CR1;C3;CCL5
negative regulation of myeloid leukocyte mediated immunity (GO:0002887)	44963	7.71712e-05	0.0020391	0	0	226.705	2146.78	CX3CR1;CCR2
cellular response to tumor necrosis factor (GO:0071356)	5/194	8.09425e-05	0.00205954	0	0	12.7533	120.158	CCL7;STAT1;CCL5;PSME1;GBP2
complement activation, alternative pathway (GO:0006957)	44964	0.000107882	0.00255568	0	0	181.355	1656.58	C3;CFB
regulation of natural killer cell chemotaxis (GO:2000501)	44964	0.000107882	0.00255568	0	0	181.355	1656.58	CCL7;CCL5
positive regulation of cytokine production (GO:0001819)	6/335	0.000112451	0.00257512	0	0	8.94757	81.3602	ZBP1;C3;IRF7;ISG15;AIF1;CCR2
positive regulation of smooth muscle cell proliferation (GO:0048661)	1946-03-01	0.000161271	0.00357397	0	0	32.3056	282.106	STAT1;CCL5;AIF1
inflammatory response (GO:0006954)	5/230	0.000179752	0.00383885	0	0	10.6932	92.2176	CCL7;CCL5;CCR5;AIF1;CCR2
synapse pruning (GO:0098883)	44966	0.000184399	0.00383885	0	0	129.526	1113.72	C3;CX3CR1
regulation of smooth muscle cell proliferation (GO:0048660)	1949-03-01	0.000194792	0.00393595	0	0	30.1941	257.966	STAT1;CCL5;AIF1
positive regulation of leukocyte chemotaxis (GO:0002690)	1954-03-01	0.000260146	0.00510629	0	0	27.2271	224.74	CCL5;AIF1;CCR2
chemokine-mediated signaling pathway (GO:0070098)	1956-03-01	0.000289796	0.00539738	0	0	26.197	213.41	CCL7;CCL5;CCR2
positive regulation of response to external stimulus (GO:0032103)	4/139	0.000290689	0.00539738	0	0	13.9817	113.856	ZBP1;CCL5;AIF1;CCR2
cellular response to chemokine (GO:1990869)	1960-03-01	0.000355456	0.00642628	0	0	24.3537	193.42	CCL7;CCL5;CCR2
response to cytokine (GO:0034097)	4/150	0.000388269	0.00666852	0	0	12.9211	101.48	BST2;IFITM3;STAT1;ISG15
regulation of cytokine production (GO:0001817)	4/150	0.000388269	0.00666852	0	0	12.9211	101.48	ZBP1;IRF7;ISG15;CCR2
cellular response to interleukin-1 (GO:0071347)	4/155	0.000439571	0.00735036	0	0	12.4901	96.5446	CCL7;CCL5;PSME1;GBP2
positive regulation of lymphocyte migration (GO:2000403)	44971	0.000462719	0.00735036	0	0	75.5379	580.009	CCL5;AIF1
positive regulation of T cell chemotaxis (GO:0010820)	44971	0.000462719	0.00735036	0	0	75.5379	580.009	CCL5;CCR2
positive regulation of T cell proliferation (GO:0042102)	1966-03-01	0.000470766	0.00735036	0	0	22.0277	168.757	CCL5;AIF1;CCR2
regulation of T cell chemotaxis (GO:0010819)	44972	0.000533125	0.0078409	0	0	69.7238	525.491	CCL5;CCR2
macrophage migration (GO:1905517)	44972	0.000533125	0.0078409	0	0	69.7238	525.491	CCL5;CCR2
cell chemotaxis (GO:0060326)	1969-03-01	0.000536423	0.0078409	0	0	21.0233	158.317	CX3CR1;CCR5;CCR2
regulation of G1/S transition of mitotic cell cycle (GO:2000045)	1971-03-01	0.00058329	0.00819543	0	0	20.4029	151.937	CCND1;PSME1;AIF1
negative regulation of epithelial cell proliferation (GO:0050680)	1972-03-01	0.000607674	0.00819543	0	0	20.1062	148.904	STAT1;NUPR1;B2M
eosinophil chemotaxis (GO:0048245)	44973	0.000608395	0.00819543	0	0	64.7403	479.381	CCL7;CCL5
eosinophil migration (GO:0072677)	44973	0.000608395	0.00819543	0	0	64.7403	479.381	CCL7;CCL5
positive regulation of T cell activation (GO:0050870)	1975-03-01	0.000684708	0.00875931	0	0	19.2655	140.378	CCL5;AIF1;CCR2
negative regulation of viral entry into host cell (GO:0046597)	44974	0.000688505	0.00875931	0	0	60.4212	439.926	IFITM3;LY6E
positive regulation of smooth muscle cell migration (GO:0014911)	44974	0.000688505	0.00875931	0	0	60.4212	439.926	CCL5;AIF1
response to interferon-alpha (GO:0035455)	44975	0.000773435	0.00966091	0	0	56.642	405.821	IFITM3;BST2
regulation of T cell cytokine production (GO:0002724)	44976	0.000863163	0.0105892	0	0	53.3075	376.079	B2M;CCR2
regulation of T cell migration (GO:2000404)	44977	0.000957668	0.0113434	0	0	50.3434	349.938	CCL5;AIF1
positive regulation of interferon-alpha production (GO:0032727)	44977	0.000957668	0.0113434	0	0	50.3434	349.938	STAT1;IRF7
response to interleukin-1 (GO:0070555)	1986-03-01	0.00101957	0.011872	0	0	16.703	115.056	CCL7;CCL5;GBP2
regulation of type I interferon production (GO:0032479)	1989-03-01	0.00112596	0.0124764	0	0	16.1179	109.426	ZBP1;IRF7;ISG15
positive regulation of inflammatory response (GO:0050729)	1989-03-01	0.00112596	0.0124764	0	0	16.1179	109.426	ZBP1;NUPR1;CCR2
second-messenger-mediated signaling (GO:0019932)	1989-03-01	0.00112596	0.0124764	0	0	16.1179	109.426	CX3CR1;CCR5;CCR2
microglial cell activation (GO:0001774)	44979	0.00116092	0.0126596	0	0	45.3045	306.193	CX3CR1;AIF1
regulation of mononuclear cell migration (GO:0071675)	44980	0.00126962	0.0136286	0	0	43.145	287.736	CCL5;AIF1
calcium ion homeostasis (GO:0055074)	1997-03-01	0.0014432	0.0149456	0	0	14.7402	96.4143	CCL7;CCL5;CCR2
positive regulation of defense response (GO:0031349)	1998-03-01	0.00148639	0.0149456	0	0	14.5843	94.9645	ZBP1;CCL5;CCR2
regulation of proteolysis involved in cellular protein catabolic process (GO:1903050)	44982	0.00150109	0.0149456	0	0	39.3893	256.092	PSME1;CTSC
receptor signaling pathway via STAT (GO:0097696)	44982	0.00150109	0.0149456	0	0	39.3893	256.092	STAT1;CCR2
regulation of interferon-alpha production (GO:0032647)	44982	0.00150109	0.0149456	0	0	39.3893	256.092	STAT1;IRF7
positive regulation of G1/S transition of mitotic cell cycle (GO:1900087)	44983	0.0016238	0.0159364	0	0	37.7462	242.443	CCND1;AIF1
calcium-mediated signaling (GO:0019722)	3/102	0.00166725	0.0161324	0	0	13.9922	89.5026	CX3CR1;CCR5;CCR2
regulation of vascular endothelial growth factor production (GO:0010574)	44984	0.00175114	0.0165879	0	0	36.2345	229.998	C3;CCR2
cellular metal ion homeostasis (GO:0006875)	3/104	0.00176261	0.0165879	0	0	13.7138	86.9586	CCL7;CCL5;CCR2
response to tumor necrosis factor (GO:0034612)	3/110	0.00206897	0.0192079	0	0	12.9409	79.9838	CCL7;CCL5;GBP2
cellular divalent inorganic cation homeostasis (GO:0072503)	3/111	0.00212304	0.0194471	0	0	12.8204	78.9084	CCL7;CCL5;CCR2
regulation of type I interferon-mediated signaling pathway (GO:0060338)	1930-02-01	0.00216072	0.0195318	0	0	32.3474	198.526	ZBP1;ISG15
receptor signaling pathway via JAK-STAT (GO:0007259)	1931-02-01	0.00230636	0.0203137	0	0	31.2304	189.634	STAT1;CCR2
positive regulation of proteolysis involved in cellular protein catabolic process (GO:1903052)	1931-02-01	0.00230636	0.0203137	0	0	31.2304	189.634	NUPR1;CTSC
regulation of cell migration (GO:0030334)	5/408	0.00237618	0.0206637	0	0	5.9163	35.7478	BST2;CCL7;CCL5;AIF1;TMSB10
modulation by host of symbiont process (GO:0051851)	1932-02-01	0.00245653	0.0210954	0	0	30.1879	181.399	CX3CR1;CCL5
cellular response to lipopolysaccharide (GO:0071222)	3/120	0.00264953	0.0224719	0	0	11.8289	70.1851	CX3CR1;CCL5;CCR5
positive regulation of cell cycle G1/S phase transition (GO:1902808)	1935-02-01	0.00293396	0.0245808	0	0	27.4394	160.01	CCND1;AIF1
positive regulation of innate immune response (GO:0045089)	1936-02-01	0.00310201	0.02537	0	0	26.631	153.813	ZBP1;CCL5
positive regulation of interferon-beta production (GO:0032728)	1936-02-01	0.00310201	0.02537	0	0	26.631	153.813	IRF7;ISG15
positive regulation of cell migration (GO:0030335)	4/269	0.0033514	0.0270872	0	0	7.07601	40.3218	CCL7;CCL5;AIF1;CCR2
regulation of receptor-mediated endocytosis (GO:0048259)	1939-02-01	0.00363261	0.0286851	0	0	24.4681	137.457	C3;B2M
regulation of viral entry into host cell (GO:0046596)	1939-02-01	0.00363261	0.0286851	0	0	24.4681	137.457	IFITM3;LY6E
cellular calcium ion homeostasis (GO:0006874)	3/136	0.00377069	0.0294371	0	0	10.3974	58.0229	CCL7;CCL5;CCR2
lymphocyte migration (GO:0072676)	1940-02-01	0.00381822	0.0294732	0	0	23.823	132.646	CCL7;CCL5
monocyte chemotaxis (GO:0002548)	1942-02-01	0.00420244	0.0320787	0	0	22.6295	123.831	CCL7;CCL5
lymphocyte chemotaxis (GO:0048247)	1944-02-01	0.00460387	0.0343789	0	0	21.5498	115.956	CCL7;CCL5
positive regulation of receptor-mediated endocytosis (GO:0048260)	1944-02-01	0.00460387	0.0343789	0	0	21.5498	115.956	C3;B2M
positive regulation of cytosolic calcium ion concentration (GO:0007204)	3/147	0.00468649	0.0344286	0	0	9.59787	51.4741	CX3CR1;CCR5;CCR2
regulation of cytosolic calcium ion concentration (GO:0051480)	3/148	0.00477581	0.0344286	0	0	9.53119	50.9365	CX3CR1;CCR5;CCR2
neutrophil degranulation (GO:0043312)	5/481	0.00479725	0.0344286	0	0	4.99026	26.6466	BST2;C3;FGL2;B2M;CTSC
positive regulation of chemotaxis (GO:0050921)	1945-02-01	0.00481098	0.0344286	0	0	21.0476	112.328	AIF1;CCR2
neutrophil activation involved in immune response (GO:0002283)	5/485	0.00496703	0.0351789	0	0	4.94766	26.247	BST2;C3;FGL2;B2M;CTSC
neutrophil mediated immunity (GO:0002446)	5/488	0.00509715	0.0357321	0	0	4.91617	25.9528	BST2;C3;FGL2;B2M;CTSC
regulation of T cell activation (GO:0050863)	1947-02-01	0.0052379	0.0363479	0	0	20.1101	105.615	CCL5;CCR2
positive regulation of endocytosis (GO:0045807)	1948-02-01	0.00545767	0.0374942	0	0	19.6719	102.505	C3;B2M
cellular defense response (GO:0006968)	1949-02-01	0.00568163	0.0382674	0	0	19.2524	99.545	CX3CR1;CCR5
regulation of interferon-beta production (GO:0032648)	1949-02-01	0.00568163	0.0382674	0	0	19.2524	99.545	IRF7;ISG15
regulation of complement activation (GO:0030449)	1950-02-01	0.00590974	0.0394174	0	0	18.8504	96.7242	C3;CFB
regulation of immune effector process (GO:0002697)	1953-02-01	0.00661886	0.0437227	0	0	17.7389	89.0106	C3;CFB
regulation of humoral immune response (GO:0002920)	1954-02-01	0.00686343	0.0444828	0	0	17.3969	86.6633	C3;CFB
regulation of proteasomal protein catabolic process (GO:0061136)	1954-02-01	0.00686343	0.0444828	0	0	17.3969	86.6633	PSME1;NUPR1
positive regulation of interferon-gamma production (GO:0032729)	1957-02-01	0.00762144	0.0489339	0	0	16.4455	80.201	ISG15;CCR2
positive regulation of mitotic cell cycle phase transition (GO:1901992)	1958-02-01	0.00788215	0.0501393	0	0	16.151	78.2217	CCND1;AIF1
regulation of immune response (GO:0050776)	3/179	0.0080702	0.0508645	0	0	7.84012	37.786	C3;IRF7;B2M
regulation of neurogenesis (GO:0050767)	1962-02-01	0.0089647	0.0559886	0	0	15.0712	71.0526	CX3CR1;B2M
amyloid fibril formation (GO:1990000)	1963-02-01	0.00924516	0.0572201	0	0	14.8234	69.4277	TGFBI;B2M
positive regulation of cell cycle (GO:0045787)	1966-02-01	0.0101099	0.0620131	0	0	14.1264	64.9002	CCND1;NUPR1
negative regulation of cell population proliferation (GO:0008285)	4/379	0.0110703	0.0641316	0	0	4.97244	22.3934	NUPR1;AIF1;B2M;IFIT3
neutrophil chemotaxis (GO:0030593)	1970-02-01	0.0113164	0.0641316	0	0	13.2928	59.5716	CCL7;CCL5
regulation of triglyceride metabolic process (GO:0090207)	44931	0.0114482	0.0641316	0	0	110.833	495.416	C3
renal tubule development (GO:0061326)	44931	0.0114482	0.0641316	0	0	110.833	495.416	STAT1
regulation of glial cell migration (GO:1903975)	44931	0.0114482	0.0641316	0	0	110.833	495.416	CX3CR1
cellular response to nicotine (GO:0071316)	44931	0.0114482	0.0641316	0	0	110.833	495.416	B2M
regulation of hippocampal neuron apoptotic process (GO:0110089)	44931	0.0114482	0.0641316	0	0	110.833	495.416	CX3CR1
regulation of microglial cell mediated cytotoxicity (GO:1904149)	44931	0.0114482	0.0641316	0	0	110.833	495.416	CX3CR1
metanephric mesenchymal cell differentiation (GO:0072162)	44931	0.0114482	0.0641316	0	0	110.833	495.416	STAT1
monocyte extravasation (GO:0035696)	44931	0.0114482	0.0641316	0	0	110.833	495.416	CCR2
regulation of inflammatory response (GO:0050727)	3/206	0.0118093	0.0641316	0	0	6.78806	30.1313	ZBP1;CCL5;CCR2
antigen processing and presentation of exogenous peptide antigen via MHC class I, TAP-dependent (GO:0002479)	1973-02-01	0.012261	0.0641316	0	0	12.7292	56.0254	PSME1;B2M
granulocyte chemotaxis (GO:0071621)	1973-02-01	0.012261	0.0641316	0	0	12.7292	56.0254	CCL7;CCL5
proteolysis involved in cellular protein catabolic process (GO:0051603)	1974-02-01	0.0125833	0.0641316	0	0	12.5518	54.9188	ISG15;CTSC
regulation of cytokine-mediated signaling pathway (GO:0001959)	1974-02-01	0.0125833	0.0641316	0	0	12.5518	54.9188	ZBP1;STAT1
positive regulation of lymphocyte proliferation (GO:0050671)	1975-02-01	0.0129093	0.0641316	0	0	12.3792	53.8472	CCL5;AIF1
regulation of T cell proliferation (GO:0042129)	1976-02-01	0.0132389	0.0641316	0	0	12.2113	52.8089	CCL5;AIF1
neutrophil migration (GO:1990266)	1977-02-01	0.0135723	0.0641316	0	0	12.0479	51.8026	CCL7;CCL5
negative regulation of cardiac muscle cell apoptotic process (GO:0010667)	44932	0.0137225	0.0641316	0	0	88.6622	380.247	NUPR1
positive regulation of cell-cell adhesion mediated by integrin (GO:0033634)	44932	0.0137225	0.0641316	0	0	88.6622	380.247	CCL5
foam cell differentiation (GO:0090077)	44932	0.0137225	0.0641316	0	0	88.6622	380.247	STAT1
regulation of type 2 immune response (GO:0002828)	44932	0.0137225	0.0641316	0	0	88.6622	380.247	CCR2
regulation of type B pancreatic cell proliferation (GO:0061469)	44932	0.0137225	0.0641316	0	0	88.6622	380.247	NUPR1
release of sequestered calcium ion into cytosol by sarcoplasmic reticulum (GO:0014808)	44932	0.0137225	0.0641316	0	0	88.6622	380.247	CCR5
positive regulation of I-kappaB phosphorylation (GO:1903721)	44932	0.0137225	0.0641316	0	0	88.6622	380.247	CX3CR1
negative regulation of myeloid cell apoptotic process (GO:0033033)	44932	0.0137225	0.0641316	0	0	88.6622	380.247	IRF7
cell junction disassembly (GO:0150146)	44932	0.0137225	0.0641316	0	0	88.6622	380.247	CX3CR1
ruffle assembly (GO:0097178)	44932	0.0137225	0.0641316	0	0	88.6622	380.247	AIF1
ISG15-protein conjugation (GO:0032020)	44932	0.0137225	0.0641316	0	0	88.6622	380.247	ISG15
cellular response to iron ion (GO:0071281)	44932	0.0137225	0.0641316	0	0	88.6622	380.247	B2M
regulation of interleukin-1-mediated signaling pathway (GO:2000659)	44932	0.0137225	0.0641316	0	0	88.6622	380.247	ZBP1
macrophage derived foam cell differentiation (GO:0010742)	44932	0.0137225	0.0641316	0	0	88.6622	380.247	STAT1
positive regulation of receptor binding (GO:1900122)	44932	0.0137225	0.0641316	0	0	88.6622	380.247	B2M
regulation of macrophage apoptotic process (GO:2000109)	44932	0.0137225	0.0641316	0	0	88.6622	380.247	IRF7
mesenchymal cell differentiation involved in kidney development (GO:0072161)	44932	0.0137225	0.0641316	0	0	88.6622	380.247	STAT1
negative regulation of blood vessel morphogenesis (GO:2000181)	1978-02-01	0.0139092	0.0641318	0	0	11.8888	50.8268	STAT1;CCR2
antigen processing and presentation of exogenous peptide antigen via MHC class I (GO:0042590)	1978-02-01	0.0139092	0.0641318	0	0	11.8888	50.8268	PSME1;B2M
positive regulation of cell motility (GO:2000147)	3/221	0.0142522	0.0652751	0	0	6.31619	26.8491	CCL7;CCL5;AIF1
regulation of G protein-coupled receptor signaling pathway (GO:0008277)	1982-02-01	0.0152931	0.0669891	0	0	11.292	47.2047	C3;CCL5
regulation of defense response (GO:0031347)	1983-02-01	0.015648	0.0669891	0	0	11.1521	46.3638	ZBP1;CCR2
positive regulation of activation of Janus kinase activity (GO:0010536)	44933	0.0159916	0.0669891	0	0	73.8815	305.551	CCL5
regulation by virus of viral protein levels in host cell (GO:0046719)	44933	0.0159916	0.0669891	0	0	73.8815	305.551	STAT1
release of sequestered calcium ion into cytosol by endoplasmic reticulum (GO:1903514)	44933	0.0159916	0.0669891	0	0	73.8815	305.551	CCR5
response to host defenses (GO:0052200)	44933	0.0159916	0.0669891	0	0	73.8815	305.551	B2M
positive regulation of lymphocyte apoptotic process (GO:0070230)	44933	0.0159916	0.0669891	0	0	73.8815	305.551	CCL5
negative regulation of T cell apoptotic process (GO:0070233)	44933	0.0159916	0.0669891	0	0	73.8815	305.551	CCL5
negative regulation of type 2 immune response (GO:0002829)	44933	0.0159916	0.0669891	0	0	73.8815	305.551	CCR2
regulation of I-kappaB phosphorylation (GO:1903719)	44933	0.0159916	0.0669891	0	0	73.8815	305.551	CX3CR1
regulation of microglial cell migration (GO:1904139)	44933	0.0159916	0.0669891	0	0	73.8815	305.551	CX3CR1
positive regulation of type I interferon-mediated signaling pathway (GO:0060340)	44933	0.0159916	0.0669891	0	0	73.8815	305.551	ZBP1
parallel actin filament bundle assembly (GO:0030046)	44933	0.0159916	0.0669891	0	0	73.8815	305.551	AIF1
modulation by symbiont of host defense response (GO:0052031)	44933	0.0159916	0.0669891	0	0	73.8815	305.551	B2M
regulation of interferon-gamma production (GO:0032649)	1986-02-01	0.0167338	0.0677924	0	0	10.7522	43.9798	ISG15;CCR2
negative regulation of angiogenesis (GO:0016525)	1987-02-01	0.0171028	0.0677924	0	0	10.6251	43.2285	STAT1;CCR2
metal ion transport (GO:0030001)	1988-02-01	0.0174752	0.0677924	0	0	10.5011	42.4975	CCL5;CCR5
positive regulation of apoptotic cell clearance (GO:2000427)	44934	0.0182556	0.0677924	0	0	63.3238	253.503	C3
antigen processing and presentation of endogenous peptide antigen via MHC class I (GO:0019885)	44934	0.0182556	0.0677924	0	0	63.3238	253.503	B2M
antigen processing and presentation of exogenous peptide antigen via MHC class I, TAP-independent (GO:0002480)	44934	0.0182556	0.0677924	0	0	63.3238	253.503	B2M
fusion of virus membrane with host plasma membrane (GO:0019064)	44934	0.0182556	0.0677924	0	0	63.3238	253.503	CCR5
regulation of activation of Janus kinase activity (GO:0010533)	44934	0.0182556	0.0677924	0	0	63.3238	253.503	CCL5
regulation of alpha-beta T cell proliferation (GO:0046640)	44934	0.0182556	0.0677924	0	0	63.3238	253.503	CCR2
regulation of apoptotic cell clearance (GO:2000425)	44934	0.0182556	0.0677924	0	0	63.3238	253.503	C3
positive regulation of glial cell migration (GO:1903977)	44934	0.0182556	0.0677924	0	0	63.3238	253.503	CCR2
positive regulation of homotypic cell-cell adhesion (GO:0034112)	44934	0.0182556	0.0677924	0	0	63.3238	253.503	CCL5
positive regulation of membrane invagination (GO:1905155)	44934	0.0182556	0.0677924	0	0	63.3238	253.503	C3
interleukin-21-mediated signaling pathway (GO:0038114)	44934	0.0182556	0.0677924	0	0	63.3238	253.503	STAT1
cellular response to interleukin-21 (GO:0098757)	44934	0.0182556	0.0677924	0	0	63.3238	253.503	STAT1
negative regulation of striated muscle cell apoptotic process (GO:0010664)	44934	0.0182556	0.0677924	0	0	63.3238	253.503	NUPR1
membrane fusion involved in viral entry into host cell (GO:0039663)	44934	0.0182556	0.0677924	0	0	63.3238	253.503	CCR5
regulation of MyD88-independent toll-like receptor signaling pathway (GO:0034127)	44934	0.0182556	0.0677924	0	0	63.3238	253.503	IRF7
regulation of myeloid leukocyte differentiation (GO:0002761)	44934	0.0182556	0.0677924	0	0	63.3238	253.503	IRF7
vascular associated smooth muscle contraction (GO:0014829)	44934	0.0182556	0.0677924	0	0	63.3238	253.503	ACTA2
regulation of nitric oxide metabolic process (GO:0080164)	44934	0.0182556	0.0677924	0	0	63.3238	253.503	CX3CR1
regulation of epithelial cell proliferation (GO:0050678)	1993-02-01	0.0193885	0.0716125	0	0	9.92158	39.1215	NUPR1;B2M
positive regulation of phosphorylation (GO:0042327)	3/253	0.02036	0.0722741	0	0	5.49879	21.4133	C3;CCND1;CCL5
regulation of T-helper 1 type immune response (GO:0002825)	44935	0.0205145	0.0722741	0	0	55.4056	215.341	CCR2
regulation of tumor necrosis factor superfamily cytokine production (GO:1903555)	44935	0.0205145	0.0722741	0	0	55.4056	215.341	CX3CR1
negative regulation of leukocyte degranulation (GO:0043301)	44935	0.0205145	0.0722741	0	0	55.4056	215.341	CCR2
response to leptin (GO:0044321)	44935	0.0205145	0.0722741	0	0	55.4056	215.341	CCND1
response to type I interferon (GO:0034340)	44935	0.0205145	0.0722741	0	0	55.4056	215.341	ISG15
interleukin-9-mediated signaling pathway (GO:0038113)	44935	0.0205145	0.0722741	0	0	55.4056	215.341	STAT1
cellular response to interleukin-9 (GO:0071355)	44935	0.0205145	0.0722741	0	0	55.4056	215.341	STAT1
positive regulation of phagocytosis, engulfment (GO:0060100)	44935	0.0205145	0.0722741	0	0	55.4056	215.341	C3
positive regulation of translation (GO:0045727)	2/100	0.022208	0.0727527	0	0	9.20965	35.0639	CCL5;HNRNPD
regulation of receptor binding (GO:1900120)	44936	0.0227683	0.0727527	0	0	49.2469	186.271	B2M
negative regulation of glycolytic process (GO:0045820)	44936	0.0227683	0.0727527	0	0	49.2469	186.271	NUPR1
granulocyte activation (GO:0036230)	44936	0.0227683	0.0727527	0	0	49.2469	186.271	CCL5
regulation of cell-cell adhesion mediated by integrin (GO:0033632)	44936	0.0227683	0.0727527	0	0	49.2469	186.271	CCL5
negative regulation of lymphocyte apoptotic process (GO:0070229)	44936	0.0227683	0.0727527	0	0	49.2469	186.271	CCL5
cell differentiation involved in metanephros development (GO:0072202)	44936	0.0227683	0.0727527	0	0	49.2469	186.271	STAT1
positive regulation of mesenchymal cell proliferation (GO:0002053)	44936	0.0227683	0.0727527	0	0	49.2469	186.271	STAT1
sarcoplasmic reticulum calcium ion transport (GO:0070296)	44936	0.0227683	0.0727527	0	0	49.2469	186.271	CCR5
regulation of epithelial cell apoptotic process (GO:1904035)	44936	0.0227683	0.0727527	0	0	49.2469	186.271	NUPR1
negative regulation of purine nucleotide metabolic process (GO:1900543)	44936	0.0227683	0.0727527	0	0	49.2469	186.271	NUPR1
negative regulation of receptor binding (GO:1900121)	44936	0.0227683	0.0727527	0	0	49.2469	186.271	B2M
sequestering of actin monomers (GO:0042989)	44936	0.0227683	0.0727527	0	0	49.2469	186.271	TMSB10
neuron remodeling (GO:0016322)	44936	0.0227683	0.0727527	0	0	49.2469	186.271	C3
regulation of macrophage migration (GO:1905521)	44936	0.0227683	0.0727527	0	0	49.2469	186.271	CX3CR1
positive regulation of T cell apoptotic process (GO:0070234)	44936	0.0227683	0.0727527	0	0	49.2469	186.271	CCL5
cytoplasmic pattern recognition receptor signaling pathway in response to virus (GO:0039528)	44936	0.0227683	0.0727527	0	0	49.2469	186.271	IRF7
modification-dependent macromolecule catabolic process (GO:0043632)	44936	0.0227683	0.0727527	0	0	49.2469	186.271	ISG15
modulation by symbiont of host process (GO:0044003)	44936	0.0227683	0.0727527	0	0	49.2469	186.271	B2M
regulation of phagocytosis, engulfment (GO:0060099)	44936	0.0227683	0.0727527	0	0	49.2469	186.271	C3
positive regulation of cell population proliferation (GO:0008284)	4/474	0.0232164	0.073841	0	0	3.94813	14.8564	BST2;STAT1;CCL5;AIF1
regulation of T cell apoptotic process (GO:0070232)	44937	0.0250171	0.0747249	0	0	44.32	163.461	CCL5
positive regulation of cellular extravasation (GO:0002693)	44937	0.0250171	0.0747249	0	0	44.32	163.461	CCR2
positive regulation of cellular respiration (GO:1901857)	44937	0.0250171	0.0747249	0	0	44.32	163.461	NUPR1
regulation of T cell mediated immunity (GO:0002709)	44937	0.0250171	0.0747249	0	0	44.32	163.461	CCR2
regulation of cardiac muscle cell apoptotic process (GO:0010665)	44937	0.0250171	0.0747249	0	0	44.32	163.461	NUPR1
response to sterol (GO:0036314)	44937	0.0250171	0.0747249	0	0	44.32	163.461	CCR5
positive regulation of lipid localization (GO:1905954)	44937	0.0250171	0.0747249	0	0	44.32	163.461	C3
negative regulation of programmed necrotic cell death (GO:0062099)	44937	0.0250171	0.0747249	0	0	44.32	163.461	NUPR1
interleukin-35-mediated signaling pathway (GO:0070757)	44937	0.0250171	0.0747249	0	0	44.32	163.461	STAT1
positive regulation of neuroblast proliferation (GO:0002052)	44937	0.0250171	0.0747249	0	0	44.32	163.461	CX3CR1
T cell chemotaxis (GO:0010818)	44937	0.0250171	0.0747249	0	0	44.32	163.461	CCR2
regulation of mesenchymal cell proliferation (GO:0010464)	44937	0.0250171	0.0747249	0	0	44.32	163.461	STAT1
metanephric mesenchyme development (GO:0072075)	44937	0.0250171	0.0747249	0	0	44.32	163.461	STAT1
vasoconstriction (GO:0042310)	44937	0.0250171	0.0747249	0	0	44.32	163.461	ACTA2
actin crosslink formation (GO:0051764)	44938	0.0272607	0.0786896	0	0	40.2889	145.133	AIF1
positive regulation of cellular senescence (GO:2000774)	44938	0.0272607	0.0786896	0	0	40.2889	145.133	B2M
negative regulation of leukocyte apoptotic process (GO:2000107)	44938	0.0272607	0.0786896	0	0	40.2889	145.133	IRF7
positive regulation of leukocyte proliferation (GO:0070665)	44938	0.0272607	0.0786896	0	0	40.2889	145.133	BST2
positive regulation of neuroinflammatory response (GO:0150078)	44938	0.0272607	0.0786896	0	0	40.2889	145.133	NUPR1
macrophage chemotaxis (GO:0048246)	44938	0.0272607	0.0786896	0	0	40.2889	145.133	CCL5
positive regulation of T-helper 1 type immune response (GO:0002827)	44938	0.0272607	0.0786896	0	0	40.2889	145.133	CCR2
mitotic G1/S transition checkpoint signaling (GO:0044819)	44938	0.0272607	0.0786896	0	0	40.2889	145.133	CCND1
calcium ion transport (GO:0006816)	2/115	0.0287784	0.0798669	0	0	7.98109	28.318	CCL5;CCR5
cellular response to molecule of bacterial origin (GO:0071219)	2/115	0.0287784	0.0798669	0	0	7.98109	28.318	CX3CR1;CCR5
tumor necrosis factor-mediated signaling pathway (GO:0033209)	2/116	0.0292411	0.0798669	0	0	7.91069	27.942	STAT1;PSME1
positive regulation of adaptive immune response based on somatic recombination of immune receptors built from immunoglobulin superfamily domains (GO:0002824)	44939	0.0294994	0.0798669	0	0	36.9296	130.117	CCR2
negative regulation of autophagosome assembly (GO:1902902)	44939	0.0294994	0.0798669	0	0	36.9296	130.117	NUPR1
positive regulation of cell aging (GO:0090343)	44939	0.0294994	0.0798669	0	0	36.9296	130.117	B2M
antifungal innate immune response (GO:0061760)	44939	0.0294994	0.0798669	0	0	36.9296	130.117	CX3CR1
response to iron ion (GO:0010039)	44939	0.0294994	0.0798669	0	0	36.9296	130.117	B2M
homeostasis of number of cells (GO:0048872)	44939	0.0294994	0.0798669	0	0	36.9296	130.117	CX3CR1
regulation of homotypic cell-cell adhesion (GO:0034110)	44939	0.0294994	0.0798669	0	0	36.9296	130.117	CCL5
macrophage activation involved in immune response (GO:0002281)	44939	0.0294994	0.0798669	0	0	36.9296	130.117	CX3CR1
negative regulation by host of viral transcription (GO:0043922)	44939	0.0294994	0.0798669	0	0	36.9296	130.117	CCL5
negative regulation of adenylate cyclase activity (GO:0007194)	44939	0.0294994	0.0798669	0	0	36.9296	130.117	CCR2
entry into host (GO:0044409)	44939	0.0294994	0.0798669	0	0	36.9296	130.117	CCR5
protein localization to mitochondrion (GO:0070585)	44939	0.0294994	0.0798669	0	0	36.9296	130.117	ISG15
positive regulation of nucleic acid-templated transcription (GO:1903508)	4/511	0.0295287	0.0798669	0	0	3.65305	12.8675	ACTA2;STAT1;IRF7;HNRNPD
regulation of response to endoplasmic reticulum stress (GO:1905897)	44940	0.031733	0.0822663	0	0	34.0872	117.614	NUPR1
regulation of response to interferon-gamma (GO:0060330)	44940	0.031733	0.0822663	0	0	34.0872	117.614	STAT1
negative regulation of cyclase activity (GO:0031280)	44940	0.031733	0.0822663	0	0	34.0872	117.614	CCR2
antigen processing and presentation of endogenous peptide antigen (GO:0002483)	44940	0.031733	0.0822663	0	0	34.0872	117.614	B2M
response to UV-A (GO:0070141)	44940	0.031733	0.0822663	0	0	34.0872	117.614	CCND1
positive regulation of macrophage chemotaxis (GO:0010759)	44940	0.031733	0.0822663	0	0	34.0872	117.614	CCL5
negative regulation of smooth muscle cell migration (GO:0014912)	44940	0.031733	0.0822663	0	0	34.0872	117.614	AIF1
smooth muscle contraction (GO:0006939)	44940	0.031733	0.0822663	0	0	34.0872	117.614	ACTA2
negative regulation of viral transcription (GO:0032897)	44940	0.031733	0.0822663	0	0	34.0872	117.614	IFITM3
defense response to protozoan (GO:0042832)	44940	0.031733	0.0822663	0	0	34.0872	117.614	GBP2
positive regulation of transmembrane transport (GO:0034764)	44940	0.031733	0.0822663	0	0	34.0872	117.614	C3
regulation of mRNA catabolic process (GO:0061013)	2/122	0.0320793	0.0828515	0	0	7.51288	25.8409	PSME1;HNRNPD
MAPK cascade (GO:0000165)	3/303	0.0323803	0.0833155	0	0	4.5707	15.6784	CCL5;PSME1;CCR5
regulation of tumor necrosis factor production (GO:0032680)	2/124	0.0330488	0.0847183	0	0	7.38897	25.1947	CX3CR1;CCR2
regulation of triglyceride biosynthetic process (GO:0010866)	44941	0.0339615	0.0857779	0	0	31.6508	107.06	C3
negative regulation of leukocyte mediated cytotoxicity (GO:0001911)	44941	0.0339615	0.0857779	0	0	31.6508	107.06	CX3CR1
interleukin-27-mediated signaling pathway (GO:0070106)	44941	0.0339615	0.0857779	0	0	31.6508	107.06	STAT1
regulation of lymphocyte activation (GO:0051249)	44941	0.0339615	0.0857779	0	0	31.6508	107.06	CCL5
regulation of response to external stimulus (GO:0032101)	2/130	0.0360254	0.0887827	0	0	7.04048	23.3993	ZBP1;CCR2
positive regulation of alpha-beta T cell proliferation (GO:0046641)	44942	0.0361851	0.0887827	0	0	29.5393	98.044	CCR2
negative regulation of lyase activity (GO:0051350)	44942	0.0361851	0.0887827	0	0	29.5393	98.044	CCR2
response to organophosphorus (GO:0046683)	44942	0.0361851	0.0887827	0	0	29.5393	98.044	STAT1
negative regulation of type I interferon-mediated signaling pathway (GO:0060339)	44942	0.0361851	0.0887827	0	0	29.5393	98.044	ISG15
neutrophil activation (GO:0042119)	44942	0.0361851	0.0887827	0	0	29.5393	98.044	CCL5
regulation of monocyte differentiation (GO:0045655)	44942	0.0361851	0.0887827	0	0	29.5393	98.044	IRF7
regulation of oxidative phosphorylation (GO:0002082)	44942	0.0361851	0.0887827	0	0	29.5393	98.044	NUPR1
positive regulation of intracellular signal transduction (GO:1902533)	4/546	0.0363595	0.0888931	0	0	3.411	11.3051	BST2;CX3CR1;CCL5;NUPR1
regulation of cell adhesion (GO:0030155)	2/133	0.0375514	0.0912917	0	0	6.87821	22.5746	CCL5;TGFBI
negative regulation of ATP metabolic process (GO:1903579)	44943	0.0384036	0.0912917	0	0	27.6917	90.2638	NUPR1
positive regulation of cyclin-dependent protein serine/threonine kinase activity (GO:0045737)	44943	0.0384036	0.0912917	0	0	27.6917	90.2638	CCND1
response to purine-containing compound (GO:0014074)	44943	0.0384036	0.0912917	0	0	27.6917	90.2638	STAT1
ruffle organization (GO:0031529)	44943	0.0384036	0.0912917	0	0	27.6917	90.2638	AIF1
positive regulation of telomere capping (GO:1904355)	44943	0.0384036	0.0912917	0	0	27.6917	90.2638	HNRNPD
positive regulation of transcription of Notch receptor target (GO:0007221)	44943	0.0384036	0.0912917	0	0	27.6917	90.2638	STAT1
regulation of neuroblast proliferation (GO:1902692)	44943	0.0384036	0.0912917	0	0	27.6917	90.2638	CX3CR1
positive regulation of cell adhesion mediated by integrin (GO:0033630)	44944	0.0406172	0.0943318	0	0	26.0614	83.4895	CCL5
regulation of adaptive immune response (GO:0002819)	44944	0.0406172	0.0943318	0	0	26.0614	83.4895	IRF7
interleukin-6-mediated signaling pathway (GO:0070102)	44944	0.0406172	0.0943318	0	0	26.0614	83.4895	STAT1
leukocyte tethering or rolling (GO:0050901)	44944	0.0406172	0.0943318	0	0	26.0614	83.4895	CX3CR1
neuron maturation (GO:0042551)	44944	0.0406172	0.0943318	0	0	26.0614	83.4895	C3
positive regulation of synaptic transmission, glutamatergic (GO:0051968)	44944	0.0406172	0.0943318	0	0	26.0614	83.4895	CCR2
negative regulation of cellular process (GO:0048523)	4/566	0.0406437	0.0943318	0	0	3.28622	10.5255	BST2;NUPR1;TGFBI;IFIT3
protein localization to organelle (GO:0033365)	2/142	0.0422755	0.0955237	0	0	6.43312	20.3515	ISG15;GBP2
pyroptosis (GO:0070269)	44945	0.0428257	0.0955237	0	0	24.6123	77.544	ZBP1
Rac protein signal transduction (GO:0016601)	44945	0.0428257	0.0955237	0	0	24.6123	77.544	AIF1
positive regulation of cellular protein catabolic process (GO:1903364)	44945	0.0428257	0.0955237	0	0	24.6123	77.544	CTSC
positive regulation of G protein-coupled receptor signaling pathway (GO:0045745)	44945	0.0428257	0.0955237	0	0	24.6123	77.544	C3
response to cholesterol (GO:0070723)	44945	0.0428257	0.0955237	0	0	24.6123	77.544	CCR5
negative regulation of nervous system development (GO:0051961)	44945	0.0428257	0.0955237	0	0	24.6123	77.544	B2M
positive regulation of macrophage migration (GO:1905523)	44945	0.0428257	0.0955237	0	0	24.6123	77.544	CCL5
regulation of glucose transmembrane transport (GO:0010827)	44945	0.0428257	0.0955237	0	0	24.6123	77.544	C3
leukocyte adhesion to vascular endothelial cell (GO:0061756)	44945	0.0428257	0.0955237	0	0	24.6123	77.544	CX3CR1
regulation of lymphocyte proliferation (GO:0050670)	44945	0.0428257	0.0955237	0	0	24.6123	77.544	LST1
regulation of neuroinflammatory response (GO:0150077)	44945	0.0428257	0.0955237	0	0	24.6123	77.544	NUPR1
regulation of mRNA stability (GO:0043488)	2/146	0.0444433	0.0972804	0	0	6.25316	19.4695	PSME1;HNRNPD
positive regulation of alpha-beta T cell activation (GO:0046635)	44946	0.0450293	0.0972804	0	0	23.3158	72.2892	CCR2
regulation of smooth muscle cell migration (GO:0014910)	44946	0.0450293	0.0972804	0	0	23.3158	72.2892	CCL5
positive regulation of cyclin-dependent protein kinase activity (GO:1904031)	44946	0.0450293	0.0972804	0	0	23.3158	72.2892	CCND1
positive regulation of G2/M transition of mitotic cell cycle (GO:0010971)	44946	0.0450293	0.0972804	0	0	23.3158	72.2892	CCND1
cellular response to interferon-beta (GO:0035458)	44946	0.0450293	0.0972804	0	0	23.3158	72.2892	STAT1
regulation of granulocyte chemotaxis (GO:0071622)	44946	0.0450293	0.0972804	0	0	23.3158	72.2892	CCL5
lipopolysaccharide-mediated signaling pathway (GO:0031663)	44946	0.0450293	0.0972804	0	0	23.3158	72.2892	CCL5
regulation of lymphocyte differentiation (GO:0045619)	44946	0.0450293	0.0972804	0	0	23.3158	72.2892	CCR2
regulation of programmed necrotic cell death (GO:0062098)	44946	0.0450293	0.0972804	0	0	23.3158	72.2892	NUPR1
positive regulation of hydrolase activity (GO:0051345)	2/149	0.046096	0.0989624	0	0	6.12461	18.8456	CCL7;CCL5
regulation of G2/M transition of mitotic cell cycle (GO:0010389)	2/149	0.046096	0.0989624	0	0	6.12461	18.8456	CCND1;PSME1
epithelial cell development (GO:0002064)	44947	0.047228	0.0998326	0	0	22.1489	67.6154	ACTA2
purinergic nucleotide receptor signaling pathway (GO:0035590)	44947	0.047228	0.0998326	0	0	22.1489	67.6154	C3
positive regulation of lipid storage (GO:0010884)	44947	0.047228	0.0998326	0	0	22.1489	67.6154	C3
sensory perception of pain (GO:0019233)	44947	0.047228	0.0998326	0	0	22.1489	67.6154	CCR2
positive regulation of T cell cytokine production (GO:0002726)	44947	0.047228	0.0998326	0	0	22.1489	67.6154	B2M
regulation of adenylate cyclase activity (GO:0045761)	44948	0.0494216	0.10196	0	0	21.0931	63.4348	CCR2
negative regulation of lymphocyte activation (GO:0051250)	44948	0.0494216	0.10196	0	0	21.0931	63.4348	LST1
regulation of chromosome organization (GO:0033044)	44948	0.0494216	0.10196	0	0	21.0931	63.4348	HNRNPD
positive regulation of neural precursor cell proliferation (GO:2000179)	44948	0.0494216	0.10196	0	0	21.0931	63.4348	CX3CR1
positive regulation of peptidase activity (GO:0010952)	44948	0.0494216	0.10196	0	0	21.0931	63.4348	PSME1
regulation of lipid storage (GO:0010883)	44948	0.0494216	0.10196	0	0	21.0931	63.4348	C3
regulation of macrophage chemotaxis (GO:0010758)	44948	0.0494216	0.10196	0	0	21.0931	63.4348	CCL5
positive regulation of translational initiation (GO:0045948)	44948	0.0494216	0.10196	0	0	21.0931	63.4348	CCL5
positive regulation of cell cycle G2/M phase transition (GO:1902751)	44949	0.0516104	0.1049	0	0	20.1333	59.6759	CCND1
regulation of telomere capping (GO:1904353)	44949	0.0516104	0.1049	0	0	20.1333	59.6759	HNRNPD
negative regulation of G protein-coupled receptor signaling pathway (GO:0045744)	44949	0.0516104	0.1049	0	0	20.1333	59.6759	CCL5
regulation of interferon-gamma-mediated signaling pathway (GO:0060334)	44949	0.0516104	0.1049	0	0	20.1333	59.6759	STAT1
regulation of necroptotic process (GO:0060544)	44949	0.0516104	0.1049	0	0	20.1333	59.6759	ZBP1
response to lipopolysaccharide (GO:0032496)	2/159	0.0517657	0.104906	0	0	5.73162	16.9715	CX3CR1;CCR5
positive regulation of protein phosphorylation (GO:0001934)	3/371	0.0535098	0.106811	0	0	3.71322	10.8719	CX3CR1;C3;CCND1
negative regulation of neuron differentiation (GO:0045665)	44950	0.0537942	0.106811	0	0	19.257	56.2803	B2M
regulation of cytokine production involved in immune response (GO:0002718)	44950	0.0537942	0.106811	0	0	19.257	56.2803	CCR2
positive regulation of neuron apoptotic process (GO:0043525)	44950	0.0537942	0.106811	0	0	19.257	56.2803	NUPR1
positive regulation of phospholipase activity (GO:0010518)	44950	0.0537942	0.106811	0	0	19.257	56.2803	CCL5
defense response to fungus (GO:0050832)	44950	0.0537942	0.106811	0	0	19.257	56.2803	CX3CR1
protein kinase B signaling (GO:0043491)	44950	0.0537942	0.106811	0	0	19.257	56.2803	CCL5
positive regulation of cellular process (GO:0048522)	4/625	0.054906	0.108704	0	0	2.96496	8.6047	CCND1;CCL5;NUPR1;AIF1
negative regulation of cellular carbohydrate metabolic process (GO:0010677)	44951	0.0559731	0.109867	0	0	18.4537	53.1999	NUPR1
positive regulation of vascular endothelial growth factor production (GO:0010575)	44951	0.0559731	0.109867	0	0	18.4537	53.1999	C3
negative regulation of actin filament polymerization (GO:0030837)	44951	0.0559731	0.109867	0	0	18.4537	53.1999	TMSB10
negative regulation of cell development (GO:0010721)	44952	0.058147	0.112527	0	0	17.7147	50.3943	B2M
regulation of telomere maintenance (GO:0032204)	44952	0.058147	0.112527	0	0	17.7147	50.3943	HNRNPD
negative regulation of interleukin-1 beta production (GO:0032691)	44952	0.058147	0.112527	0	0	17.7147	50.3943	CX3CR1
negative regulation of macroautophagy (GO:0016242)	44952	0.058147	0.112527	0	0	17.7147	50.3943	NUPR1
positive regulation of interleukin-2 production (GO:0032743)	44952	0.058147	0.112527	0	0	17.7147	50.3943	CCR2
positive regulation of ERK1 and ERK2 cascade (GO:0070374)	2/172	0.0594884	0.114799	0	0	5.28984	14.9278	CCL7;CCL5
regulation of toll-like receptor signaling pathway (GO:0034121)	44953	0.0603161	0.115746	0	0	17.0325	47.8299	IRF7
positive regulation of erythrocyte differentiation (GO:0045648)	44953	0.0603161	0.115746	0	0	17.0325	47.8299	STAT1
defense response to bacterium (GO:0042742)	2/176	0.0619406	0.118533	0	0	5.16719	14.3729	ISG15;GBP2
positive regulation of defense response to virus by host (GO:0002230)	44954	0.0624803	0.118574	0	0	16.4008	45.4779	STAT1
cellular response to interleukin-6 (GO:0071354)	44954	0.0624803	0.118574	0	0	16.4008	45.4779	STAT1
leukocyte cell-cell adhesion (GO:0007159)	44954	0.0624803	0.118574	0	0	16.4008	45.4779	CCL5
positive regulation of cellular biosynthetic process (GO:0031328)	2/180	0.0644271	0.121001	0	0	5.05005	13.8484	CCL5;HNRNPD
actin filament polymerization (GO:0030041)	44955	0.0646396	0.121001	0	0	15.8143	43.3142	AIF1
positive regulation of leukocyte migration (GO:0002687)	44955	0.0646396	0.121001	0	0	15.8143	43.3142	AIF1
transition metal ion homeostasis (GO:0055076)	44955	0.0646396	0.121001	0	0	15.8143	43.3142	B2M
positive regulation of viral genome replication (GO:0045070)	44955	0.0646396	0.121001	0	0	15.8143	43.3142	CCL5
positive regulation of endopeptidase activity (GO:0010950)	44956	0.0667941	0.123023	0	0	15.2682	41.3179	PSME1
negative regulation of interleukin-1 production (GO:0032692)	44956	0.0667941	0.123023	0	0	15.2682	41.3179	CX3CR1
response to alcohol (GO:0097305)	44956	0.0667941	0.123023	0	0	15.2682	41.3179	CCR5
positive regulation of phosphate metabolic process (GO:0045937)	44956	0.0667941	0.123023	0	0	15.2682	41.3179	CCL5
TRIF-dependent toll-like receptor signaling pathway (GO:0035666)	44956	0.0667941	0.123023	0	0	15.2682	41.3179	IRF7
plasma membrane invagination (GO:0099024)	44956	0.0667941	0.123023	0	0	15.2682	41.3179	AIF1
regulation of cellular senescence (GO:2000772)	44957	0.0689437	0.125635	0	0	14.7585	39.4712	B2M
positive regulation of leukocyte cell-cell adhesion (GO:1903039)	44957	0.0689437	0.125635	0	0	14.7585	39.4712	CCR2
positive regulation of locomotion (GO:0040017)	44957	0.0689437	0.125635	0	0	14.7585	39.4712	AIF1
MyD88-independent toll-like receptor signaling pathway (GO:0002756)	44957	0.0689437	0.125635	0	0	14.7585	39.4712	IRF7
regulation of GTPase activity (GO:0043087)	2/189	0.0701433	0.126523	0	0	4.80481	12.7674	CCL7;CCL5
negative regulation of chemotaxis (GO:0050922)	1932-01-01	0.0710884	0.126523	0	0	14.2817	37.7585	AIF1
positive regulation of glucose transmembrane transport (GO:0010828)	1932-01-01	0.0710884	0.126523	0	0	14.2817	37.7585	C3
positive regulation of immune effector process (GO:0002699)	1932-01-01	0.0710884	0.126523	0	0	14.2817	37.7585	CCR2
positive regulation of interleukin-10 production (GO:0032733)	1932-01-01	0.0710884	0.126523	0	0	14.2817	37.7585	ISG15
regulation of chemotaxis (GO:0050920)	1932-01-01	0.0710884	0.126523	0	0	14.2817	37.7585	AIF1
positive regulation of receptor signaling pathway via STAT (GO:1904894)	1932-01-01	0.0710884	0.126523	0	0	14.2817	37.7585	CCL5
positive regulation of telomere maintenance (GO:0032206)	1932-01-01	0.0710884	0.126523	0	0	14.2817	37.7585	HNRNPD
regulation of NMDA receptor activity (GO:2000310)	1932-01-01	0.0710884	0.126523	0	0	14.2817	37.7585	CCR2
actin filament bundle assembly (GO:0051017)	1933-01-01	0.0732283	0.12801	0	0	13.8347	36.1664	AIF1
actin filament bundle organization (GO:0061572)	1933-01-01	0.0732283	0.12801	0	0	13.8347	36.1664	AIF1
positive regulation of ATP metabolic process (GO:1903580)	1933-01-01	0.0732283	0.12801	0	0	13.8347	36.1664	NUPR1
antigen processing and presentation of peptide antigen via MHC class I (GO:0002474)	1933-01-01	0.0732283	0.12801	0	0	13.8347	36.1664	B2M
positive regulation of cytokine production involved in immune response (GO:0002720)	1933-01-01	0.0732283	0.12801	0	0	13.8347	36.1664	B2M
negative regulation of smooth muscle cell proliferation (GO:0048662)	1933-01-01	0.0732283	0.12801	0	0	13.8347	36.1664	AIF1
positive regulation of receptor signaling pathway via JAK-STAT (GO:0046427)	1933-01-01	0.0732283	0.12801	0	0	13.8347	36.1664	CCL5
regulation of macromolecule metabolic process (GO:0060255)	2/200	0.0773472	0.132764	0	0	4.53535	11.608	HNRNPD;AIF1
regulation of trans-synaptic signaling (GO:0099177)	1935-01-01	0.0774937	0.132764	0	0	13.0196	33.2984	CX3CR1
regulation of autophagosome assembly (GO:2000785)	1935-01-01	0.0774937	0.132764	0	0	13.0196	33.2984	NUPR1
negative regulation of neurogenesis (GO:0050768)	1935-01-01	0.0774937	0.132764	0	0	13.0196	33.2984	B2M
negative regulation of organelle assembly (GO:1902116)	1935-01-01	0.0774937	0.132764	0	0	13.0196	33.2984	NUPR1
positive regulation of lymphocyte activation (GO:0051251)	1935-01-01	0.0774937	0.132764	0	0	13.0196	33.2984	CCR2
cellular response to virus (GO:0098586)	1935-01-01	0.0774937	0.132764	0	0	13.0196	33.2984	CCL5
regulation of lipid biosynthetic process (GO:0046890)	1935-01-01	0.0774937	0.132764	0	0	13.0196	33.2984	C3
regulation of angiogenesis (GO:0045765)	2/203	0.0793515	0.133737	0	0	4.46698	11.3187	STAT1;CCR2
positive regulation of bone mineralization (GO:0030501)	1936-01-01	0.0796192	0.133737	0	0	12.647	32.0032	ISG15
positive regulation of cytokine-mediated signaling pathway (GO:0001961)	1936-01-01	0.0796192	0.133737	0	0	12.647	32.0032	ZBP1
regulation of cell cycle G1/S phase transition (GO:1902806)	1936-01-01	0.0796192	0.133737	0	0	12.647	32.0032	PSME1
retina homeostasis (GO:0001895)	1936-01-01	0.0796192	0.133737	0	0	12.647	32.0032	B2M
regulation of defense response to virus by host (GO:0050691)	1936-01-01	0.0796192	0.133737	0	0	12.647	32.0032	STAT1
macrophage activation (GO:0042116)	1936-01-01	0.0796192	0.133737	0	0	12.647	32.0032	AIF1
positive regulation of T cell mediated immunity (GO:0002711)	1936-01-01	0.0796192	0.133737	0	0	12.647	32.0032	B2M
positive regulation of calcium ion transport (GO:0051928)	1937-01-01	0.0817399	0.134989	0	0	12.2951	30.7895	CCL5
negative regulation of endothelial cell proliferation (GO:0001937)	1937-01-01	0.0817399	0.134989	0	0	12.2951	30.7895	STAT1
negative regulation of epithelial cell apoptotic process (GO:1904036)	1937-01-01	0.0817399	0.134989	0	0	12.2951	30.7895	NUPR1
regulation of erythrocyte differentiation (GO:0045646)	1937-01-01	0.0817399	0.134989	0	0	12.2951	30.7895	STAT1
positive regulation of myeloid cell differentiation (GO:0045639)	1937-01-01	0.0817399	0.134989	0	0	12.2951	30.7895	STAT1
positive regulation of signaling receptor activity (GO:2000273)	1937-01-01	0.0817399	0.134989	0	0	12.2951	30.7895	CCR2
phagocytosis, engulfment (GO:0006911)	1937-01-01	0.0817399	0.134989	0	0	12.2951	30.7895	AIF1
positive regulation of cell development (GO:0010720)	1938-01-01	0.0838558	0.137164	0	0	11.9622	29.6501	CX3CR1
regulation of apoptotic signaling pathway (GO:2001233)	1938-01-01	0.0838558	0.137164	0	0	11.9622	29.6501	CX3CR1
negative regulation of innate immune response (GO:0045824)	1938-01-01	0.0838558	0.137164	0	0	11.9622	29.6501	ISG15
response to cAMP (GO:0051591)	1938-01-01	0.0838558	0.137164	0	0	11.9622	29.6501	STAT1
regulation of T cell differentiation (GO:0045580)	1939-01-01	0.0859669	0.139291	0	0	11.6468	28.5788	CCR2
negative regulation of lymphocyte proliferation (GO:0050672)	1939-01-01	0.0859669	0.139291	0	0	11.6468	28.5788	LST1
response to peptide (GO:1901652)	1939-01-01	0.0859669	0.139291	0	0	11.6468	28.5788	STAT1
endothelial cell migration (GO:0043542)	1939-01-01	0.0859669	0.139291	0	0	11.6468	28.5788	STAT1
positive regulation of GTPase activity (GO:0043547)	2/214	0.0868385	0.140042	0	0	4.23285	10.3438	CCL7;CCL5
positive regulation of protein modification process (GO:0031401)	2/214	0.0868385	0.140042	0	0	4.23285	10.3438	C3;CCND1
positive regulation of cation channel activity (GO:2001259)	1940-01-01	0.0880733	0.140386	0	0	11.3476	27.5699	CCR2
negative regulation of I-kappaB kinase/NF-kappaB signaling (GO:0043124)	1940-01-01	0.0880733	0.140386	0	0	11.3476	27.5699	STAT1
positive regulation of intrinsic apoptotic signaling pathway (GO:2001244)	1940-01-01	0.0880733	0.140386	0	0	11.3476	27.5699	NUPR1
positive regulation of ossification (GO:0045778)	1940-01-01	0.0880733	0.140386	0	0	11.3476	27.5699	ISG15
regulation of nitric oxide biosynthetic process (GO:0045428)	1940-01-01	0.0880733	0.140386	0	0	11.3476	27.5699	CX3CR1
epithelial cell migration (GO:0010631)	1941-01-01	0.0901749	0.141329	0	0	11.0633	26.6184	STAT1
positive regulation of biomineral tissue development (GO:0070169)	1941-01-01	0.0901749	0.141329	0	0	11.0633	26.6184	ISG15
regulation of viral transcription (GO:0046782)	1941-01-01	0.0901749	0.141329	0	0	11.0633	26.6184	IFITM3
regulation of cell development (GO:0060284)	1941-01-01	0.0901749	0.141329	0	0	11.0633	26.6184	CX3CR1
nucleobase-containing compound catabolic process (GO:0034655)	1941-01-01	0.0901749	0.141329	0	0	11.0633	26.6184	HNRNPD
visual system development (GO:0150063)	1941-01-01	0.0901749	0.141329	0	0	11.0633	26.6184	C3
regulation of apoptotic process (GO:0042981)	4/742	0.0902356	0.141329	0	0	2.4798	5.96475	ZBP1;STAT1;NUPR1;IFIT3
cellular response to lipid (GO:0071396)	2/219	0.0903105	0.141329	0	0	4.13427	9.94086	CX3CR1;CCR5
regulation of chemokine production (GO:0032642)	1942-01-01	0.0922718	0.143418	0	0	10.793	25.7198	AIF1
translesion synthesis (GO:0019985)	1942-01-01	0.0922718	0.143418	0	0	10.793	25.7198	ISG15
regulation of nervous system development (GO:0051960)	1942-01-01	0.0922718	0.143418	0	0	10.793	25.7198	CX3CR1
regulation of I-kappaB kinase/NF-kappaB signaling (GO:0043122)	2/224	0.0938234	0.1455	0	0	4.04013	9.56033	BST2;STAT1
negative regulation of type I interferon production (GO:0032480)	1943-01-01	0.094364	0.145681	0	0	10.5354	24.8699	ISG15
DNA synthesis involved in DNA repair (GO:0000731)	1943-01-01	0.094364	0.145681	0	0	10.5354	24.8699	ISG15
positive regulation of biosynthetic process (GO:0009891)	1944-01-01	0.0964514	0.14857	0	0	10.2899	24.0652	CCL5
regulation of cell population proliferation (GO:0042127)	4/764	0.0978805	0.150429	0	0	2.40526	5.58985	STAT1;NUPR1;AIF1;IFIT3
regulation of receptor signaling pathway via JAK-STAT (GO:0046425)	1945-01-01	0.0985342	0.150429	0	0	10.0556	23.3023	CCL5
positive regulation of nervous system development (GO:0051962)	1945-01-01	0.0985342	0.150429	0	0	10.0556	23.3023	CX3CR1
positive regulation of response to biotic stimulus (GO:0002833)	1945-01-01	0.0985342	0.150429	0	0	10.0556	23.3023	CCL5
negative regulation of apoptotic process (GO:0043066)	3/485	0.100272	0.151913	0	0	2.81849	6.48214	CX3CR1;NUPR1;IFIT3
regulation of synaptic transmission, glutamatergic (GO:0051966)	1946-01-01	0.100612	0.151913	0	0	9.8316	22.5781	CCR2
regulation of DNA metabolic process (GO:0051052)	1946-01-01	0.100612	0.151913	0	0	9.8316	22.5781	HNRNPD
positive regulation of response to stimulus (GO:0048584)	1946-01-01	0.100612	0.151913	0	0	9.8316	22.5781	B2M
postreplication repair (GO:0006301)	1946-01-01	0.100612	0.151913	0	0	9.8316	22.5781	ISG15
positive regulation of cell-cell adhesion (GO:0022409)	1947-01-01	0.102686	0.154365	0	0	9.61739	21.89	CCL5
positive regulation of neuron death (GO:1901216)	1947-01-01	0.102686	0.154365	0	0	9.61739	21.89	NUPR1
regulation of ERK1 and ERK2 cascade (GO:0070372)	2/238	0.103867	0.1558	0	0	3.79777	8.6006	CCL7;CCL5
regulation of interleukin-10 production (GO:0032653)	1948-01-01	0.104754	0.156448	0	0	9.41229	21.2354	ISG15
regulation of interleukin-2 production (GO:0032663)	1948-01-01	0.104754	0.156448	0	0	9.41229	21.2354	CCR2
negative regulation of catabolic process (GO:0009895)	1949-01-01	0.106818	0.15884	0	0	9.21574	20.6122	NUPR1
RNA catabolic process (GO:0006401)	1949-01-01	0.106818	0.15884	0	0	9.21574	20.6122	HNRNPD
actin polymerization or depolymerization (GO:0008154)	1950-01-01	0.108878	0.161205	0	0	9.02721	20.0181	AIF1
positive regulation of ion transport (GO:0043270)	1950-01-01	0.108878	0.161205	0	0	9.02721	20.0181	CCL5
blood circulation (GO:0008015)	1951-01-01	0.110932	0.162496	0	0	8.84622	19.4514	STAT1
regulation of cellular amine metabolic process (GO:0033238)	1951-01-01	0.110932	0.162496	0	0	8.84622	19.4514	PSME1
negative regulation of protein ubiquitination (GO:0031397)	1951-01-01	0.110932	0.162496	0	0	8.84622	19.4514	ISG15
sensory perception (GO:0007600)	1951-01-01	0.110932	0.162496	0	0	8.84622	19.4514	CCR2
negative regulation of transport (GO:0051051)	1951-01-01	0.110932	0.162496	0	0	8.84622	19.4514	BST2
response to peptide hormone (GO:0043434)	1952-01-01	0.112982	0.164447	0	0	8.67233	18.9102	STAT1
regulation of intrinsic apoptotic signaling pathway (GO:2001242)	1952-01-01	0.112982	0.164447	0	0	8.67233	18.9102	NUPR1
protein homotetramerization (GO:0051289)	1952-01-01	0.112982	0.164447	0	0	8.67233	18.9102	B2M
positive regulation of chemokine production (GO:0032722)	1953-01-01	0.115028	0.166367	0	0	8.50513	18.393	AIF1
cellular macromolecule catabolic process (GO:0044265)	1953-01-01	0.115028	0.166367	0	0	8.50513	18.393	HNRNPD
positive regulation of phagocytosis (GO:0050766)	1953-01-01	0.115028	0.166367	0	0	8.50513	18.393	C3
regulation of cellular amino acid metabolic process (GO:0006521)	1954-01-01	0.117069	0.168608	0	0	8.34423	17.8983	PSME1
regulation of cyclin-dependent protein kinase activity (GO:1904029)	1954-01-01	0.117069	0.168608	0	0	8.34423	17.8983	CCND1
negative regulation of cytokine-mediated signaling pathway (GO:0001960)	1955-01-01	0.119105	0.170825	0	0	8.1893	17.4248	ISG15
negative regulation of protein modification by small protein conjugation or removal (GO:1903321)	1955-01-01	0.119105	0.170825	0	0	8.1893	17.4248	ISG15
negative regulation of cell cycle G2/M phase transition (GO:1902750)	1957-01-01	0.123164	0.175183	0	0	7.89603	16.5362	PSME1
regulation of bone mineralization (GO:0030500)	1957-01-01	0.123164	0.175183	0	0	7.89603	16.5362	ISG15
renal system development (GO:0072001)	1957-01-01	0.123164	0.175183	0	0	7.89603	16.5362	STAT1
positive regulation of proteolysis (GO:0045862)	1957-01-01	0.123164	0.175183	0	0	7.89603	16.5362	CTSC
regulation of protein phosphorylation (GO:0001932)	2/266	0.124774	0.176961	0	0	3.39015	7.05574	C3;CCND1
regulation of calcium ion transport (GO:0051924)	1958-01-01	0.125186	0.176961	0	0	7.75712	16.1189	CCL5
positive regulation of protein binding (GO:0032092)	1958-01-01	0.125186	0.176961	0	0	7.75712	16.1189	B2M
negative regulation of signal transduction (GO:0009968)	2/267	0.125539	0.177096	0	0	3.37719	7.00812	CX3CR1;CCL5
central nervous system development (GO:0007417)	2/268	0.126306	0.17726	0	0	3.36432	6.96095	CX3CR1;C3
negative regulation of autophagy (GO:0010507)	1959-01-01	0.127204	0.17726	0	0	7.62299	15.7183	NUPR1
positive regulation of apoptotic signaling pathway (GO:2001235)	1959-01-01	0.127204	0.17726	0	0	7.62299	15.7183	NUPR1
protein polymerization (GO:0051258)	1959-01-01	0.127204	0.17726	0	0	7.62299	15.7183	AIF1
positive regulation of tyrosine phosphorylation of STAT protein (GO:0042531)	1959-01-01	0.127204	0.17726	0	0	7.62299	15.7183	CCL5
mitotic DNA damage checkpoint signaling (GO:0044773)	1959-01-01	0.127204	0.17726	0	0	7.62299	15.7183	CCND1
response to organic cyclic compound (GO:0014070)	1960-01-01	0.129217	0.178977	0	0	7.49341	15.3335	CCL5
cellular protein catabolic process (GO:0044257)	1960-01-01	0.129217	0.178977	0	0	7.49341	15.3335	CTSC
Notch signaling pathway (GO:0007219)	1960-01-01	0.129217	0.178977	0	0	7.49341	15.3335	STAT1
positive regulation of MAPK cascade (GO:0043410)	2/274	0.130926	0.180666	0	0	3.2891	6.68715	CCL7;CCL5
regulation of DNA-templated transcription, initiation (GO:2000142)	1961-01-01	0.131226	0.180666	0	0	7.36815	14.9635	CCND1
iron ion homeostasis (GO:0055072)	1961-01-01	0.131226	0.180666	0	0	7.36815	14.9635	B2M
cell cycle G1/S phase transition (GO:0044843)	1963-01-01	0.13523	0.184332	0	0	7.12975	14.265	CCND1
COPII vesicle coating (GO:0048208)	1963-01-01	0.13523	0.184332	0	0	7.12975	14.265	CTSC
positive regulation of viral process (GO:0048524)	1963-01-01	0.13523	0.184332	0	0	7.12975	14.265	CCL5
vesicle coating (GO:0006901)	1963-01-01	0.13523	0.184332	0	0	7.12975	14.265	CTSC
vesicle targeting, rough ER to cis-Golgi (GO:0048207)	1963-01-01	0.13523	0.184332	0	0	7.12975	14.265	CTSC
regulation of transcription initiation from RNA polymerase II promoter (GO:0060260)	1964-01-01	0.137226	0.185579	0	0	7.01623	13.9351	CCND1
regulation of cellular ketone metabolic process (GO:0010565)	1964-01-01	0.137226	0.185579	0	0	7.01623	13.9351	PSME1
regulation of innate immune response (GO:0045088)	1964-01-01	0.137226	0.185579	0	0	7.01623	13.9351	CCL5
pre-replicative complex assembly (GO:0036388)	1964-01-01	0.137226	0.185579	0	0	7.01623	13.9351	PSME1
regulation of cellular catabolic process (GO:0031329)	1965-01-01	0.139216	0.187533	0	0	6.90625	13.6172	NUPR1
mitotic G1 DNA damage checkpoint signaling (GO:0031571)	1965-01-01	0.139216	0.187533	0	0	6.90625	13.6172	CCND1
negative regulation of G2/M transition of mitotic cell cycle (GO:0010972)	1966-01-01	0.141203	0.189836	0	0	6.79966	13.3107	PSME1
regulation of translational initiation (GO:0006446)	1968-01-01	0.145162	0.194398	0	0	6.59602	12.7297	CCL5
regulation of tyrosine phosphorylation of STAT protein (GO:0042509)	1968-01-01	0.145162	0.194398	0	0	6.59602	12.7297	CCL5
negative regulation of cellular catabolic process (GO:0031330)	1969-01-01	0.147134	0.196656	0	0	6.49869	12.4541	NUPR1
regulation of cell cycle (GO:0051726)	2/296	0.148193	0.197686	0	0	3.03958	5.80329	CCND1;NUPR1
COPII-coated vesicle budding (GO:0090114)	1970-01-01	0.149103	0.198131	0	0	6.40419	12.1879	CTSC
defense response to Gram-positive bacterium (GO:0050830)	1970-01-01	0.149103	0.198131	0	0	6.40419	12.1879	GBP2
protein tetramerization (GO:0051262)	1971-01-01	0.151067	0.198438	0	0	6.31238	11.9306	B2M
negative regulation of neuron apoptotic process (GO:0043524)	1971-01-01	0.151067	0.198438	0	0	6.31238	11.9306	CX3CR1
regulation of endopeptidase activity (GO:0052548)	1971-01-01	0.151067	0.198438	0	0	6.31238	11.9306	PSME1
regulation of glycolytic process (GO:0006110)	1971-01-01	0.151067	0.198438	0	0	6.31238	11.9306	NUPR1
regulation of hematopoietic stem cell differentiation (GO:1902036)	1971-01-01	0.151067	0.198438	0	0	6.31238	11.9306	PSME1
nucleic acid metabolic process (GO:0090304)	1971-01-01	0.151067	0.198438	0	0	6.31238	11.9306	HNRNPD
positive regulation of neurogenesis (GO:0050769)	1972-01-01	0.153026	0.200628	0	0	6.22316	11.6818	CX3CR1
negative regulation of cell adhesion (GO:0007162)	1973-01-01	0.154981	0.202035	0	0	6.13642	11.4411	TGFBI
regulation of actin filament-based process (GO:0032970)	1973-01-01	0.154981	0.202035	0	0	6.13642	11.4411	BST2
positive regulation of synaptic transmission (GO:0050806)	1973-01-01	0.154981	0.202035	0	0	6.13642	11.4411	CCR2
negative regulation of protein binding (GO:0032091)	1974-01-01	0.156932	0.203419	0	0	6.05205	11.2081	B2M
NIK/NF-kappaB signaling (GO:0038061)	1974-01-01	0.156932	0.203419	0	0	6.05205	11.2081	PSME1
regulation of peptide hormone secretion (GO:0090276)	1974-01-01	0.156932	0.203419	0	0	6.05205	11.2081	CCL5
regulation of transcription from RNA polymerase II promoter in response to hypoxia (GO:0061418)	1975-01-01	0.158878	0.2044	0	0	5.96997	10.9825	PSME1
positive regulation of immune response (GO:0050778)	1975-01-01	0.158878	0.2044	0	0	5.96997	10.9825	CCL5
integrin-mediated signaling pathway (GO:0007229)	1975-01-01	0.158878	0.2044	0	0	5.96997	10.9825	ISG15
regulation of hematopoietic progenitor cell differentiation (GO:1901532)	1975-01-01	0.158878	0.2044	0	0	5.96997	10.9825	PSME1
positive regulation of apoptotic process (GO:0043065)	2/310	0.159417	0.204709	0	0	2.89935	5.32388	ZBP1;NUPR1
positive regulation of interleukin-6 production (GO:0032755)	1976-01-01	0.16082	0.206126	0	0	5.89007	10.7639	AIF1
positive regulation of phosphatidylinositol 3-kinase signaling (GO:0014068)	1977-01-01	0.162758	0.207834	0	0	5.81228	10.5522	CCL5
positive regulation of tumor necrosis factor production (GO:0032760)	1977-01-01	0.162758	0.207834	0	0	5.81228	10.5522	CCR2
negative regulation of apoptotic signaling pathway (GO:2001234)	1978-01-01	0.164691	0.209912	0	0	5.73651	10.3469	CX3CR1
regulation of ion transport (GO:0043269)	1979-01-01	0.166619	0.211977	0	0	5.66268	10.1478	B2M
negative regulation of cell cycle (GO:0045786)	1980-01-01	0.168544	0.213634	0	0	5.59072	9.95461	NUPR1
positive regulation of cell adhesion (GO:0045785)	1980-01-01	0.168544	0.213634	0	0	5.59072	9.95461	CCL5
cellular response to oxygen-containing compound (GO:1901701)	2/323	0.16998	0.214485	0	0	2.78009	4.92652	CX3CR1;CCR5
positive regulation of cellular amide metabolic process (GO:0034250)	1981-01-01	0.170464	0.214485	0	0	5.52056	9.76714	HNRNPD
positive regulation of tumor necrosis factor superfamily cytokine production (GO:1903557)	1981-01-01	0.170464	0.214485	0	0	5.52056	9.76714	CCR2
phospholipase C-activating G protein-coupled receptor signaling pathway (GO:0007200)	1981-01-01	0.170464	0.214485	0	0	5.52056	9.76714	CX3CR1
regulation of cyclin-dependent protein serine/threonine kinase activity (GO:0000079)	1982-01-01	0.17238	0.216499	0	0	5.45213	9.58515	CCND1
regulation of interleukin-1 beta production (GO:0032651)	1983-01-01	0.174291	0.2185	0	0	5.38537	9.40839	CX3CR1
anaphase-promoting complex-dependent catabolic process (GO:0031145)	1984-01-01	0.176198	0.220488	0	0	5.32021	9.23668	PSME1
G1/S transition of mitotic cell cycle (GO:0000082)	1985-01-01	0.178101	0.22206	0	0	5.25661	9.0698	CCND1
Wnt signaling pathway, planar cell polarity pathway (GO:0060071)	1985-01-01	0.178101	0.22206	0	0	5.25661	9.0698	PSME1
negative regulation of phosphorylation (GO:0042326)	1986-01-01	0.179999	0.223212	0	0	5.19451	8.90756	NUPR1
positive regulation of proteasomal protein catabolic process (GO:1901800)	1986-01-01	0.179999	0.223212	0	0	5.19451	8.90756	NUPR1
regulation of neuron death (GO:1901214)	1986-01-01	0.179999	0.223212	0	0	5.19451	8.90756	CCL5
regulation of transcription from RNA polymerase II promoter in response to stress (GO:0043618)	1987-01-01	0.181893	0.225154	0	0	5.13385	8.7498	PSME1
regulation of establishment of planar polarity (GO:0090175)	1988-01-01	0.183783	0.227085	0	0	5.07458	8.59634	PSME1
SCF-dependent proteasomal ubiquitin-dependent protein catabolic process (GO:0031146)	1989-01-01	0.185669	0.229002	0	0	5.01667	8.44702	PSME1
positive regulation of binding (GO:0051099)	1990-01-01	0.18755	0.230908	0	0	4.96005	8.30168	B2M
post-translational protein modification (GO:0043687)	2/345	0.18812	0.231196	0	0	2.59886	4.34185	C3;PSME1
regulation of stem cell differentiation (GO:2000736)	1991-01-01	0.189427	0.231972	0	0	4.90469	8.16019	PSME1
regulation of actin cytoskeleton organization (GO:0032956)	1991-01-01	0.189427	0.231972	0	0	4.90469	8.16019	BST2
negative regulation of mitotic cell cycle phase transition (GO:1901991)	1992-01-01	0.1913	0.23302	0	0	4.85055	8.02239	PSME1
regulation of endothelial cell proliferation (GO:0001936)	1992-01-01	0.1913	0.23302	0	0	4.85055	8.02239	STAT1
cellular response to fibroblast growth factor stimulus (GO:0044344)	1992-01-01	0.1913	0.23302	0	0	4.85055	8.02239	CCL5
cellular response to DNA damage stimulus (GO:0006974)	2/350	0.192283	0.233802	0	0	2.56087	4.22233	CCND1;IRF7
supramolecular fiber organization (GO:0097435)	2/351	0.193117	0.234402	0	0	2.5534	4.19896	TGFBI;B2M
interleukin-1-mediated signaling pathway (GO:0070498)	1994-01-01	0.195033	0.23631	0	0	4.74576	7.75736	PSME1
regulation of cell cycle phase transition (GO:1901987)	1995-01-01	0.196893	0.238144	0	0	4.69504	7.62988	PSME1
positive regulation of cold-induced thermogenesis (GO:0120162)	1997-01-01	0.200601	0.242202	0	0	4.59676	7.38441	CCR2
regulation of neuron apoptotic process (GO:0043523)	1998-01-01	0.202448	0.244004	0	0	4.54914	7.26621	NUPR1
response to UV (GO:0009411)	1999-01-01	0.204292	0.245794	0	0	4.50249	7.15089	CCND1
negative regulation of transcription by RNA polymerase II (GO:0000122)	3/684	0.207646	0.249342	0	0	1.97449	3.10374	CCND1;STAT1;IRF7
cellular response to chemical stress (GO:0062197)	1/101	0.207966	0.249342	0	0	4.412	6.92852	AIF1
positive regulation of cellular protein metabolic process (GO:0032270)	1/102	0.209797	0.250662	0	0	4.3681	6.82129	HNRNPD
regulation of cell death (GO:0010941)	1/102	0.209797	0.250662	0	0	4.3681	6.82129	CCL5
regulation of insulin secretion (GO:0050796)	1/104	0.213446	0.254579	0	0	4.28285	6.6143	CCL5
positive regulation of cellular metabolic process (GO:0031325)	1/105	0.215265	0.256303	0	0	4.24145	6.51439	CCL5
positive regulation of protein serine/threonine kinase activity (GO:0071902)	1/106	0.217079	0.257127	0	0	4.20085	6.41676	CCND1
regulation of phosphatidylinositol 3-kinase signaling (GO:0014066)	1/106	0.217079	0.257127	0	0	4.20085	6.41676	CCL5
protein localization to nucleus (GO:0034504)	1/106	0.217079	0.257127	0	0	4.20085	6.41676	GBP2
negative regulation of programmed cell death (GO:0043069)	2/381	0.218348	0.258184	0	0	2.34769	3.57239	NUPR1;IFIT3
regulation of protein ubiquitination (GO:0031396)	1/109	0.222498	0.262189	0	0	4.08354	6.13689	ISG15
modulation of chemical synaptic transmission (GO:0050804)	1/109	0.222498	0.262189	0	0	4.08354	6.13689	CX3CR1
regulation of interleukin-6 production (GO:0032675)	1/110	0.224296	0.263855	0	0	4.04587	6.04772	AIF1
Fc-epsilon receptor signaling pathway (GO:0038095)	1/111	0.22609	0.265058	0	0	4.00889	5.9605	PSME1
regulation of protein serine/threonine kinase activity (GO:0071900)	1/111	0.22609	0.265058	0	0	4.00889	5.9605	CCND1
Fc receptor signaling pathway (GO:0038093)	1/112	0.22788	0.266248	0	0	3.97257	5.87518	PSME1
regulation of cytoskeleton organization (GO:0051493)	1/112	0.22788	0.266248	0	0	3.97257	5.87518	BST2
positive regulation of metabolic process (GO:0009893)	1/113	0.229666	0.267879	0	0	3.9369	5.7917	CCR2
negative regulation of cell motility (GO:2000146)	1/114	0.231448	0.269499	0	0	3.90187	5.71	BST2
cellular response to lectin (GO:1990858)	1/115	0.233225	0.270652	0	0	3.86745	5.63003	PSME1
stimulatory C-type lectin receptor signaling pathway (GO:0002223)	1/115	0.233225	0.270652	0	0	3.86745	5.63003	PSME1
regulation of cellular response to stress (GO:0080135)	1/118	0.238535	0.275417	0	0	3.76771	5.40003	NUPR1
positive regulation of protein-containing complex assembly (GO:0031334)	1/118	0.238535	0.275417	0	0	3.76771	5.40003	ISG15
regulation of protein binding (GO:0043393)	1/118	0.238535	0.275417	0	0	3.76771	5.40003	B2M
innate immune response activating cell surface receptor signaling pathway (GO:0002220)	1/119	0.240297	0.276986	0	0	3.73559	5.32651	PSME1
cytoskeleton organization (GO:0007010)	1/120	0.242054	0.278545	0	0	3.70401	5.25449	CCL7
protein homooligomerization (GO:0051260)	1/121	0.243808	0.280094	0	0	3.67296	5.18392	B2M
epithelium development (GO:0060429)	1/122	0.245558	0.281633	0	0	3.64242	5.11477	STAT1
cellular response to organic substance (GO:0071310)	1/123	0.247304	0.283163	0	0	3.61239	5.047	CCL5
non-canonical Wnt signaling pathway (GO:0035567)	1/124	0.249046	0.284683	0	0	3.58284	4.98057	PSME1
cellular response to oxidative stress (GO:0034599)	1/125	0.250784	0.285246	0	0	3.55376	4.91544	AIF1
regulation of phosphorylation (GO:0042325)	1/125	0.250784	0.285246	0	0	3.55376	4.91544	CCL5
regulation of protein secretion (GO:0050708)	1/125	0.250784	0.285246	0	0	3.55376	4.91544	CCL5
negative regulation of cell growth (GO:0030308)	1/126	0.252518	0.285798	0	0	3.52516	4.85158	BST2
negative regulation of growth (GO:0045926)	1/126	0.252518	0.285798	0	0	3.52516	4.85158	BST2
synapse organization (GO:0050808)	1/126	0.252518	0.285798	0	0	3.52516	4.85158	CX3CR1
positive regulation of macromolecule biosynthetic process (GO:0010557)	1/129	0.257696	0.290225	0	0	3.44201	4.66728	HNRNPD
DNA-dependent DNA replication (GO:0006261)	1/129	0.257696	0.290225	0	0	3.44201	4.66728	PSME1
muscle contraction (GO:0006936)	1/129	0.257696	0.290225	0	0	3.44201	4.66728	ACTA2
positive regulation of canonical Wnt signaling pathway (GO:0090263)	1/130	0.259415	0.291206	0	0	3.41516	4.60817	PSME1
regulation of primary metabolic process (GO:0080090)	1/130	0.259415	0.291206	0	0	3.41516	4.60817	PSME1
cellular response to hypoxia (GO:0071456)	1/131	0.261129	0.292175	0	0	3.38872	4.55017	PSME1
cellular response to metal ion (GO:0071248)	1/131	0.261129	0.292175	0	0	3.38872	4.55017	B2M
regulation of cell motility (GO:2000145)	1/133	0.264546	0.295038	0	0	3.33704	4.43739	TMSB10
RNA metabolic process (GO:0016070)	1/133	0.264546	0.295038	0	0	3.33704	4.43739	HNRNPD
positive regulation of peptidyl-tyrosine phosphorylation (GO:0050731)	1/134	0.266249	0.296456	0	0	3.31178	4.38255	CCL5
Ras protein signal transduction (GO:0007265)	1/142	0.279734	0.310967	0	0	3.12262	3.97795	AIF1
protein-DNA complex assembly (GO:0065004)	1/143	0.281403	0.311812	0	0	3.10047	3.9313	PSME1
negative regulation of DNA-binding transcription factor activity (GO:0043433)	1/143	0.281403	0.311812	0	0	3.10047	3.9313	NUPR1
negative regulation of cell migration (GO:0030336)	1/144	0.283067	0.313152	0	0	3.07863	3.88545	BST2
positive regulation of transcription, DNA-templated (GO:0045893)	4/1183	0.288447	0.31859	0	0	1.51662	1.88553	ACTA2;STAT1;IRF7;HNRNPD
positive regulation of transferase activity (GO:0051347)	1/148	0.289688	0.319448	0	0	2.99426	3.70973	HNRNPD
brain development (GO:0007420)	1/150	0.292976	0.32204	0	0	2.95377	3.62623	CX3CR1
cellular response to organic cyclic compound (GO:0071407)	1/150	0.292976	0.32204	0	0	2.95377	3.62623	CCL5
actin filament organization (GO:0007015)	1/152	0.29625	0.325117	0	0	2.91435	3.54546	AIF1
positive regulation of Wnt signaling pathway (GO:0030177)	1/153	0.297881	0.326386	0	0	2.89503	3.50606	PSME1
positive regulation of protein kinase activity (GO:0045860)	1/154	0.299508	0.327646	0	0	2.87596	3.4673	CCL5
positive regulation of NF-kappaB transcription factor activity (GO:0051092)	1/155	0.301132	0.328899	0	0	2.85714	3.42917	CX3CR1
positive regulation of gene expression (GO:0010628)	2/482	0.304625	0.332186	0	0	1.84413	2.19207	ACTA2;HNRNPD
cellular response to growth factor stimulus (GO:0071363)	1/158	0.30598	0.332608	0	0	2.80212	3.31837	CCL5
T cell receptor signaling pathway (GO:0050852)	1/158	0.30598	0.332608	0	0	2.80212	3.31837	PSME1
positive regulation of protein kinase B signaling (GO:0051897)	1/161	0.310796	0.33731	0	0	2.74917	3.21272	CX3CR1
negative regulation of canonical Wnt signaling pathway (GO:0090090)	1/165	0.317167	0.343681	0	0	2.68157	3.07932	PSME1
positive regulation of I-kappaB kinase/NF-kappaB signaling (GO:0043123)	1/171	0.326614	0.353361	0	0	2.58614	2.89383	BST2
regulation of translation (GO:0006417)	1/178	0.337475	0.363394	0	0	2.48299	2.69718	HNRNPD
negative regulation of immune response (GO:0050777)	1/178	0.337475	0.363394	0	0	2.48299	2.69718	CCR2
regulation of mitotic cell cycle (GO:0007346)	1/178	0.337475	0.363394	0	0	2.48299	2.69718	PSME1
RNA processing (GO:0006396)	1/179	0.339013	0.364478	0	0	2.46891	2.67067	HNRNPD
protein ubiquitination (GO:0016567)	2/525	0.341142	0.366195	0	0	1.68877	1.8162	PSME1;ISG15
negative regulation of cytokine production (GO:0001818)	1/182	0.343604	0.368262	0	0	2.42762	2.59335	ISG15
antigen receptor-mediated signaling pathway (GO:0050851)	1/185	0.348165	0.371989	0	0	2.38768	2.51919	PSME1
endoplasmic reticulum to Golgi vesicle-mediated transport (GO:0006888)	1/185	0.348165	0.371989	0	0	2.38768	2.51919	CTSC
regulation of mitotic cell cycle phase transition (GO:1901990)	1/188	0.352694	0.376243	0	0	2.34902	2.44804	PSME1
negative regulation of Wnt signaling pathway (GO:0030178)	1/191	0.357193	0.380452	0	0	2.31158	2.37973	PSME1
regulation of programmed cell death (GO:0043067)	1/194	0.36166	0.384614	0	0	2.2753	2.31409	STAT1
negative regulation of intracellular signal transduction (GO:1902532)	1/198	0.367571	0.390295	0	0	2.22865	2.23052	STAT1
modification-dependent protein catabolic process (GO:0019941)	1/201	0.371968	0.394355	0	0	2.19489	2.17063	ISG15
negative regulation of transcription, DNA-templated (GO:0045892)	3/948	0.373209	0.394684	0	0	1.4034	1.38321	CCND1;STAT1;IRF7
generation of neurons (GO:0048699)	1/202	0.373427	0.394684	0	0	2.18386	2.15117	CX3CR1
proteasomal protein catabolic process (GO:0010498)	1/205	0.377785	0.398676	0	0	2.15142	2.09426	PSME1
regulation of protein kinase B signaling (GO:0051896)	1/207	0.380673	0.401108	0	0	2.13031	2.05749	CX3CR1
mitotic cell cycle phase transition (GO:0044772)	1/209	0.383549	0.403519	0	0	2.10962	2.02162	CCND1
extracellular structure organization (GO:0043062)	1/216	0.39351	0.413366	0	0	2.04021	1.9028	TGFBI
external encapsulating structure organization (GO:0045229)	1/217	0.39492	0.413583	0	0	2.03066	1.88663	TGFBI
regulation of cell growth (GO:0001558)	1/217	0.39492	0.413583	0	0	2.03066	1.88663	BST2
regulation of autophagy (GO:0010506)	1/231	0.414329	0.433248	0	0	1.9057	1.6791	NUPR1
cellular protein modification process (GO:0006464)	3/1025	0.421695	0.440281	0	0	1.2924	1.11596	C3;PSME1;ISG15
positive regulation of DNA-binding transcription factor activity (GO:0051091)	1/246	0.434448	0.452907	0	0	1.78766	1.49034	CX3CR1
RNA splicing, via transesterification reactions with bulged adenosine as nucleophile (GO:0000377)	1/251	0.441003	0.459044	0	0	1.75147	1.43393	HNRNPD
positive regulation of signal transduction (GO:0009967)	1/252	0.442305	0.459703	0	0	1.7444	1.42301	C3
regulation of canonical Wnt signaling pathway (GO:0060828)	1/253	0.443604	0.460356	0	0	1.73739	1.41219	PSME1
cellular component assembly (GO:0022607)	1/261	0.45389	0.470321	0	0	1.68325	1.3296	AIF1
regulation of gene expression (GO:0010468)	3/1079	0.45504	0.470802	0	0	1.22404	0.963774	ACTA2;HNRNPD;AIF1
protein-containing complex assembly (GO:0065003)	1/267	0.461483	0.476034	0	0	1.64478	1.27192	CTSC
protein deubiquitination (GO:0016579)	1/267	0.461483	0.476034	0	0	1.64478	1.27192	PSME1
mRNA splicing, via spliceosome (GO:0000398)	1/274	0.47021	0.48431	0	0	1.60204	1.20886	HNRNPD
protein modification by small protein removal (GO:0070646)	1/276	0.472678	0.486123	0	0	1.59022	1.19162	PSME1
plasma membrane bounded cell projection assembly (GO:0120031)	1/278	0.475135	0.487919	0	0	1.57858	1.17471	AIF1
positive regulation of programmed cell death (GO:0043068)	1/286	0.484851	0.497153	0	0	1.53365	1.11023	ZBP1
proteolysis (GO:0006508)	1/287	0.486053	0.497643	0	0	1.52821	1.1025	CTSC
extracellular matrix organization (GO:0030198)	1/300	0.501432	0.511863	0	0	1.4608	1.00837	TGFBI
mRNA processing (GO:0006397)	1/300	0.501432	0.511863	0	0	1.4608	1.00837	HNRNPD
protein polyubiquitination (GO:0000209)	1/314	0.51749	0.527472	0	0	1.39446	0.918622	PSME1
proteasome-mediated ubiquitin-dependent protein catabolic process (GO:0043161)	1/321	0.525329	0.534668	0	0	1.36347	0.877709	PSME1
positive regulation of multicellular organismal process (GO:0051240)	1/345	0.551269	0.560239	0	0	1.2668	0.754418	CCR2
ubiquitin-dependent protein catabolic process (GO:0006511)	1/354	0.560635	0.568916	0	0	1.23393	0.714059	PSME1
gene expression (GO:0010467)	1/356	0.56269	0.570159	0	0	1.22685	0.705474	HNRNPD
positive regulation of macromolecule metabolic process (GO:0010604)	1/384	0.590493	0.59745	0	0	1.13554	0.598198	ACTA2
protein modification by small protein conjugation (GO:0032446)	1/409	0.613851	0.62017	0	0	1.0646	0.519527	ISG15
cellular protein metabolic process (GO:0044267)	1/417	0.621046	0.626518	0	0	1.0437	0.497164	C3
organelle organization (GO:0006996)	1/420	0.623711	0.627904	0	0	1.03606	0.489094	CCL7
positive regulation of transcription by RNA polymerase II (GO:0045944)	2/908	0.624249	0.627904	0	0	0.955649	0.450308	STAT1;IRF7
regulation of nucleic acid-templated transcription (GO:1903506)	1/430	0.63246	0.635234	0	0	1.0114	0.463359	HNRNPD
regulation of cellular macromolecule biosynthetic process (GO:2000112)	1/468	0.663929	0.665868	0	0	0.92729	0.379799	HNRNPD
regulation of transcription, DNA-templated (GO:0006355)	2244-04-01	0.773971	0.775099	0	0	0.753146	0.192972	ACTA2;STAT1;IRF7;HNRNPD
regulation of transcription by RNA polymerase II (GO:0006357)	2206-03-01	0.895672	0.895672	0	0	0.562162	0.0619394	CCND1;STAT1;IRF7

## Sheet: Pathway up GOBP
Term	Overlap	P-value	Adjusted P-value	Old P-value	Old Adjusted P-value	Odds Ratio	Combined Score	Genes
cellular response to cytokine stimulus (GO:0071345)	13/482	2.12363e-10	2.27865e-07	0	0	13.8443	308.351	HSPA8;EGR1;HSP90AA1;DUSP1;CXCR4;FOS;CXCL2;SOCS3;ZFP36;UBC;CCL4;CCL3;JUNB
inflammatory response (GO:0006954)	8/230	1.31824e-07	4.20471e-05	0	0	16.1556	255.934	CEBPB;CCRL2;CCL4;CCL3;CXCR4;FOS;CD14;CXCL2
response to unfolded protein (GO:0006986)	1949-05-01	1.70555e-07	4.20471e-05	0	0	48.1238	749.971	DNAJA1;HSPA8;HSP90AA1;HSPA1B;HSPA1A
regulation of protein modification by small protein conjugation or removal (GO:1903320)	2023-04-20	1.90827e-07	4.20471e-05	0	0	103.812	1606.18	EGR1;HSP90AA1;HSPA1B;HSPA1A
positive regulation of transcription, DNA-templated (GO:0045893)	15/1183	1.95932e-07	4.20471e-05	0	0	6.51842	100.68	KDM6B;EGR1;CEBPB;JUN;JUND;CITED2;FOS;NFKBIA;KLF6;ID2;UBC;APOE;JUNB;IER5;ATF3
positive regulation of transcription by RNA polymerase II (GO:0045944)	13/908	3.90853e-07	6.88983e-05	0	0	7.09609	104.702	KDM6B;EGR1;CEBPB;JUN;JUND;CITED2;FOS;NFKBIA;KLF6;UBC;JUNB;IER5;ATF3
cytokine-mediated signaling pathway (GO:0019221)	11/621	4.49476e-07	6.88983e-05	0	0	8.50532	124.307	NFKBIA;SOCS3;HSPA8;EGR1;HSP90AA1;UBC;CCL4;CCL3;FOS;CXCL2;JUNB
regulation of cellular response to stress (GO:0080135)	6/118	6.05383e-07	8.1197e-05	0	0	23.1009	330.745	HSPA8;HSP90AA1;CEBPB;ATF3;HSPA1B;HSPA1A
regulation of cell cycle (GO:0051726)	8/296	8.95644e-07	0.000106781	0	0	12.4116	172.841	PPP1R15A;JUN;JUND;GADD45B;CITED2;DUSP1;ID2;JUNB
regulation of cellular response to heat (GO:1900034)	28976	1.9008e-06	0.000191549	0	0	28.571	376.373	HSPA8;HSP90AA1;IER5;HSPA1B;HSPA1A
negative regulation of transcription from RNA polymerase II promoter in response to stress (GO:0097201)	2023-03-10	1.96369e-06	0.000191549	0	0	174.411	2291.88	JUN;CITED2;HSPA1A
cellular response to heat (GO:0034605)	13241	2.24993e-06	0.000201181	0	0	51.8646	674.479	HSP90AA1;IER5;HSPA1B;HSPA1A
regulation of apoptotic process (GO:0042981)	11/742	2.56137e-06	0.000211411	0	0	7.05305	90.8078	DNAJA1;NFKBIA;HSP90AA1;JUN;GADD45B;CITED2;STK17B;UBC;PHLDA1;HSPA1B;HSPA1A
second-messenger-mediated signaling (GO:0019932)	32629	3.43285e-06	0.000263103	0	0	25.157	316.529	RCAN1;CCRL2;CCL3;CXCR4;APOE
positive regulation of calcium-mediated signaling (GO:0050850)	44998	4.65444e-06	0.000312138	0	0	122.069	1498.73	CCL4;CCL3;TREM2
negative regulation by host of viral transcription (GO:0043922)	44998	4.65444e-06	0.000312138	0	0	122.069	1498.73	JUN;CCL4;CCL3
positive regulation of macromolecule metabolic process (GO:0010604)	8/384	6.17608e-06	0.000389819	0	0	9.46422	113.522	CD63;EGR1;CITED2;ID2;CCL3;TREM2;HSPA1B;HSPA1A
eosinophil chemotaxis (GO:0048245)	2023-03-16	9.06355e-06	0.000474737	0	0	93.8854	1090.13	LGALS3;CCL4;CCL3
eosinophil migration (GO:0072677)	45001	9.06355e-06	0.000474737	0	0	93.8854	1090.13	LGALS3;CCL4;CCL3
negative regulation of protein ubiquitination (GO:0031397)	18719	9.27442e-06	0.000474737	0	0	35.2855	408.897	DNAJA1;TNFAIP3;HSPA1B;HSPA1A
regulation of protein ubiquitination (GO:0031396)	5/109	9.29121e-06	0.000474737	0	0	20.2987	235.19	DNAJA1;HSP90AA1;TNFAIP3;HSPA1B;HSPA1A
negative regulation of protein modification by small protein conjugation or removal (GO:1903321)	20180	1.25607e-05	0.000612619	0	0	32.5114	366.89	DNAJA1;TNFAIP3;HSPA1B;HSPA1A
positive regulation of apoptotic process (GO:0043065)	7/310	1.47794e-05	0.000663187	0	0	10.0854	112.173	DNAJA1;JUN;GADD45B;STK17B;UBC;CCL3;PHLDA1
cellular response to lipopolysaccharide (GO:0071222)	5/120	1.48336e-05	0.000663187	0	0	18.3469	203.992	ZFP36;CCL3;TNFAIP3;CD14;CXCL2
cellular response to chemokine (GO:1990869)	1960-04-01	1.77877e-05	0.000763449	0	0	29.6012	323.748	DUSP1;CCL4;CCL3;CXCL2
negative regulation of gene expression (GO:0010629)	7/322	1.88764e-05	0.000765266	0	0	9.69531	105.462	ZFP36;CITED2;ID2;CCL3;APOE;HSPA1B;HSPA1A
cellular response to oxygen-containing compound (GO:1901701)	7/323	1.92565e-05	0.000765266	0	0	9.66414	104.93	EGR1;ZFP36;JUN;TNFAIP3;FOS;CD14;CXCL2
regulation of transcription by RNA polymerase II (GO:0006357)	17/2206	2.4655e-05	0.000944813	0	0	3.94052	41.811	KDM6B;EGR1;CEBPB;JUN;JUND;CITED2;FOS;NFKBIA;ZFP36;KLF6;ID2;UBC;FOSB;APOE;JUNB;IER5;ATF3
positive regulation of cholesterol efflux (GO:0010875)	45008	2.82976e-05	0.00104701	0	0	61.0041	638.88	NFKBIA;TREM2;APOE
neutrophil chemotaxis (GO:0030593)	1970-04-01	3.2811e-05	0.00115173	0	0	25.1035	259.188	LGALS3;CCL4;CCL3;CXCL2
negative regulation of apoptotic process (GO:0043066)	8/485	3.32746e-05	0.00115173	0	0	7.42176	76.5237	DNAJA1;NFKBIA;CITED2;UBC;TREM2;APOE;HSPA1B;HSPA1A
granulocyte chemotaxis (GO:0071621)	1973-04-01	3.87261e-05	0.00129853	0	0	24.0085	243.902	LGALS3;CCL4;CCL3;CXCL2
chaperone cofactor-dependent protein refolding (GO:0051085)	45011	4.13155e-05	0.00134338	0	0	53.039	535.391	HSPA8;HSPA1B;HSPA1A
cellular response to unfolded protein (GO:0034620)	2023-03-27	4.63948e-05	0.00143492	0	0	50.8265	507.164	HSPA8;HSPA1B;HSPA1A
neutrophil migration (GO:1990266)	1977-04-01	4.77816e-05	0.00143492	0	0	22.6884	225.724	LGALS3;CCL4;CCL3;CXCL2
positive regulation of nucleic acid-templated transcription (GO:1903508)	8/511	4.81427e-05	0.00143492	0	0	7.02874	69.8751	EGR1;CEBPB;JUN;KLF6;CITED2;ID2;FOS;APOE
cellular response to interleukin-1 (GO:0071347)	5/155	5.07715e-05	0.00145306	0	0	14.0411	138.841	NFKBIA;EGR1;UBC;CCL4;CCL3
regulation of calcium-mediated signaling (GO:0050848)	2023-03-28	5.18669e-05	0.00145306	0	0	48.791	481.413	CCL4;CCL3;TREM2
negative regulation of programmed cell death (GO:0043069)	7/381	5.51003e-05	0.00145306	0	0	8.1413	79.8364	DNAJA1;NFKBIA;CITED2;UBC;TREM2;HSPA1B;HSPA1A
negative regulation of cellular component organization (GO:0051129)	1980-04-01	5.55225e-05	0.00145306	0	0	21.7895	213.509	LGALS3;HSPA8;HSPA1B;HSPA1A
negative regulation of extrinsic apoptotic signaling pathway (GO:2001237)	1980-04-01	5.55225e-05	0.00145306	0	0	21.7895	213.509	LGALS3;TNFAIP3;HSPA1B;HSPA1A
negative regulation of transcription by RNA polymerase II (GO:0000122)	9/684	5.98533e-05	0.00152911	0	0	5.97612	58.1095	ZFP36;CEBPB;JUN;CITED2;ID2;UBC;FOSB;ATF3;HSPA1A
chemokine (C-X-C motif) ligand 12 signaling pathway (GO:0038146)	44962	6.59694e-05	0.001573	0	0	265.933	2559.96	CXCR4;TREM2
positive regulation of natural killer cell chemotaxis (GO:2000503)	2023-02-05	6.59694e-05	0.001573	0	0	265.933	2559.96	CCL4;CCL3
positive regulation of nucleotide-binding oligomerization domain containing signaling pathway (GO:0070426)	44962	6.59694e-05	0.001573	0	0	265.933	2559.96	HSPA1B;HSPA1A
'de novo' posttranslational protein folding (GO:0051084)	45016	7.0776e-05	0.00165093	0	0	43.5569	416.229	HSPA8;HSPA1B;HSPA1A
cellular response to topologically incorrect protein (GO:0035967)	1932-03-01	7.79545e-05	0.00173773	0	0	42.0528	397.793	HSPA8;HSPA1B;HSPA1A
modulation by host of symbiont process (GO:0051851)	1932-03-01	7.79545e-05	0.00173773	0	0	42.0528	397.793	JUN;CCL4;CCL3
regulation of gene expression (GO:0010468)	11/1079	8.39788e-05	0.00173773	0	0	4.74285	44.5114	KDM6B;EGR1;CEBPB;CITED2;ID2;NFKBIZ;CCL3;TREM2;APOE;HSPA1B;HSPA1A
transforming growth factor beta receptor signaling pathway (GO:0007179)	32599	8.42499e-05	0.00173773	0	0	19.4735	182.695	JUN;GDF15;UBC;FOS
regulation of cholesterol efflux (GO:0010874)	12114	8.55928e-05	0.00173773	0	0	40.649	380.715	NFKBIA;TREM2;APOE
positive regulation of cholesterol transport (GO:0032376)	1933-03-01	8.55928e-05	0.00173773	0	0	40.649	380.715	NFKBIA;TREM2;APOE
positive regulation of pri-miRNA transcription by RNA polymerase II (GO:1902895)	12479	9.3704e-05	0.00173773	0	0	39.3357	364.854	EGR1;JUN;FOS
positive regulation of programmed cell death (GO:0043068)	6/286	9.50792e-05	0.00173773	0	0	9.16211	84.8485	DNAJA1;JUN;GADD45B;STK17B;UBC;PHLDA1
cellular heat acclimation (GO:0070370)	44963	9.87897e-05	0.00173773	0	0	199.44	1839.34	HSPA1B;HSPA1A
negative regulation of toll-like receptor 2 signaling pathway (GO:0034136)	44963	9.87897e-05	0.00173773	0	0	199.44	1839.34	TNFAIP3;TREM2
regulation of nucleotide-binding oligomerization domain containing 2 signaling pathway (GO:0070432)	44963	9.87897e-05	0.00173773	0	0	199.44	1839.34	HSPA1B;HSPA1A
heat acclimation (GO:0010286)	44963	9.87897e-05	0.00173773	0	0	199.44	1839.34	HSPA1B;HSPA1A
positive regulation of microglial cell activation (GO:1903980)	2023-02-06	9.87897e-05	0.00173773	0	0	199.44	1839.34	CCL3;TREM2
positive regulation of microglial cell migration (GO:1904141)	2023-02-06	9.87897e-05	0.00173773	0	0	199.44	1839.34	CCL3;TREM2
positive regulation of tau-protein kinase activity (GO:1902949)	2023-02-06	9.87897e-05	0.00173773	0	0	199.44	1839.34	EGR1;HSP90AA1
negative regulation of toll-like receptor signaling pathway (GO:0034122)	1936-03-01	0.000111397	0.00189728	0	0	36.9481	336.316	TNFAIP3;TREM2;CD14
positive regulation of cytokine-mediated signaling pathway (GO:0001961)	13210	0.000111397	0.00189728	0	0	36.9481	336.316	CXCR4;HSPA1B;HSPA1A
regulation of erythrocyte differentiation (GO:0045646)	13575	0.000121004	0.00196723	0	0	35.8595	323.442	ZFP36;HSPA1B;HSPA1A
regulation of p38MAPK cascade (GO:1900744)	1937-03-01	0.000121004	0.00196723	0	0	35.8595	323.442	GADD45B;DUSP1;TREM2
positive regulation of calcium ion transport (GO:0051928)	1937-03-01	0.000121004	0.00196723	0	0	35.8595	323.442	LGALS3;CCL4;CCL3
negative regulation of p38MAPK cascade (GO:1903753)	44964	0.000138076	0.00205771	0	0	159.544	1417.98	DUSP1;TREM2
regulation of microglial cell migration (GO:1904139)	44964	0.000138076	0.00205771	0	0	159.544	1417.98	CCL3;TREM2
regulation of natural killer cell chemotaxis (GO:2000501)	44964	0.000138076	0.00205771	0	0	159.544	1417.98	CCL4;CCL3
positive regulation of amyloid-beta clearance (GO:1900223)	44964	0.000138076	0.00205771	0	0	159.544	1417.98	TREM2;APOE
glial cell migration (GO:0008347)	44964	0.000138076	0.00205771	0	0	159.544	1417.98	CCL3;CD9
positive regulation of microtubule nucleation (GO:0090063)	44964	0.000138076	0.00205771	0	0	159.544	1417.98	HSPA1B;HSPA1A
regulation of cellular component biogenesis (GO:0044087)	1939-03-01	0.000141802	0.00207393	0	0	33.8639	300.071	HSPA8;HSP90AA1;APOE
calcium-mediated signaling (GO:0019722)	4/102	0.000143029	0.00207393	0	0	16.8793	149.423	RCAN1;CCRL2;CCL3;CXCR4
monocyte chemotaxis (GO:0002548)	1942-03-01	0.000177149	0.00253441	0	0	31.2543	269.991	LGALS3;CCL4;CCL3
positive regulation of glial cell migration (GO:1903977)	2023-02-08	0.000183795	0.00259489	0	0	132.947	1143.57	CCL3;TREM2
response to endoplasmic reticulum stress (GO:0034976)	4/110	0.000191358	0.00266414	0	0	15.5991	133.549	PPP1R15A;CEBPB;JUN;ATF3
regulation of inflammatory response (GO:0050727)	5/206	0.000193665	0.00266414	0	0	10.4515	89.3535	NFKBIA;NFKBIZ;CCL3;TNFAIP3;APOE
mRNA catabolic process (GO:0006402)	1944-03-01	0.000203621	0.00276564	0	0	29.7267	252.655	ZFP36;HSPA1B;HSPA1A
regulation of pri-miRNA transcription by RNA polymerase II (GO:1902893)	1945-03-01	0.000217766	0.00287214	0	0	29.0175	244.678	EGR1;JUN;FOS
cellular response to transforming growth factor beta stimulus (GO:0071560)	4/114	0.000219492	0.00287214	0	0	15.0288	126.605	JUN;GDF15;UBC;FOS
positive regulation of cellular component organization (GO:0051130)	4/114	0.000219492	0.00287214	0	0	15.0288	126.605	PPP1R15A;LGALS3;TREM2;APOE
cellular response to molecule of bacterial origin (GO:0071219)	4/115	0.000226967	0.00291964	0	0	14.8926	124.96	ZFP36;TNFAIP3;CD14;CXCL2
neutrophil degranulation (GO:0043312)	7/481	0.000233752	0.00291964	0	0	6.3909	53.436	LGALS3;CD63;HSPA8;HSP90AA1;CD14;HSPA1B;HSPA1A
regulation of protein-containing complex assembly (GO:0043254)	4/116	0.000234624	0.00291964	0	0	14.7589	123.348	LGALS3;HSPA8;HSP90AA1;APOE
positive regulation of tumor necrosis factor-mediated signaling pathway (GO:1903265)	2023-02-09	0.000235914	0.00291964	0	0	113.949	951.703	HSPA1B;HSPA1A
positive regulation of gene expression (GO:0010628)	7/482	0.000236727	0.00291964	0	0	6.37712	53.2401	EGR1;CITED2;ID2;CCL3;TREM2;HSPA1B;HSPA1A
neutrophil activation involved in immune response (GO:0002283)	7/485	0.000245838	0.00298912	0	0	6.33612	52.6585	LGALS3;CD63;HSPA8;HSP90AA1;CD14;HSPA1B;HSPA1A
positive regulation of neuron death (GO:1901216)	1947-03-01	0.000247933	0.00298912	0	0	27.6957	229.94	EGR1;CCL3;FOS
neutrophil mediated immunity (GO:0002446)	7/488	0.000255231	0.00304292	0	0	6.29563	52.0859	LGALS3;CD63;HSPA8;HSP90AA1;CD14;HSPA1B;HSPA1A
negative regulation of MAP kinase activity (GO:0043407)	1948-03-01	0.000263978	0.00311261	0	0	27.0789	223.121	DNAJA1;DUSP1;APOE
RNA catabolic process (GO:0006401)	1949-03-01	0.000280679	0.00325664	0	0	26.4889	216.634	ZFP36;HSPA1B;HSPA1A
regulation of mRNA catabolic process (GO:0061013)	4/122	0.000284526	0.00325664	0	0	14.0042	114.34	HSPA8;ZFP36;UBC;HSPA1A
negative regulation of inclusion body assembly (GO:0090084)	44967	0.000294402	0.00325664	0	0	99.7	810.617	HSPA1B;HSPA1A
negative regulation of toll-like receptor 4 signaling pathway (GO:0034144)	44967	0.000294402	0.00325664	0	0	99.7	810.617	TNFAIP3;TREM2
regulation of microtubule nucleation (GO:0010968)	2023-02-10	0.000294402	0.00325664	0	0	99.7	810.617	HSPA1B;HSPA1A
regulation of tau-protein kinase activity (GO:1902947)	44967	0.000294402	0.00325664	0	0	99.7	810.617	EGR1;HSP90AA1
regulation of tumor necrosis factor production (GO:0032680)	4/124	0.000302733	0.00331461	0	0	13.7694	111.569	ZFP36;CCL3;TNFAIP3;CD14
cellular response to oxidative stress (GO:0034599)	4/125	0.000312143	0.00338312	0	0	13.655	110.224	JUN;FOS;HSPA1B;HSPA1A
positive regulation of fat cell differentiation (GO:0045600)	1951-03-01	0.000316096	0.00339171	0	0	25.3827	204.571	ZFP36;CEBPB;ID2
regulation of inclusion body assembly (GO:0090083)	2023-02-11	0.000359227	0.00374224	0	0	88.6178	702.877	HSPA1B;HSPA1A
regulation of toll-like receptor 2 signaling pathway (GO:0034135)	2023-02-11	0.000359227	0.00374224	0	0	88.6178	702.877	TNFAIP3;TREM2
positive regulation of transcription from RNA polymerase II promoter in response to endoplasmic reticulum stress (GO:1990440)	2023-02-11	0.000359227	0.00374224	0	0	88.6178	702.877	CEBPB;ATF3
transmembrane receptor protein serine/threonine kinase signaling pathway (GO:0007178)	4/133	0.000395143	0.00407681	0	0	12.803	100.327	JUN;GDF15;UBC;FOS
chemokine-mediated signaling pathway (GO:0070098)	1956-03-01	0.000416919	0.00426051	0	0	22.9823	178.862	CCL4;CCL3;CXCL2
positive regulation of neuroinflammatory response (GO:0150078)	2023-02-12	0.000430355	0.00427566	0	0	79.752	618.15	CCL3;TREM2
macrophage chemotaxis (GO:0048246)	2023-02-12	0.000430355	0.00427566	0	0	79.752	618.15	LGALS3;CCL3
negative regulation of amyloid fibril formation (GO:1905907)	2023-02-12	0.000430355	0.00427566	0	0	79.752	618.15	TREM2;APOE
regulation of tumor necrosis factor-mediated signaling pathway (GO:0010803)	1958-03-01	0.000462389	0.00455177	0	0	22.1443	170.049	TNFAIP3;HSPA1B;HSPA1A
positive regulation of response to external stimulus (GO:0032103)	4/139	0.000466967	0.00455505	0	0	12.2302	93.7969	NFKBIA;NFKBIZ;CCL3;TREM2
response to reactive oxygen species (GO:0000302)	1959-03-01	0.000486269	0.0047006	0	0	21.7478	165.909	JUN;FOS;APOE
positive regulation of calcium ion import (GO:0090280)	2023-02-13	0.000507756	0.00486448	0	0	72.4982	549.936	LGALS3;CCL3
positive regulation of interleukin-8 production (GO:0032757)	1961-03-01	0.000536371	0.00509315	0	0	20.9958	158.113	CD14;HSPA1B;HSPA1A
regulation of mRNA stability (GO:0043488)	4/146	0.000562008	0.00524942	0	0	11.6232	86.9883	HSPA8;ZFP36;UBC;HSPA1A
I-kappaB kinase/NF-kappaB signaling (GO:0007249)	22706	0.000562613	0.00524942	0	0	20.6389	154.439	NFKBIA;UBC;CD14
cellular response to reactive oxygen species (GO:0034614)	23071	0.000589664	0.00542367	0	0	20.2939	150.904	JUN;TNFAIP3;FOS
negative regulation of cell activation (GO:0050866)	44971	0.000591397	0.00542367	0	0	66.4533	493.949	TREM2;APOE
protein catabolic process (GO:0030163)	23437	0.000617533	0.00561536	0	0	19.9602	147.501	HSPA8;HSP90AA1;APOE
negative regulation of transcription, DNA-templated (GO:0045892)	9/948	0.000680843	0.00594291	0	0	4.23709	30.8976	HSPA8;ZFP36;CEBPB;JUN;CITED2;ID2;UBC;FOSB;ATF3
regulation of amyloid fibril formation (GO:1905906)	44972	0.000681247	0.00594291	0	0	61.3385	447.255	TREM2;APOE
regulation of establishment of protein localization (GO:0070201)	44972	0.000681247	0.00594291	0	0	61.3385	447.255	DNAJA1;TREM2
regulation of microglial cell activation (GO:1903978)	44972	0.000681247	0.00594291	0	0	61.3385	447.255	CCL3;TREM2
macrophage migration (GO:1905517)	44972	0.000681247	0.00594291	0	0	61.3385	447.255	LGALS3;CCL3
positive regulation of NF-kappaB transcription factor activity (GO:0051092)	4/155	0.000703468	0.00608726	0	0	10.9255	79.3135	NFKBIA;UBC;HSPA1B;HSPA1A
positive regulation of MAPK cascade (GO:0043410)	5/274	0.00071466	0.00613464	0	0	7.78257	56.3746	GDF15;CCL4;CCL3;TREM2;APOE
response to lipopolysaccharide (GO:0032496)	4/159	0.00077378	0.00651574	0	0	10.6414	76.2373	ZFP36;TNFAIP3;CD14;CXCL2
regulation of amyloid-beta clearance (GO:1900221)	2023-02-16	0.000777274	0.00651574	0	0	56.9543	407.777	TREM2;APOE
negative regulation of platelet activation (GO:0010544)	2023-02-16	0.000777274	0.00651574	0	0	56.9543	407.777	CD9;APOE
negative regulation of supramolecular fiber organization (GO:1902904)	1972-03-01	0.000871127	0.00724589	0	0	17.6389	124.279	HSPA8;TREM2;APOE
positive regulation of macrophage activation (GO:0043032)	2023-02-17	0.000879446	0.00725881	0	0	53.1547	374.008	CCL3;TREM2
response to molecule of bacterial origin (GO:0002237)	26724	0.000906802	0.00742747	0	0	17.386	121.799	TNFAIP3;CD14;CXCL2
positive regulation of glial cell differentiation (GO:0045687)	44975	0.000987733	0.0079687	0	0	49.83	344.829	ID2;CXCR4
positive regulation of lymphocyte chemotaxis (GO:0140131)	44975	0.000987733	0.0079687	0	0	49.83	344.829	CCL4;CCL3
positive regulation of ERK1 and ERK2 cascade (GO:0070374)	4/172	0.00103662	0.00830074	0	0	9.81151	67.4226	CCL4;CCL3;TREM2;APOE
regulation of mitotic spindle assembly (GO:1901673)	44976	0.0011021	0.00863179	0	0	46.8965	319.39	HSPA1B;HSPA1A
positive regulation of cellular protein catabolic process (GO:1903364)	44976	0.0011021	0.00863179	0	0	46.8965	319.39	HSP90AA1;APOE
positive regulation of macrophage migration (GO:1905523)	44976	0.0011021	0.00863179	0	0	46.8965	319.39	CCL3;TREM2
regulation of fat cell differentiation (GO:0045598)	29281	0.00118264	0.00919548	0	0	15.7999	106.491	ZFP36;CEBPB;ID2
negative regulation of lipid storage (GO:0010888)	44977	0.00122252	0.00932892	0	0	44.2889	297.038	NFKBIA;TREM2
lipopolysaccharide-mediated signaling pathway (GO:0031663)	44977	0.00122252	0.00932892	0	0	44.2889	297.038	CCL3;CD14
regulation of interleukin-8 production (GO:0032677)	29646	0.00122589	0.00932892	0	0	15.5965	104.561	CD14;HSPA1B;HSPA1A
regulation of interleukin-1 beta production (GO:0032651)	30376	0.00131534	0.00993917	0	0	15.2051	100.865	EGR1;CCL3;TNFAIP3
positive regulation of protein catabolic process (GO:0045732)	31107	0.00140881	0.010571	0	0	14.8328	97.3772	HSP90AA1;TNFAIP3;APOE
positive regulation of proteasomal protein catabolic process (GO:1901800)	31472	0.00145706	0.0107401	0	0	14.6533	95.7056	TREM2;HSPA1B;HSPA1A
negative regulation of B cell activation (GO:0050869)	44979	0.0014814	0.0107401	0	0	39.856	259.653	ID2;TNFAIP3
negative regulation of interleukin-2 production (GO:0032703)	44979	0.0014814	0.0107401	0	0	39.856	259.653	ZFP36;TNFAIP3
negative regulation of lymphocyte activation (GO:0051250)	44979	0.0014814	0.0107401	0	0	39.856	259.653	LGALS3;TNFAIP3
chaperone-mediated protein complex assembly (GO:0051131)	2023-02-22	0.0014814	0.0107401	0	0	39.856	259.653	HSP90AA1;HSPA1A
regulation of transcription from RNA polymerase II promoter in response to stress (GO:0043618)	1987-03-01	0.00150635	0.0108477	0	0	14.4781	94.0799	UBC;ATF3;HSPA1A
positive regulation of inflammatory response (GO:0050729)	1989-03-01	0.00160803	0.0110703	0	0	14.14	90.9591	NFKBIA;NFKBIZ;CCL3
negative regulation of macromolecule metabolic process (GO:0010605)	4/194	0.00161522	0.0110703	0	0	8.66579	55.7062	CITED2;ID2;CCL3;APOE
cellular response to tumor necrosis factor (GO:0071356)	4/194	0.00161522	0.0110703	0	0	8.66579	55.7062	NFKBIA;ZFP36;CCL4;CCL3
negative regulation of extrinsic apoptotic signaling pathway in absence of ligand (GO:2001240)	44980	0.00161979	0.0110703	0	0	37.9562	243.886	HSPA1B;HSPA1A
negative regulation of phosphoprotein phosphatase activity (GO:0032515)	44980	0.00161979	0.0110703	0	0	37.9562	243.886	PPP1R15A;LGALS3
negative regulation of signal transduction in absence of ligand (GO:1901099)	44980	0.00161979	0.0110703	0	0	37.9562	243.886	HSPA1B;HSPA1A
regulation of supramolecular fiber organization (GO:1902903)	44980	0.00161979	0.0110703	0	0	37.9562	243.886	HSPA8;APOE
regulation of toll-like receptor 4 signaling pathway (GO:0034143)	44980	0.00161979	0.0110703	0	0	37.9562	243.886	TNFAIP3;TREM2
positive regulation of cytokine production (GO:0001819)	5/335	0.00174512	0.0118306	0	0	6.32431	40.1652	EGR1;CEBPB;CD14;HSPA1B;HSPA1A
nucleotide-binding domain, leucine rich repeat containing receptor signaling pathway (GO:0035872)	44981	0.00176411	0.0118306	0	0	36.2291	229.696	UBC;TNFAIP3
positive regulation of transcription from RNA polymerase II promoter in response to stress (GO:0036003)	44981	0.00176411	0.0118306	0	0	36.2291	229.696	CEBPB;ATF3
regulation of macromolecule metabolic process (GO:0060255)	4/200	0.00180545	0.0120326	0	0	8.39796	53.0495	KDM6B;NFKBIZ;TREM2;APOE
interleukin-1-mediated signaling pathway (GO:0070498)	34394	0.00188078	0.0124573	0	0	13.3597	83.8465	NFKBIA;EGR1;UBC
regulation of calcium ion import (GO:0090279)	44982	0.00191433	0.0125248	0	0	34.6522	216.867	LGALS3;CCL3
regulation of spindle assembly (GO:0090169)	44982	0.00191433	0.0125248	0	0	34.6522	216.867	HSPA1B;HSPA1A
mRNA metabolic process (GO:0016071)	1995-03-01	0.00193857	0.0126066	0	0	13.2138	82.5311	ZFP36;HSPA1B;HSPA1A
positive regulation of multicellular organismal process (GO:0051240)	5/345	0.00198434	0.0128265	0	0	6.13517	38.1759	KDM6B;CEBPB;CXCR4;TREM2;APOE
positive regulation of cold-induced thermogenesis (GO:0120162)	1997-03-01	0.00205745	0.0132194	0	0	12.9314	79.9973	KDM6B;CEBPB;CXCR4
regulation of neuron apoptotic process (GO:0043523)	35855	0.00211855	0.0134509	0	0	12.7946	78.7768	CCL3;TREM2;APOE
positive regulation of defense response (GO:0031349)	35855	0.00211855	0.0134509	0	0	12.7946	78.7768	NFKBIA;NFKBIZ;CCL3
cellular response to cadmium ion (GO:0071276)	44984	0.00223233	0.0139187	0	0	31.8768	194.599	JUN;FOS
cytoplasmic pattern recognition receptor signaling pathway (GO:0002753)	44984	0.00223233	0.0139187	0	0	31.8768	194.599	UBC;TNFAIP3
positive regulation of erythrocyte differentiation (GO:0045648)	44984	0.00223233	0.0139187	0	0	31.8768	194.599	HSPA1B;HSPA1A
regulation of transforming growth factor beta receptor signaling pathway (GO:0017015)	3/100	0.00224412	0.0139187	0	0	12.5296	76.4233	CITED2;UBC;HSPA1A
regulation of extrinsic apoptotic signaling pathway in absence of ligand (GO:2001239)	44985	0.00240006	0.0145495	0	0	30.6492	184.884	HSPA1B;HSPA1A
nucleotide-binding oligomerization domain containing signaling pathway (GO:0070423)	44985	0.00240006	0.0145495	0	0	30.6492	184.884	UBC;TNFAIP3
regulation of protein transport (GO:0051223)	44985	0.00240006	0.0145495	0	0	30.6492	184.884	DNAJA1;HSPA8
positive regulation of microtubule polymerization (GO:0031116)	44985	0.00240006	0.0145495	0	0	30.6492	184.884	HSPA1B;HSPA1A
cellular response to lipid (GO:0071396)	4/219	0.00250995	0.0151302	0	0	7.64845	45.795	ZFP36;TNFAIP3;CD14;CXCL2
response to cadmium ion (GO:0046686)	47150	0.00257357	0.0151989	0	0	29.5126	175.968	JUN;FOS
intrinsic apoptotic signaling pathway in response to endoplasmic reticulum stress (GO:0070059)	47150	0.00257357	0.0151989	0	0	29.5126	175.968	PPP1R15A;CEBPB
MyD88-dependent toll-like receptor signaling pathway (GO:0002755)	47150	0.00257357	0.0151989	0	0	29.5126	175.968	UBC;CD14
positive regulation of cellular metabolic process (GO:0031325)	3/105	0.00257801	0.0151989	0	0	11.9124	71.0065	NFKBIA;CD63;APOE
TRIF-dependent toll-like receptor signaling pathway (GO:0035666)	10990	0.00275282	0.0161409	0	0	28.4571	167.759	UBC;CD14
positive regulation of intracellular signal transduction (GO:1902533)	6/546	0.00282696	0.0164855	0	0	4.68792	27.5113	HSP90AA1;GDF15;CCL4;CCL3;TREM2;CD14
negative regulation of DNA binding (GO:0043392)	11355	0.00293779	0.016876	0	0	27.4745	160.179	NFKBIA;JUN
MyD88-independent toll-like receptor signaling pathway (GO:0002756)	1931-02-01	0.00293779	0.016876	0	0	27.4745	160.179	UBC;CD14
response to tumor necrosis factor (GO:0034612)	3/110	0.0029411	0.016876	0	0	11.3529	66.1754	ZFP36;CCL4;CCL3
apoptotic process (GO:0006915)	4/231	0.00304117	0.0173573	0	0	7.23972	41.9579	PPP1R15A;NFKBIA;CXCR4;CD14
regulation of chemotaxis (GO:0050920)	11720	0.00312845	0.0176675	0	0	26.5573	153.162	CXCR4;TREM2
liver development (GO:0001889)	11720	0.00312845	0.0176675	0	0	26.5573	153.162	CEBPB;CITED2
positive regulation of metabolic process (GO:0009893)	3/113	0.00317331	0.017827	0	0	11.0416	63.5219	KDM6B;CEBPB;CXCR4
positive regulation of protein metabolic process (GO:0051247)	3/115	0.0033342	0.0186333	0	0	10.8433	61.845	NFKBIA;TNFAIP3;APOE
regulation of ERK1 and ERK2 cascade (GO:0070372)	4/238	0.00338416	0.0188146	0	0	7.02066	39.938	CCL4;CCL3;TREM2;APOE
regulation of cell population proliferation (GO:0042127)	7/764	0.00345929	0.0191331	0	0	3.94355	22.3469	JUN;JUND;ID2;JUNB;IER5;HSPA1B;HSPA1A
regulation of mitotic spindle organization (GO:0060236)	12816	0.00373425	0.0205479	0	0	24.1394	134.944	HSPA1B;HSPA1A
cytoskeleton organization (GO:0007010)	3/120	0.00375809	0.0205736	0	0	10.3773	57.9452	CCL3;TNFAIP3;APOE
positive regulation of DNA-binding transcription factor activity (GO:0051091)	4/246	0.00380746	0.0207381	0	0	6.78581	37.8024	NFKBIA;UBC;HSPA1B;HSPA1A
regulation of defense response to virus by host (GO:0050691)	13181	0.00394735	0.021284	0	0	23.4282	129.668	HSP90AA1;TNFAIP3
regulation of osteoclast differentiation (GO:0045670)	13181	0.00394735	0.021284	0	0	23.4282	129.668	CEBPB;CCL3
regulation of transcription, DNA-templated (GO:0006355)	13/2244	0.00407851	0.0218812	0	0	2.64709	14.5644	HSPA8;EGR1;CEBPB;JUN;JUND;CITED2;FOS;KLF6;ID2;FOSB;APOE;JUNB;ATF3
positive regulation of signal transduction (GO:0009967)	4/252	0.00414761	0.0220203	0	0	6.61962	36.3101	CD63;CITED2;TNFAIP3;TREM2
negative regulation of stress-activated MAPK cascade (GO:0032873)	13547	0.004166	0.0220203	0	0	22.7577	124.73	DUSP1;TREM2
positive regulation of myeloid cell differentiation (GO:0045639)	13547	0.004166	0.0220203	0	0	22.7577	124.73	HSPA1B;HSPA1A
circulatory system development (GO:0072359)	3/126	0.0043084	0.0226613	0	0	9.86809	53.7534	KDM6B;CITED2;ID2
regulation of nitric-oxide synthase activity (GO:0050999)	14277	0.00461981	0.0241807	0	0	21.5254	115.751	HSP90AA1;APOE
negative regulation of I-kappaB kinase/NF-kappaB signaling (GO:0043124)	14642	0.0048549	0.0251657	0	0	20.9579	111.659	TNFAIP3;TREM2
lymphocyte migration (GO:0072676)	14642	0.0048549	0.0251657	0	0	20.9579	111.659	CCL4;CCL3
regulation of protein phosphorylation (GO:0001932)	4/266	0.00502016	0.0258973	0	0	6.26145	33.15	HSP90AA1;CEBPB;TREM2;ATF3
regulation of chemokine production (GO:0032642)	15373	0.00534134	0.0272917	0	0	19.908	104.164	EGR1;TREM2
regulation of extrinsic apoptotic signaling pathway via death domain receptors (GO:1902041)	15373	0.00534134	0.0272917	0	0	19.908	104.164	LGALS3;TNFAIP3
regulation of cellular component organization (GO:0051128)	3/139	0.00566188	0.0287924	0	0	8.91897	46.1467	HSPA8;HSP90AA1;APOE
lymphocyte chemotaxis (GO:0048247)	16103	0.00584924	0.0296049	0	0	18.9581	97.472	CCL4;CCL3
negative regulation of T cell activation (GO:0050868)	16469	0.00611117	0.0305629	0	0	18.5163	94.3893	LGALS3;CEBPB
receptor-mediated endocytosis (GO:0006898)	3/143	0.00612396	0.0305629	0	0	8.66239	44.1396	HSP90AA1;CD9;APOE
negative regulation of DNA-binding transcription factor activity (GO:0043433)	3/143	0.00612396	0.0305629	0	0	8.66239	44.1396	NFKBIA;ID2;TNFAIP3
positive regulation of smooth muscle cell proliferation (GO:0048661)	1946-02-01	0.00637838	0.0316852	0	0	18.0945	91.4651	JUN;ID2
regulation of DNA binding (GO:0051101)	17199	0.00665084	0.0328864	0	0	17.6916	88.688	NFKBIA;JUN
positive regulation of hydrolase activity (GO:0051345)	3/149	0.00685838	0.0337571	0	0	8.30389	41.3723	RGS1;CCL4;CCL3
regulation of interleukin-2 production (GO:0032663)	17564	0.00692853	0.0337924	0	0	17.3061	86.0477	ZFP36;TNFAIP3
positive regulation of endocytosis (GO:0045807)	17564	0.00692853	0.0337924	0	0	17.3061	86.0477	TREM2;APOE
regulation of cellular protein metabolic process (GO:0032268)	17930	0.00721142	0.0348552	0	0	16.937	83.5349	NFKBIA;APOE
regulation of smooth muscle cell proliferation (GO:0048660)	17930	0.00721142	0.0348552	0	0	16.937	83.5349	ID2;TNFAIP3
positive regulation of ion transport (GO:0043270)	18295	0.00749948	0.036085	0	0	16.5833	81.1409	CCL4;CCL3
regulation of cell differentiation (GO:0045595)	3/156	0.00777884	0.037262	0	0	7.92117	38.4679	LGALS3;CEBPB;ID2
negative regulation of protein metabolic process (GO:0051248)	19025	0.008091	0.0382451	0	0	15.9184	76.679	TREM2;APOE
positive regulation of protein localization to cell periphery (GO:1904377)	19025	0.008091	0.0382451	0	0	15.9184	76.679	LGALS3;TREM2
positive regulation of protein localization to plasma membrane (GO:1903078)	19025	0.008091	0.0382451	0	0	15.9184	76.679	LGALS3;TREM2
positive regulation of protein kinase B signaling (GO:0051897)	3/161	0.00847894	0.0399031	0	0	7.66856	36.5803	HSP90AA1;GDF15;CCL3
regulation of proteasomal protein catabolic process (GO:0061136)	19756	0.00870286	0.040778	0	0	15.3046	72.6067	TREM2;APOE
heart development (GO:0007507)	3/164	0.00891625	0.0415962	0	0	7.52453	35.5149	KDM6B;CITED2;ID2
positive regulation of interleukin-1 beta production (GO:0032731)	20486	0.00933485	0.0433606	0	0	14.7363	68.8775	EGR1;CCL3
regulation of calcium ion transport (GO:0051924)	21217	0.00998676	0.0461888	0	0	14.2086	65.4517	CCL4;CCL3
regulation of DNA-templated transcription, initiation (GO:2000142)	22313	0.0110015	0.0502323	0	0	13.4841	60.8094	CEBPB;JUN
regulation of endocytosis (GO:0030100)	22313	0.0110015	0.0502323	0	0	13.4841	60.8094	LGALS3;APOE
pattern recognition receptor signaling pathway (GO:0002221)	22313	0.0110015	0.0502323	0	0	13.4841	60.8094	UBC;CD14
negative regulation of immune response (GO:0050777)	3/178	0.0111307	0.0506072	0	0	6.91767	31.116	LGALS3;TNFAIP3;TREM2
protein stabilization (GO:0050821)	3/179	0.0113	0.0509538	0	0	6.87801	30.8338	HSP90AA1;HSPA1B;HSPA1A
positive regulation of interleukin-1 production (GO:0032732)	22678	0.0113494	0.0509538	0	0	13.2587	59.3801	EGR1;CCL3
stress-activated MAPK cascade (GO:0051403)	1962-02-01	0.0113494	0.0509538	0	0	13.2587	59.3801	ZFP36;UBC
negative regulation of cytokine production (GO:0001818)	3/182	0.0118167	0.0517832	0	0	6.76171	30.0101	ZFP36;TNFAIP3;TREM2
negative regulation of intrinsic apoptotic signaling pathway (GO:2001243)	1964-02-01	0.0120598	0.0517832	0	0	12.8297	56.68	DNAJA1;HSPA1A
regulation of innate immune response (GO:0045088)	23408	0.0120598	0.0517832	0	0	12.8297	56.68	TNFAIP3;TREM2
lipid homeostasis (GO:0055088)	23408	0.0120598	0.0517832	0	0	12.8297	56.68	TREM2;APOE
positive regulation of cell death (GO:0010942)	24139	0.0127892	0.0517832	0	0	12.4275	54.1734	EGR1;FOS
regulation of mitotic cell cycle phase transition (GO:1901990)	3/188	0.0128905	0.0517832	0	0	6.54043	28.4591	HSP90AA1;ID2;UBC
negative regulation of B cell differentiation (GO:0045578)	44931	0.0129337	0.0517832	0	0	97.7647	425.073	ID2
negative regulation of cholesterol biosynthetic process (GO:0045541)	44931	0.0129337	0.0517832	0	0	97.7647	425.073	APOE
negative regulation of cholesterol metabolic process (GO:0090206)	44931	0.0129337	0.0517832	0	0	97.7647	425.073	APOE
regulation of astrocyte activation (GO:0061888)	44931	0.0129337	0.0517832	0	0	97.7647	425.073	TREM2
regulation of cellular response to vascular endothelial growth factor stimulus (GO:1902547)	44931	0.0129337	0.0517832	0	0	97.7647	425.073	CD63
negative regulation of PERK-mediated unfolded protein response (GO:1903898)	44931	0.0129337	0.0517832	0	0	97.7647	425.073	PPP1R15A
cellular response to heparin (GO:0071504)	44931	0.0129337	0.0517832	0	0	97.7647	425.073	EGR1
regulation of germinal center formation (GO:0002634)	44931	0.0129337	0.0517832	0	0	97.7647	425.073	TNFAIP3
negative regulation of sterol biosynthetic process (GO:0106119)	44931	0.0129337	0.0517832	0	0	97.7647	425.073	APOE
regulation of growth hormone receptor signaling pathway (GO:0060398)	44931	0.0129337	0.0517832	0	0	97.7647	425.073	GDF15
regulation of hippocampal neuron apoptotic process (GO:0110089)	44931	0.0129337	0.0517832	0	0	97.7647	425.073	TREM2
regulation of inward rectifier potassium channel activity (GO:1901979)	44931	0.0129337	0.0517832	0	0	97.7647	425.073	TREM2
regulation of low-density lipoprotein particle receptor catabolic process (GO:0032803)	44931	0.0129337	0.0517832	0	0	97.7647	425.073	APOE
determination of left/right asymmetry in lateral mesoderm (GO:0003140)	44931	0.0129337	0.0517832	0	0	97.7647	425.073	CITED2
p38MAPK cascade (GO:0038066)	44931	0.0129337	0.0517832	0	0	97.7647	425.073	ZFP36
regulation of protein import (GO:1904589)	44931	0.0129337	0.0517832	0	0	97.7647	425.073	HSPA8
positive regulation of dendritic cell differentiation (GO:2001200)	44931	0.0129337	0.0517832	0	0	97.7647	425.073	LGALS3
glial cell-derived neurotrophic factor receptor signaling pathway (GO:0035860)	44931	0.0129337	0.0517832	0	0	97.7647	425.073	GDF15
His-Purkinje system development (GO:0003164)	44931	0.0129337	0.0517832	0	0	97.7647	425.073	ID2
histone H3-K27 demethylation (GO:0071557)	44931	0.0129337	0.0517832	0	0	97.7647	425.073	KDM6B
left/right axis specification (GO:0070986)	44931	0.0129337	0.0517832	0	0	97.7647	425.073	CITED2
positive regulation of peroxisome proliferator activated receptor signaling pathway (GO:0035360)	44931	0.0129337	0.0517832	0	0	97.7647	425.073	CITED2
protein K29-linked deubiquitination (GO:0035523)	44931	0.0129337	0.0517832	0	0	97.7647	425.073	TNFAIP3
regulation of GTPase activity (GO:0043087)	3/189	0.0130748	0.0521532	0	0	6.50494	28.2124	RGS1;CCL4;CCL3
negative regulation of transforming growth factor beta receptor signaling pathway (GO:0030512)	24869	0.0135375	0.0536004	0	0	12.0497	51.8413	UBC;HSPA1A
regulation of translational initiation (GO:0006446)	24869	0.0135375	0.0536004	0	0	12.0497	51.8413	CEBPB;ATF3
cell chemotaxis (GO:0060326)	25235	0.0139186	0.0549068	0	0	11.8693	50.7355	CCRL2;CXCR4
negative regulation of intracellular signal transduction (GO:1902532)	3/198	0.0148011	0.0549921	0	0	6.20188	26.1289	DUSP1;TNFAIP3;TREM2
negative regulation of astrocyte differentiation (GO:0048712)	44932	0.0155007	0.0549921	0	0	78.2078	325.882	TREM2
negative regulation of erythrocyte differentiation (GO:0045647)	44932	0.0155007	0.0549921	0	0	78.2078	325.882	ZFP36
negative regulation of establishment of protein localization to mitochondrion (GO:1903748)	44932	0.0155007	0.0549921	0	0	78.2078	325.882	DNAJA1
negative regulation of fat cell proliferation (GO:0070345)	44932	0.0155007	0.0549921	0	0	78.2078	325.882	TREM2
axo-dendritic transport (GO:0008088)	44932	0.0155007	0.0549921	0	0	78.2078	325.882	HSPA8
negative regulation of meiotic cell cycle (GO:0051447)	44932	0.0155007	0.0549921	0	0	78.2078	325.882	DUSP1
negative regulation of monocyte chemotaxis (GO:0090027)	44932	0.0155007	0.0549921	0	0	78.2078	325.882	DUSP1
cellular response to bacterial lipopeptide (GO:0071221)	44932	0.0155007	0.0549921	0	0	78.2078	325.882	CD14
cellular response to cold (GO:0070417)	44932	0.0155007	0.0549921	0	0	78.2078	325.882	NFKBIA
cellular response to granulocyte macrophage colony-stimulating factor stimulus (GO:0097011)	44932	0.0155007	0.0549921	0	0	78.2078	325.882	ZFP36
negative regulation of sequestering of triglyceride (GO:0010891)	44932	0.0155007	0.0549921	0	0	78.2078	325.882	TREM2
cellular response to lipoteichoic acid (GO:0071223)	44932	0.0155007	0.0549921	0	0	78.2078	325.882	CD14
regulation of hormone biosynthetic process (GO:0046885)	44932	0.0155007	0.0549921	0	0	78.2078	325.882	EGR1
regulation of keratinocyte apoptotic process (GO:1902172)	44932	0.0155007	0.0549921	0	0	78.2078	325.882	ZFP36
neurotransmitter-gated ion channel clustering (GO:0072578)	44932	0.0155007	0.0549921	0	0	78.2078	325.882	APOE
regulation of mitotic sister chromatid segregation (GO:0033047)	44932	0.0155007	0.0549921	0	0	78.2078	325.882	DUSP1
regulation of mitotic spindle checkpoint (GO:1903504)	44932	0.0155007	0.0549921	0	0	78.2078	325.882	DUSP1
positive regulation of anion transport (GO:1903793)	44932	0.0155007	0.0549921	0	0	78.2078	325.882	CEBPB
regulation of resting membrane potential (GO:0060075)	44932	0.0155007	0.0549921	0	0	78.2078	325.882	TREM2
regulation of T cell activation via T cell receptor contact with antigen bound to MHC molecule on antigen presenting cell (GO:2001188)	44932	0.0155007	0.0549921	0	0	78.2078	325.882	LGALS3
release of sequestered calcium ion into cytosol by sarcoplasmic reticulum (GO:0014808)	44932	0.0155007	0.0549921	0	0	78.2078	325.882	CCL3
positive regulation of extrinsic apoptotic signaling pathway via death domain receptors (GO:1902043)	44932	0.0155007	0.0549921	0	0	78.2078	325.882	ATF3
positive regulation of gonad development (GO:1905941)	44932	0.0155007	0.0549921	0	0	78.2078	325.882	CITED2
response to granulocyte macrophage colony-stimulating factor (GO:0097012)	44932	0.0155007	0.0549921	0	0	78.2078	325.882	ZFP36
response to heparin (GO:0071503)	44932	0.0155007	0.0549921	0	0	78.2078	325.882	EGR1
response to lipoteichoic acid (GO:0070391)	44932	0.0155007	0.0549921	0	0	78.2078	325.882	CD14
positive regulation of lipoprotein particle clearance (GO:0010986)	44932	0.0155007	0.0549921	0	0	78.2078	325.882	TREM2
positive regulation of male gonad development (GO:2000020)	44932	0.0155007	0.0549921	0	0	78.2078	325.882	CITED2
protein deubiquitination involved in ubiquitin-dependent protein catabolic process (GO:0071947)	44932	0.0155007	0.0549921	0	0	78.2078	325.882	TNFAIP3
negative regulation of cellular process (GO:0048523)	5/566	0.015529	0.0549921	0	0	3.67638	15.3123	DUSP1;CD9;TREM2;HSPA1B;HSPA1A
proteolysis involved in cellular protein catabolic process (GO:0051603)	27061	0.0158933	0.0559131	0	0	11.0422	45.7353	UBC;TNFAIP3
regulation of cytokine-mediated signaling pathway (GO:0001959)	27061	0.0158933	0.0559131	0	0	11.0422	45.7353	SOCS3;TNFAIP3
regulation of transcription from RNA polymerase II promoter in response to hypoxia (GO:0061418)	27426	0.0163018	0.057163	0	0	10.8904	44.8301	CITED2;UBC
regulation of protein kinase B signaling (GO:0051896)	3/207	0.0166508	0.0575064	0	0	5.92557	24.267	HSP90AA1;GDF15;CCL3
regulation of T cell proliferation (GO:0042129)	27791	0.0167149	0.0575064	0	0	10.7427	43.9533	LGALS3;CEBPB
negative regulation of cell population proliferation (GO:0008285)	4/379	0.0168171	0.0575064	0	0	4.34956	17.7695	TNFAIP3;TREM2;HSPA1B;HSPA1A
positive regulation of tumor necrosis factor production (GO:0032760)	28157	0.0171324	0.0575064	0	0	10.5989	43.1036	CCL3;CD14
positive regulation of type I interferon production (GO:0032481)	28157	0.0171324	0.0575064	0	0	10.5989	43.1036	HSP90AA1;CD14
negative regulation of apoptotic signaling pathway (GO:2001234)	28522	0.0175543	0.0575064	0	0	10.4589	42.2798	LGALS3;HSPA1A
negative regulation of protein serine/threonine kinase activity (GO:0071901)	28522	0.0175543	0.0575064	0	0	10.4589	42.2798	DUSP1;APOE
negative regulation of inflammatory response (GO:0050728)	3/212	0.0177322	0.0575064	0	0	5.78235	23.3166	TNFAIP3;TREM2;APOE
negative regulation of NF-kappaB transcription factor activity (GO:0032088)	28887	0.0179806	0.0575064	0	0	10.3226	41.4809	NFKBIA;TNFAIP3
positive regulation of proteasomal ubiquitin-dependent protein catabolic process (GO:0032436)	28887	0.0179806	0.0575064	0	0	10.3226	41.4809	HSPA1B;HSPA1A
positive regulation of ubiquitin-dependent protein catabolic process (GO:2000060)	28887	0.0179806	0.0575064	0	0	10.3226	41.4809	HSPA1B;HSPA1A
negative regulation of lymphocyte differentiation (GO:0045620)	44933	0.0180612	0.0575064	0	0	65.1699	261.591	ID2
negative regulation of mitochondrial outer membrane permeabilization involved in apoptotic signaling pathway (GO:1901029)	44933	0.0180612	0.0575064	0	0	65.1699	261.591	HSPA1A
negative regulation of MyD88-independent toll-like receptor signaling pathway (GO:0034128)	44933	0.0180612	0.0575064	0	0	65.1699	261.591	CD14
negative regulation of NLRP3 inflammasome complex assembly (GO:1900226)	44933	0.0180612	0.0575064	0	0	65.1699	261.591	TREM2
regulation of fat cell proliferation (GO:0070344)	44933	0.0180612	0.0575064	0	0	65.1699	261.591	TREM2
regulation of glial cell apoptotic process (GO:0034350)	44933	0.0180612	0.0575064	0	0	65.1699	261.591	TREM2
regulation of ketone biosynthetic process (GO:0010566)	44933	0.0180612	0.0575064	0	0	65.1699	261.591	EGR1
chylomicron remnant clearance (GO:0034382)	44933	0.0180612	0.0575064	0	0	65.1699	261.591	APOE
regulation of male gonad development (GO:2000018)	44933	0.0180612	0.0575064	0	0	65.1699	261.591	CITED2
nuclear-transcribed mRNA catabolic process, deadenylation-independent decay (GO:0031086)	44933	0.0180612	0.0575064	0	0	65.1699	261.591	ZFP36
regulation of oxidative stress-induced neuron intrinsic apoptotic signaling pathway (GO:1903376)	44933	0.0180612	0.0575064	0	0	65.1699	261.591	TREM2
release of sequestered calcium ion into cytosol by endoplasmic reticulum (GO:1903514)	44933	0.0180612	0.0575064	0	0	65.1699	261.591	CCL3
positive regulation of fibroblast apoptotic process (GO:2000271)	44933	0.0180612	0.0575064	0	0	65.1699	261.591	STK17B
response to host defenses (GO:0052200)	44933	0.0180612	0.0575064	0	0	65.1699	261.591	UBC
positive regulation of hormone metabolic process (GO:0032352)	44933	0.0180612	0.0575064	0	0	65.1699	261.591	EGR1
positive regulation of integrin-mediated signaling pathway (GO:2001046)	44933	0.0180612	0.0575064	0	0	65.1699	261.591	CD63
left/right pattern formation (GO:0060972)	44933	0.0180612	0.0575064	0	0	65.1699	261.591	CITED2
positive regulation of receptor catabolic process (GO:2000646)	44933	0.0180612	0.0575064	0	0	65.1699	261.591	APOE
positive regulation of T-helper 17 cell differentiation (GO:2000321)	44933	0.0180612	0.0575064	0	0	65.1699	261.591	NFKBIZ
modulation by symbiont of host defense response (GO:0052031)	44933	0.0180612	0.0575064	0	0	65.1699	261.591	UBC
positive regulation of GTPase activity (GO:0043547)	3/214	0.0181755	0.0576992	0	0	5.72696	22.9518	RGS1;CCL4;CCL3
regulation of NIK/NF-kappaB signaling (GO:1901222)	1980-02-01	0.0184114	0.0579337	0	0	10.1897	40.7059	NFKBIA;CD14
regulation of protein localization to plasma membrane (GO:1903076)	1980-02-01	0.0184114	0.0579337	0	0	10.1897	40.7059	LGALS3;TREM2
response to interferon-gamma (GO:0034341)	29252	0.0184114	0.0579337	0	0	10.1897	40.7059	CCL4;CCL3
positive regulation of tumor necrosis factor superfamily cytokine production (GO:1903557)	29618	0.0188464	0.0591293	0	0	10.0603	39.9536	CCL3;CD14
regulation of defense response (GO:0031347)	30348	0.0197296	0.0599886	0	0	9.81086	38.5139	TREM2;APOE
negative regulation of glial cell apoptotic process (GO:0034351)	44934	0.0206151	0.0599886	0	0	55.8571	216.822	TREM2
regulation of Cdc42 protein signal transduction (GO:0032489)	44934	0.0206151	0.0599886	0	0	55.8571	216.822	APOE
negative regulation of long-term synaptic potentiation (GO:1900272)	44934	0.0206151	0.0599886	0	0	55.8571	216.822	APOE
negative regulation of muscle cell differentiation (GO:0051148)	44934	0.0206151	0.0599886	0	0	55.8571	216.822	ID2
regulation of dendritic spine maintenance (GO:1902950)	44934	0.0206151	0.0599886	0	0	55.8571	216.822	APOE
regulation of establishment of protein localization to mitochondrion (GO:1903747)	44934	0.0206151	0.0599886	0	0	55.8571	216.822	DNAJA1
regulation of extent of cell growth (GO:0061387)	44934	0.0206151	0.0599886	0	0	55.8571	216.822	APOE
regulation of lymphocyte apoptotic process (GO:0070228)	44934	0.0206151	0.0599886	0	0	55.8571	216.822	LGALS3
cytoplasmic sequestering of NF-kappaB (GO:0007253)	44934	0.0206151	0.0599886	0	0	55.8571	216.822	NFKBIA
dendritic spine maintenance (GO:0097062)	44934	0.0206151	0.0599886	0	0	55.8571	216.822	TREM2
regulation of MyD88-independent toll-like receptor signaling pathway (GO:0034127)	44934	0.0206151	0.0599886	0	0	55.8571	216.822	CD14
regulation of myeloid leukocyte differentiation (GO:0002761)	44934	0.0206151	0.0599886	0	0	55.8571	216.822	CEBPB
regulation of nitrogen compound metabolic process (GO:0051171)	44934	0.0206151	0.0599886	0	0	55.8571	216.822	APOE
regulation of oxidative stress-induced neuron death (GO:1903203)	44934	0.0206151	0.0599886	0	0	55.8571	216.822	TREM2
positive regulation of apoptotic cell clearance (GO:2000427)	44934	0.0206151	0.0599886	0	0	55.8571	216.822	TREM2
positive regulation of astrocyte differentiation (GO:0048711)	44934	0.0206151	0.0599886	0	0	55.8571	216.822	ID2
fusion of virus membrane with host plasma membrane (GO:0019064)	44934	0.0206151	0.0599886	0	0	55.8571	216.822	CXCR4
regulation of toll-like receptor 3 signaling pathway (GO:0034139)	44934	0.0206151	0.0599886	0	0	55.8571	216.822	TNFAIP3
regulation of vascular wound healing (GO:0061043)	44934	0.0206151	0.0599886	0	0	55.8571	216.822	TNFAIP3
positive regulation of leukocyte differentiation (GO:1902107)	44934	0.0206151	0.0599886	0	0	55.8571	216.822	LGALS3
positive regulation of membrane invagination (GO:1905155)	44934	0.0206151	0.0599886	0	0	55.8571	216.822	TREM2
positive regulation of oligodendrocyte differentiation (GO:0048714)	44934	0.0206151	0.0599886	0	0	55.8571	216.822	CXCR4
spleen development (GO:0048536)	44934	0.0206151	0.0599886	0	0	55.8571	216.822	CITED2
mammary gland epithelial cell differentiation (GO:0060644)	44934	0.0206151	0.0599886	0	0	55.8571	216.822	ID2
membrane fusion involved in viral entry into host cell (GO:0039663)	44934	0.0206151	0.0599886	0	0	55.8571	216.822	CXCR4
negative regulation of defense response (GO:0031348)	31079	0.0206298	0.0599886	0	0	9.57349	37.1549	TNFAIP3;APOE
regulation of neuron death (GO:1901214)	31444	0.0210863	0.0609855	0	0	9.45905	36.5037	EGR1;FOS
response to interleukin-1 (GO:0070555)	31444	0.0210863	0.0609855	0	0	9.45905	36.5037	CCL4;CCL3
negative regulation of binding (GO:0051100)	32174	0.0220119	0.0624457	0	0	9.23814	35.2543	NFKBIA;JUN
regulation of type I interferon production (GO:0032479)	32540	0.022481	0.0624457	0	0	9.13149	34.6548	TNFAIP3;CD14
protein import (GO:0017038)	32540	0.022481	0.0624457	0	0	9.13149	34.6548	HSP90AA1;APOE
negative regulation of bone resorption (GO:0045779)	44935	0.0231625	0.0624457	0	0	48.8725	184.016	TNFAIP3
regulation of animal organ morphogenesis (GO:2000027)	44935	0.0231625	0.0624457	0	0	48.8725	184.016	CITED2
negative regulation of leukocyte proliferation (GO:0070664)	44935	0.0231625	0.0624457	0	0	48.8725	184.016	TNFAIP3
negative regulation of lipid localization (GO:1905953)	44935	0.0231625	0.0624457	0	0	48.8725	184.016	NFKBIA
regulation of complement activation, classical pathway (GO:0030450)	2023-01-09	0.0231625	0.0624457	0	0	48.8725	184.016	TREM2
negative regulation of platelet aggregation (GO:0090331)	2023-01-09	0.0231625	0.0624457	0	0	48.8725	184.016	CD9
regulation of fibroblast apoptotic process (GO:2000269)	2023-01-09	0.0231625	0.0624457	0	0	48.8725	184.016	STK17B
cholesterol catabolic process (GO:0006707)	2023-01-09	0.0231625	0.0624457	0	0	48.8725	184.016	APOE
chylomicron remodeling (GO:0034371)	2023-01-09	0.0231625	0.0624457	0	0	48.8725	184.016	APOE
regulation of PERK-mediated unfolded protein response (GO:1903897)	2023-01-09	0.0231625	0.0624457	0	0	48.8725	184.016	PPP1R15A
regulation of peroxisome proliferator activated receptor signaling pathway (GO:0035358)	2023-01-09	0.0231625	0.0624457	0	0	48.8725	184.016	CITED2
embryonic digestive tract morphogenesis (GO:0048557)	2023-01-09	0.0231625	0.0624457	0	0	48.8725	184.016	ID2
endosome to melanosome transport (GO:0035646)	2023-01-09	0.0231625	0.0624457	0	0	48.8725	184.016	CD63
endosome to pigment granule transport (GO:0043485)	2023-01-09	0.0231625	0.0624457	0	0	48.8725	184.016	CD63
positive regulation of ATP biosynthetic process (GO:2001171)	2023-01-09	0.0231625	0.0624457	0	0	48.8725	184.016	TREM2
positive regulation of blood pressure (GO:0045777)	2023-01-09	0.0231625	0.0624457	0	0	48.8725	184.016	ID2
positive regulation of cholesterol esterification (GO:0010873)	2023-01-09	0.0231625	0.0624457	0	0	48.8725	184.016	APOE
regulation of tumor necrosis factor superfamily cytokine production (GO:1903555)	2023-01-09	0.0231625	0.0624457	0	0	48.8725	184.016	ZFP36
positive regulation of phagocytosis, engulfment (GO:0060100)	2023-01-09	0.0231625	0.0624457	0	0	48.8725	184.016	TREM2
sterol catabolic process (GO:0016127)	44935	0.0231625	0.0624457	0	0	48.8725	184.016	APOE
lipoprotein metabolic process (GO:0042157)	2023-01-09	0.0231625	0.0624457	0	0	48.8725	184.016	APOE
synapse pruning (GO:0098883)	2023-01-09	0.0231625	0.0624457	0	0	48.8725	184.016	TREM2
mesodermal cell differentiation (GO:0048333)	2023-01-09	0.0231625	0.0624457	0	0	48.8725	184.016	KDM6B
very-low-density lipoprotein particle remodeling (GO:0034372)	2023-01-09	0.0231625	0.0624457	0	0	48.8725	184.016	APOE
toll-like receptor signaling pathway (GO:0002224)	1991-02-01	0.0234315	0.062855	0	0	8.92539	33.503	UBC;CD14
positive regulation of transport (GO:0051050)	1991-02-01	0.0234315	0.062855	0	0	8.92539	33.503	TREM2;APOE
positive regulation of transmembrane receptor protein serine/threonine kinase signaling pathway (GO:0090100)	1992-02-01	0.0239129	0.0639864	0	0	8.82578	32.9496	CITED2;GDF15
negative regulation of cell death (GO:0060548)	1994-02-01	0.0248879	0.0652005	0	0	8.63304	31.8851	HSPA1B;HSPA1A
negative regulation of MAPK cascade (GO:0043409)	1994-02-01	0.0248879	0.0652005	0	0	8.63304	31.8851	DUSP1;APOE
negative regulation of cholesterol storage (GO:0010887)	2023-01-10	0.0257034	0.0652005	0	0	43.4401	159.04	TREM2
negative regulation of establishment of protein localization (GO:1904950)	2023-01-10	0.0257034	0.0652005	0	0	43.4401	159.04	DNAJA1
B cell homeostasis (GO:0001782)	2023-01-10	0.0257034	0.0652005	0	0	43.4401	159.04	TNFAIP3
regulation of cell activation (GO:0050865)	2023-01-10	0.0257034	0.0652005	0	0	43.4401	159.04	TREM2
negative regulation of phosphatidylinositol 3-kinase signaling (GO:0014067)	2023-01-10	0.0257034	0.0652005	0	0	43.4401	159.04	TREM2
regulation of epithelial cell apoptotic process (GO:1904035)	2023-01-10	0.0257034	0.0652005	0	0	43.4401	159.04	ZFP36
cellular response to oxidised low-density lipoprotein particle stimulus (GO:0140052)	2023-01-10	0.0257034	0.0652005	0	0	43.4401	159.04	TREM2
negative regulation of tyrosine phosphorylation of STAT protein (GO:0042532)	2023-01-10	0.0257034	0.0652005	0	0	43.4401	159.04	SOCS3
chylomicron assembly (GO:0034378)	2023-01-10	0.0257034	0.0652005	0	0	43.4401	159.04	APOE
regulation of low-density lipoprotein particle clearance (GO:0010988)	2023-01-10	0.0257034	0.0652005	0	0	43.4401	159.04	TREM2
regulation of phagocytosis, engulfment (GO:0060099)	2023-01-10	0.0257034	0.0652005	0	0	43.4401	159.04	TREM2
endothelium development (GO:0003158)	2023-01-10	0.0257034	0.0652005	0	0	43.4401	159.04	KDM6B
regulation of T-helper 17 cell differentiation (GO:2000319)	2023-01-10	0.0257034	0.0652005	0	0	43.4401	159.04	NFKBIZ
granulocyte migration (GO:0097530)	2023-01-10	0.0257034	0.0652005	0	0	43.4401	159.04	CCL3
sarcoplasmic reticulum calcium ion transport (GO:0070296)	2023-01-10	0.0257034	0.0652005	0	0	43.4401	159.04	CCL3
modification-dependent macromolecule catabolic process (GO:0043632)	2023-01-10	0.0257034	0.0652005	0	0	43.4401	159.04	UBC
modulation by symbiont of host process (GO:0044003)	2023-01-10	0.0257034	0.0652005	0	0	43.4401	159.04	UBC
myelin assembly (GO:0032288)	2023-01-10	0.0257034	0.0652005	0	0	43.4401	159.04	CD9
myelin maintenance (GO:0043217)	2023-01-10	0.0257034	0.0652005	0	0	43.4401	159.04	CXCR4
protein K11-linked deubiquitination (GO:0035871)	2023-01-10	0.0257034	0.0652005	0	0	43.4401	159.04	TNFAIP3
regulation of MAP kinase activity (GO:0043405)	1997-02-01	0.0263804	0.0667599	0	0	8.35916	30.3866	DUSP1;APOE
negative regulation of bone remodeling (GO:0046851)	44937	0.0282379	0.0685412	0	0	39.0941	139.452	TNFAIP3
alcohol catabolic process (GO:0046164)	44937	0.0282379	0.0685412	0	0	39.0941	139.452	APOE
negative regulation of homotypic cell-cell adhesion (GO:0034111)	2023-01-11	0.0282379	0.0685412	0	0	39.0941	139.452	CD9
negative regulation of receptor signaling pathway via STAT (GO:1904893)	2023-01-11	0.0282379	0.0685412	0	0	39.0941	139.452	SOCS3
negative regulation of translation, ncRNA-mediated (GO:0040033)	2023-01-11	0.0282379	0.0685412	0	0	39.0941	139.452	ZFP36
positive regulation by host of viral process (GO:0044794)	2023-01-11	0.0282379	0.0685412	0	0	39.0941	139.452	APOE
fatty acid homeostasis (GO:0055089)	2023-01-11	0.0282379	0.0685412	0	0	39.0941	139.452	APOE
regulation of T cell apoptotic process (GO:0070232)	2023-01-11	0.0282379	0.0685412	0	0	39.0941	139.452	LGALS3
response to sterol (GO:0036314)	2023-01-11	0.0282379	0.0685412	0	0	39.0941	139.452	CCL3
positive regulation of macrophage differentiation (GO:0045651)	2023-01-11	0.0282379	0.0685412	0	0	39.0941	139.452	ID2
positive regulation of phospholipid transport (GO:2001140)	2023-01-11	0.0282379	0.0685412	0	0	39.0941	139.452	APOE
positive regulation of posttranscriptional gene silencing (GO:0060148)	2023-01-11	0.0282379	0.0685412	0	0	39.0941	139.452	ZFP36
lipoprotein biosynthetic process (GO:0042158)	2023-01-11	0.0282379	0.0685412	0	0	39.0941	139.452	APOE
lipoprotein catabolic process (GO:0042159)	44937	0.0282379	0.0685412	0	0	39.0941	139.452	APOE
T cell chemotaxis (GO:0010818)	44937	0.0282379	0.0685412	0	0	39.0941	139.452	CCL3
tetrahydrobiopterin metabolic process (GO:0046146)	2023-01-11	0.0282379	0.0685412	0	0	39.0941	139.452	HSP90AA1
miRNA mediated inhibition of translation (GO:0035278)	2023-01-11	0.0282379	0.0685412	0	0	39.0941	139.452	ZFP36
positive regulation of voltage-gated potassium channel activity (GO:1903818)	2023-01-11	0.0282379	0.0685412	0	0	39.0941	139.452	TREM2
cellular response to chemical stress (GO:0062197)	2/101	0.0284257	0.0685412	0	0	8.0198	28.5542	HSPA1B;HSPA1A
epithelial cell differentiation (GO:0030855)	2/101	0.0284257	0.0685412	0	0	8.0198	28.5542	KDM6B;LGALS3
positive regulation of protein localization to membrane (GO:1905477)	2/101	0.0284257	0.0685412	0	0	8.0198	28.5542	LGALS3;TREM2
regulation of cell death (GO:0010941)	2/102	0.0289468	0.0691757	0	0	7.9392	28.123	HSPA1B;HSPA1A
regulation of proteasomal ubiquitin-dependent protein catabolic process (GO:0032434)	2/102	0.0289468	0.0691757	0	0	7.9392	28.123	HSPA1B;HSPA1A
positive regulation of cellular protein metabolic process (GO:0032270)	2/102	0.0289468	0.0691757	0	0	7.9392	28.123	NFKBIA;HSP90AA1
intrinsic apoptotic signaling pathway (GO:0097193)	2/102	0.0289468	0.0691757	0	0	7.9392	28.123	PPP1R15A;CEBPB
positive regulation of cell differentiation (GO:0045597)	3/258	0.0294949	0.0703289	0	0	4.72821	16.66	ZFP36;CEBPB;ID2
negative regulation of calcineurin-mediated signaling (GO:0106057)	44938	0.0307658	0.070689	0	0	35.5383	123.721	RCAN1
negative regulation of calcineurin-NFAT signaling cascade (GO:0070885)	2023-01-12	0.0307658	0.070689	0	0	35.5383	123.721	RCAN1
angiotensin maturation (GO:0002003)	2023-01-12	0.0307658	0.070689	0	0	35.5383	123.721	AOPEP
regulation of amyloid precursor protein catabolic process (GO:1902991)	2023-01-12	0.0307658	0.070689	0	0	35.5383	123.721	APOE
regulation of angiotensin levels in blood (GO:0002002)	2023-01-12	0.0307658	0.070689	0	0	35.5383	123.721	AOPEP
regulation of astrocyte differentiation (GO:0048710)	2023-01-12	0.0307658	0.070689	0	0	35.5383	123.721	ID2
negative regulation of hemostasis (GO:1900047)	2023-01-12	0.0307658	0.070689	0	0	35.5383	123.721	APOE
negative regulation of JUN kinase activity (GO:0043508)	44938	0.0307658	0.070689	0	0	35.5383	123.721	DNAJA1
negative regulation of leukocyte chemotaxis (GO:0002689)	2023-01-12	0.0307658	0.070689	0	0	35.5383	123.721	DUSP1
regulation of cholesterol esterification (GO:0010872)	2023-01-12	0.0307658	0.070689	0	0	35.5383	123.721	APOE
cardiocyte differentiation (GO:0035051)	2023-01-12	0.0307658	0.070689	0	0	35.5383	123.721	KDM6B
regulation of dendritic cell differentiation (GO:2001198)	2023-01-12	0.0307658	0.070689	0	0	35.5383	123.721	LGALS3
regulation of hemopoiesis (GO:1903706)	2023-01-12	0.0307658	0.070689	0	0	35.5383	123.721	LGALS3
phospholipid efflux (GO:0033700)	2023-01-12	0.0307658	0.070689	0	0	35.5383	123.721	APOE
regulation of sensory perception (GO:0051931)	2023-01-12	0.0307658	0.070689	0	0	35.5383	123.721	CCL3
positive regulation of T-helper 17 type immune response (GO:2000318)	2023-01-12	0.0307658	0.070689	0	0	35.5383	123.721	NFKBIZ
modulation by host of viral process (GO:0044788)	2023-01-12	0.0307658	0.070689	0	0	35.5383	123.721	APOE
negative regulation of transmembrane receptor protein serine/threonine kinase signaling pathway (GO:0090101)	2/108	0.0321527	0.0730416	0	0	7.48755	25.7366	UBC;HSPA1A
protein deubiquitination (GO:0016579)	3/267	0.0321792	0.0730416	0	0	4.56494	15.6871	NFKBIA;UBC;TNFAIP3
negative regulation of nucleic acid-templated transcription (GO:1903507)	4/464	0.0322867	0.0730416	0	0	3.53043	12.1203	HSPA8;JUN;CITED2;ID2
regulation of interleukin-6 production (GO:0032675)	2/110	0.0332513	0.0730416	0	0	7.34815	25.0106	TNFAIP3;TREM2
pteridine-containing compound metabolic process (GO:0042558)	2023-01-13	0.0332873	0.0730416	0	0	32.5752	110.84	HSP90AA1
negative regulation of endoplasmic reticulum unfolded protein response (GO:1900102)	2023-01-13	0.0332873	0.0730416	0	0	32.5752	110.84	PPP1R15A
negative regulation of macrophage derived foam cell differentiation (GO:0010745)	2023-01-13	0.0332873	0.0730416	0	0	32.5752	110.84	NFKBIA
negative regulation of mononuclear cell migration (GO:0071676)	2023-01-13	0.0332873	0.0730416	0	0	32.5752	110.84	DUSP1
cellular component maintenance (GO:0043954)	2023-01-13	0.0332873	0.0730416	0	0	32.5752	110.84	TREM2
central nervous system neuron axonogenesis (GO:0021955)	2023-01-13	0.0332873	0.0730416	0	0	32.5752	110.84	HSP90AA1
cytoplasmic sequestering of protein (GO:0051220)	2023-01-13	0.0332873	0.0730416	0	0	32.5752	110.84	NFKBIA
regulation of mitotic cell cycle spindle assembly checkpoint (GO:0090266)	2023-01-13	0.0332873	0.0730416	0	0	32.5752	110.84	DUSP1
entry into host (GO:0044409)	2023-01-13	0.0332873	0.0730416	0	0	32.5752	110.84	CXCR4
high-density lipoprotein particle assembly (GO:0034380)	2023-01-13	0.0332873	0.0730416	0	0	32.5752	110.84	APOE
positive regulation of lipid transport (GO:0032370)	2023-01-13	0.0332873	0.0730416	0	0	32.5752	110.84	APOE
positive regulation of nuclear-transcribed mRNA poly(A) tail shortening (GO:0060213)	2023-01-13	0.0332873	0.0730416	0	0	32.5752	110.84	ZFP36
macrophage activation involved in immune response (GO:0002281)	44939	0.0332873	0.0730416	0	0	32.5752	110.84	TREM2
positive regulation of purine nucleotide biosynthetic process (GO:1900373)	2023-01-13	0.0332873	0.0730416	0	0	32.5752	110.84	TREM2
positive regulation of steroid metabolic process (GO:0045940)	2023-01-13	0.0332873	0.0730416	0	0	32.5752	110.84	APOE
triglyceride-rich lipoprotein particle remodeling (GO:0034370)	44939	0.0332873	0.0730416	0	0	32.5752	110.84	APOE
negative regulation of alcohol biosynthetic process (GO:1902931)	44939	0.0332873	0.0730416	0	0	32.5752	110.84	APOE
protein localization to mitochondrion (GO:0070585)	2023-01-13	0.0332873	0.0730416	0	0	32.5752	110.84	DNAJA1
Fc-epsilon receptor signaling pathway (GO:0038095)	2/111	0.033806	0.0740283	0	0	7.28037	24.6595	JUN;FOS
Fc receptor signaling pathway (GO:0038093)	2/112	0.0343644	0.0750978	0	0	7.21382	24.3159	JUN;FOS
protein modification by small protein removal (GO:0070646)	3/276	0.0349878	0.0754735	0	0	4.41242	14.7938	NFKBIA;UBC;TNFAIP3
negative regulation of bone mineralization (GO:0030502)	2023-01-14	0.0358024	0.0754735	0	0	30.0679	100.118	CCL3
negative regulation of coagulation (GO:0050819)	2023-01-14	0.0358024	0.0754735	0	0	30.0679	100.118	APOE
regulation of cell projection organization (GO:0031344)	2023-01-14	0.0358024	0.0754735	0	0	30.0679	100.118	TREM2
negative regulation of neuroinflammatory response (GO:0150079)	2023-01-14	0.0358024	0.0754735	0	0	30.0679	100.118	TREM2
cellular response to low-density lipoprotein particle stimulus (GO:0071404)	44940	0.0358024	0.0754735	0	0	30.0679	100.118	CD9
negative regulation of viral transcription (GO:0032897)	2023-01-14	0.0358024	0.0754735	0	0	30.0679	100.118	ZFP36
regulation of integrin-mediated signaling pathway (GO:2001044)	2023-01-14	0.0358024	0.0754735	0	0	30.0679	100.118	CD63
cGMP-mediated signaling (GO:0019934)	2023-01-14	0.0358024	0.0754735	0	0	30.0679	100.118	APOE
neuron fate commitment (GO:0048663)	2023-01-14	0.0358024	0.0754735	0	0	30.0679	100.118	ID2
cytoplasmic sequestering of transcription factor (GO:0042994)	2023-01-14	0.0358024	0.0754735	0	0	30.0679	100.118	NFKBIA
ovarian follicle development (GO:0001541)	2023-01-14	0.0358024	0.0754735	0	0	30.0679	100.118	CEBPB
peptidyl-serine dephosphorylation (GO:0070262)	2023-01-14	0.0358024	0.0754735	0	0	30.0679	100.118	DUSP1
endothelial cell differentiation (GO:0045446)	2023-01-14	0.0358024	0.0754735	0	0	30.0679	100.118	KDM6B
regulation of response to interferon-gamma (GO:0060330)	2023-01-14	0.0358024	0.0754735	0	0	30.0679	100.118	SOCS3
regulation of sensory perception of pain (GO:0051930)	2023-01-14	0.0358024	0.0754735	0	0	30.0679	100.118	CCL3
response to chemokine (GO:1990868)	2023-01-14	0.0358024	0.0754735	0	0	30.0679	100.118	DUSP1
positive regulation of T-helper cell differentiation (GO:0045624)	2023-01-14	0.0358024	0.0754735	0	0	30.0679	100.118	NFKBIZ
negative regulation of response to external stimulus (GO:0032102)	2/118	0.0377899	0.0783006	0	0	6.83862	22.4014	TNFAIP3;APOE
positive regulation of protein-containing complex assembly (GO:0031334)	2/118	0.0377899	0.0783006	0	0	6.83862	22.4014	LGALS3;HSP90AA1
acute-phase response (GO:0006953)	2023-01-15	0.0383111	0.0783006	0	0	27.9188	91.0715	CEBPB
negative regulation of cellular component movement (GO:0051271)	2023-01-15	0.0383111	0.0783006	0	0	27.9188	91.0715	CD9
negative regulation of endoplasmic reticulum stress-induced intrinsic apoptotic signaling pathway (GO:1902236)	2023-01-15	0.0383111	0.0783006	0	0	27.9188	91.0715	HSPA1A
cellular response to arsenic-containing substance (GO:0071243)	44941	0.0383111	0.0783006	0	0	27.9188	91.0715	ATF3
central nervous system neuron development (GO:0021954)	2023-01-15	0.0383111	0.0783006	0	0	27.9188	91.0715	HSP90AA1
regulation of macrophage differentiation (GO:0045649)	2023-01-15	0.0383111	0.0783006	0	0	27.9188	91.0715	ID2
regulation of nuclear-transcribed mRNA catabolic process, deadenylation-dependent decay (GO:1900151)	2023-01-15	0.0383111	0.0783006	0	0	27.9188	91.0715	ZFP36
regulation of nuclear-transcribed mRNA poly(A) tail shortening (GO:0060211)	2023-01-15	0.0383111	0.0783006	0	0	27.9188	91.0715	ZFP36
endoderm development (GO:0007492)	2023-01-15	0.0383111	0.0783006	0	0	27.9188	91.0715	DUSP1
regulation of sequestering of triglyceride (GO:0010889)	2023-01-15	0.0383111	0.0783006	0	0	27.9188	91.0715	TREM2
positive regulation of membrane protein ectodomain proteolysis (GO:0051044)	2023-01-15	0.0383111	0.0783006	0	0	27.9188	91.0715	APOE
positive regulation of nuclear-transcribed mRNA catabolic process, deadenylation-dependent decay (GO:1900153)	2023-01-15	0.0383111	0.0783006	0	0	27.9188	91.0715	ZFP36
mammary gland epithelium development (GO:0061180)	2023-01-15	0.0383111	0.0783006	0	0	27.9188	91.0715	ID2
myoblast fusion (GO:0007520)	2023-01-15	0.0383111	0.0783006	0	0	27.9188	91.0715	CD9
cellular response to interferon-gamma (GO:0071346)	2/121	0.0395499	0.0806789	0	0	6.66521	21.5299	CCL4;CCL3
cellular response to organic substance (GO:0071310)	2/123	0.0407405	0.0810976	0	0	6.55438	20.9775	CCL3;CXCR4
3'-UTR-mediated mRNA destabilization (GO:0061158)	2023-01-16	0.0408134	0.0810976	0	0	26.0562	83.3472	ZFP36
regulation of ATP biosynthetic process (GO:2001169)	2023-01-16	0.0408134	0.0810976	0	0	26.0562	83.3472	TREM2
negative regulation of immune effector process (GO:0002698)	2023-01-16	0.0408134	0.0810976	0	0	26.0562	83.3472	LGALS3
regulation of cholesterol storage (GO:0010885)	2023-01-16	0.0408134	0.0810976	0	0	26.0562	83.3472	TREM2
regulation of defense response to virus (GO:0050688)	2023-01-16	0.0408134	0.0810976	0	0	26.0562	83.3472	TNFAIP3
cellular response to corticosteroid stimulus (GO:0071384)	2023-01-16	0.0408134	0.0810976	0	0	26.0562	83.3472	ZFP36
negative regulation of receptor signaling pathway via JAK-STAT (GO:0046426)	2023-01-16	0.0408134	0.0810976	0	0	26.0562	83.3472	SOCS3
dendritic cell chemotaxis (GO:0002407)	44942	0.0408134	0.0810976	0	0	26.0562	83.3472	CXCR4
digestive tract morphogenesis (GO:0048546)	2023-01-16	0.0408134	0.0810976	0	0	26.0562	83.3472	ID2
positive regulation by host of viral transcription (GO:0043923)	2023-01-16	0.0408134	0.0810976	0	0	26.0562	83.3472	JUN
positive regulation of syncytium formation by plasma membrane fusion (GO:0060143)	2023-01-16	0.0408134	0.0810976	0	0	26.0562	83.3472	TREM2
necroptotic process (GO:0070266)	2023-01-16	0.0408134	0.0810976	0	0	26.0562	83.3472	CD14
protein localization to endoplasmic reticulum (GO:0070972)	2023-01-16	0.0408134	0.0810976	0	0	26.0562	83.3472	PPP1R15A
platelet degranulation (GO:0002576)	2/125	0.0419445	0.0830377	0	0	6.44715	20.4466	CD63;CD9
regulation of protein secretion (GO:0050708)	2/125	0.0419445	0.0830377	0	0	6.44715	20.4466	TREM2;APOE
negative regulation of cell growth (GO:0030308)	2/126	0.0425515	0.0839298	0	0	6.39484	20.1888	HSPA1B;HSPA1A
negative regulation of growth (GO:0045926)	2/126	0.0425515	0.0839298	0	0	6.39484	20.1888	HSPA1B;HSPA1A
regulation of cholesterol biosynthetic process (GO:0045540)	2023-01-17	0.0433092	0.0844924	0	0	24.4265	76.6842	APOE
regulation of NLRP3 inflammasome complex assembly (GO:1900225)	2023-01-17	0.0433092	0.0844924	0	0	24.4265	76.6842	TREM2
regulation of steroid biosynthetic process (GO:0050810)	2023-01-17	0.0433092	0.0844924	0	0	24.4265	76.6842	EGR1
gliogenesis (GO:0042063)	2023-01-17	0.0433092	0.0844924	0	0	24.4265	76.6842	CD9
reverse cholesterol transport (GO:0043691)	2023-01-17	0.0433092	0.0844924	0	0	24.4265	76.6842	APOE
negative regulation of amyloid-beta formation (GO:1902430)	2023-01-17	0.0433092	0.0844924	0	0	24.4265	76.6842	APOE
MAPK cascade (GO:0000165)	3/303	0.0441517	0.0850208	0	0	4.0098	12.5111	ZFP36;UBC;CCL3
regulation of primary metabolic process (GO:0080090)	2/130	0.0450126	0.0850208	0	0	6.19375	19.2057	ID2;APOE
regulation of response to external stimulus (GO:0032101)	2/130	0.0450126	0.0850208	0	0	6.19375	19.2057	CXCR4;TREM2
G2/M transition of mitotic cell cycle (GO:0000086)	2/130	0.0450126	0.0850208	0	0	6.19375	19.2057	HSP90AA1;PHLDA1
cell cycle G2/M phase transition (GO:0044839)	2/131	0.045636	0.0850208	0	0	6.14543	18.9713	HSP90AA1;PHLDA1
cellular response to metal ion (GO:0071248)	2/131	0.045636	0.0850208	0	0	6.14543	18.9713	JUN;FOS
3'-UTR-mediated mRNA stabilization (GO:0070935)	2023-01-18	0.0457987	0.0850208	0	0	22.9885	70.8849	ZFP36
amyloid precursor protein metabolic process (GO:0042982)	2023-01-18	0.0457987	0.0850208	0	0	22.9885	70.8849	APOE
regulation of B cell differentiation (GO:0045577)	44944	0.0457987	0.0850208	0	0	22.9885	70.8849	ID2
regulation of cellular protein catabolic process (GO:1903362)	2023-01-18	0.0457987	0.0850208	0	0	22.9885	70.8849	HSP90AA1
cellular response to glucocorticoid stimulus (GO:0071385)	2023-01-18	0.0457987	0.0850208	0	0	22.9885	70.8849	ZFP36
nitric oxide mediated signal transduction (GO:0007263)	2023-01-18	0.0457987	0.0850208	0	0	22.9885	70.8849	APOE
regulation of mitochondrial outer membrane permeabilization involved in apoptotic signaling pathway (GO:1901028)	2023-01-18	0.0457987	0.0850208	0	0	22.9885	70.8849	HSPA1A
dendritic cell migration (GO:0036336)	2023-01-18	0.0457987	0.0850208	0	0	22.9885	70.8849	CXCR4
regulation of multicellular organism growth (GO:0040014)	44944	0.0457987	0.0850208	0	0	22.9885	70.8849	GDF15
regulation of oxidative stress-induced intrinsic apoptotic signaling pathway (GO:1902175)	44944	0.0457987	0.0850208	0	0	22.9885	70.8849	TREM2
regulation of platelet aggregation (GO:0090330)	2023-01-18	0.0457987	0.0850208	0	0	22.9885	70.8849	CD9
embryonic heart tube development (GO:0035050)	2023-01-18	0.0457987	0.0850208	0	0	22.9885	70.8849	CITED2
positive chemotaxis (GO:0050918)	2023-01-18	0.0457987	0.0850208	0	0	22.9885	70.8849	LGALS3
regulation of protein sumoylation (GO:0033233)	2023-01-18	0.0457987	0.0850208	0	0	22.9885	70.8849	EGR1
response to axon injury (GO:0048678)	2023-01-18	0.0457987	0.0850208	0	0	22.9885	70.8849	TREM2
high-density lipoprotein particle remodeling (GO:0034375)	44944	0.0457987	0.0850208	0	0	22.9885	70.8849	APOE
positive regulation of interleukin-4 production (GO:0032753)	44944	0.0457987	0.0850208	0	0	22.9885	70.8849	CEBPB
interleukin-6-mediated signaling pathway (GO:0070102)	44944	0.0457987	0.0850208	0	0	22.9885	70.8849	SOCS3
positive regulation of nitric-oxide synthase activity (GO:0051000)	44944	0.0457987	0.0850208	0	0	22.9885	70.8849	APOE
positive regulation of phosphoprotein phosphatase activity (GO:0032516)	44944	0.0457987	0.0850208	0	0	22.9885	70.8849	PPP1R15A
T cell migration (GO:0072678)	44944	0.0457987	0.0850208	0	0	22.9885	70.8849	CCL3
programmed necrotic cell death (GO:0097300)	44944	0.0457987	0.0850208	0	0	22.9885	70.8849	CD14
regulation of cell adhesion (GO:0030155)	2/133	0.0468925	0.0864883	0	0	6.05099	18.5154	DUSP1;CXCR4
positive regulation of peptidyl-tyrosine phosphorylation (GO:0050731)	2/134	0.0475255	0.0864883	0	0	6.00485	18.2937	SOCS3;TREM2
pyroptosis (GO:0070269)	44945	0.0482819	0.0864883	0	0	21.7102	65.7972	TREM2
negative regulation of cytokine production involved in inflammatory response (GO:1900016)	44945	0.0482819	0.0864883	0	0	21.7102	65.7972	TREM2
regulation of epithelial cell differentiation (GO:0030856)	44945	0.0482819	0.0864883	0	0	21.7102	65.7972	CEBPB
negative regulation of T cell receptor signaling pathway (GO:0050860)	44945	0.0482819	0.0864883	0	0	21.7102	65.7972	LGALS3
regulation of lymphocyte proliferation (GO:0050670)	44945	0.0482819	0.0864883	0	0	21.7102	65.7972	LGALS3
regulation of neuroinflammatory response (GO:0150077)	44945	0.0482819	0.0864883	0	0	21.7102	65.7972	TREM2
diol metabolic process (GO:0034311)	44945	0.0482819	0.0864883	0	0	21.7102	65.7972	HSP90AA1
DNA alkylation (GO:0006305)	44945	0.0482819	0.0864883	0	0	21.7102	65.7972	FOS
DNA methylation or demethylation (GO:0044728)	44945	0.0482819	0.0864883	0	0	21.7102	65.7972	FOS
regulation of oligodendrocyte differentiation (GO:0048713)	44945	0.0482819	0.0864883	0	0	21.7102	65.7972	CXCR4
endoplasmic reticulum mannose trimming (GO:1904380)	44945	0.0482819	0.0864883	0	0	21.7102	65.7972	UBC
regulation of vascular endothelial growth factor signaling pathway (GO:1900746)	44945	0.0482819	0.0864883	0	0	21.7102	65.7972	CD63
positive regulation of establishment of protein localization (GO:1904951)	44945	0.0482819	0.0864883	0	0	21.7102	65.7972	TREM2
response to cholesterol (GO:0070723)	44945	0.0482819	0.0864883	0	0	21.7102	65.7972	CCL3
long-term memory (GO:0007616)	44945	0.0482819	0.0864883	0	0	21.7102	65.7972	APOE
striated muscle cell differentiation (GO:0051146)	44945	0.0482819	0.0864883	0	0	21.7102	65.7972	KDM6B
synaptic transmission, cholinergic (GO:0007271)	44945	0.0482819	0.0864883	0	0	21.7102	65.7972	APOE
postsynaptic membrane organization (GO:0001941)	44945	0.0482819	0.0864883	0	0	21.7102	65.7972	APOE
negative regulation of amyloid precursor protein catabolic process (GO:1902992)	44945	0.0482819	0.0864883	0	0	21.7102	65.7972	APOE
protein dephosphorylation (GO:0006470)	2/139	0.0507374	0.089432	0	0	5.78423	17.2433	PPP1R15A;DUSP1
protein targeting to lysosome (GO:0006622)	44946	0.0507587	0.089432	0	0	20.5666	61.3022	HSPA8
negative regulation of dephosphorylation (GO:0035305)	44946	0.0507587	0.089432	0	0	20.5666	61.3022	PPP1R15A
negative regulation of osteoclast differentiation (GO:0045671)	44946	0.0507587	0.089432	0	0	20.5666	61.3022	CCL3
embryonic digestive tract development (GO:0048566)	44946	0.0507587	0.089432	0	0	20.5666	61.3022	ID2
regulation of programmed necrotic cell death (GO:0062098)	44946	0.0507587	0.089432	0	0	20.5666	61.3022	HSP90AA1
fatty acid transport (GO:0015908)	44946	0.0507587	0.089432	0	0	20.5666	61.3022	APOE
hepaticobiliary system development (GO:0061008)	44946	0.0507587	0.089432	0	0	20.5666	61.3022	CITED2
toll-like receptor 4 signaling pathway (GO:0034142)	44946	0.0507587	0.089432	0	0	20.5666	61.3022	CD14
mesoderm formation (GO:0001707)	44946	0.0507587	0.089432	0	0	20.5666	61.3022	KDM6B
positive regulation of cellular catabolic process (GO:0031331)	2/141	0.0520437	0.0915457	0	0	5.70043	16.8486	HSP90AA1;APOE
protein localization to organelle (GO:0033365)	2/142	0.0527014	0.092419	0	0	5.65943	16.6563	PPP1R15A;DNAJA1
regulation of cholesterol metabolic process (GO:0090181)	44947	0.0532292	0.092419	0	0	19.5373	57.3057	APOE
regulation of dendritic spine development (GO:0060998)	44947	0.0532292	0.092419	0	0	19.5373	57.3057	APOE
negative regulation of reproductive process (GO:2000242)	44947	0.0532292	0.092419	0	0	19.5373	57.3057	DUSP1
nuclear-transcribed mRNA poly(A) tail shortening (GO:0000289)	44947	0.0532292	0.092419	0	0	19.5373	57.3057	ZFP36
error-prone translesion synthesis (GO:0042276)	44947	0.0532292	0.092419	0	0	19.5373	57.3057	UBC
positive regulation of phosphatase activity (GO:0010922)	44947	0.0532292	0.092419	0	0	19.5373	57.3057	PPP1R15A
positive regulation of vascular associated smooth muscle cell proliferation (GO:1904707)	44947	0.0532292	0.092419	0	0	19.5373	57.3057	JUN
negative regulation of cellular macromolecule biosynthetic process (GO:2000113)	4/547	0.0534868	0.0927162	0	0	2.97805	8.7207	HSPA8;JUN;CITED2;ID2
negative regulation of biomineral tissue development (GO:0070168)	44948	0.0556934	0.0942571	0	0	18.606	53.7321	CCL3
negative regulation of myeloid cell differentiation (GO:0045638)	44948	0.0556934	0.0942571	0	0	18.606	53.7321	ZFP36
negative regulation of protein dephosphorylation (GO:0035308)	44948	0.0556934	0.0942571	0	0	18.606	53.7321	PPP1R15A
regulation of endoplasmic reticulum stress-induced intrinsic apoptotic signaling pathway (GO:1902235)	44948	0.0556934	0.0942571	0	0	18.606	53.7321	HSPA1A
regulation of lipid storage (GO:0010883)	44948	0.0556934	0.0942571	0	0	18.606	53.7321	NFKBIA
regulation of membrane protein ectodomain proteolysis (GO:0051043)	44948	0.0556934	0.0942571	0	0	18.606	53.7321	APOE
nucleotide-excision repair, DNA duplex unwinding (GO:0000717)	44948	0.0556934	0.0942571	0	0	18.606	53.7321	UBC
osteoclast differentiation (GO:0030316)	44948	0.0556934	0.0942571	0	0	18.606	53.7321	TREM2
peptidyl-threonine dephosphorylation (GO:0035970)	44948	0.0556934	0.0942571	0	0	18.606	53.7321	DUSP1
regulation of platelet activation (GO:0010543)	44948	0.0556934	0.0942571	0	0	18.606	53.7321	APOE
error-free translesion synthesis (GO:0070987)	44948	0.0556934	0.0942571	0	0	18.606	53.7321	UBC
female gonad development (GO:0008585)	44948	0.0556934	0.0942571	0	0	18.606	53.7321	CEBPB
positive regulation of dendritic spine development (GO:0060999)	44948	0.0556934	0.0942571	0	0	18.606	53.7321	APOE
positive regulation of DNA-templated transcription, initiation (GO:2000144)	44948	0.0556934	0.0942571	0	0	18.606	53.7321	JUN
microglial cell activation (GO:0001774)	44948	0.0556934	0.0942571	0	0	18.606	53.7321	TREM2
positive regulation of cytosolic calcium ion concentration (GO:0007204)	2/147	0.0560343	0.0946847	0	0	5.4629	15.7429	CCRL2;CXCR4
regulation of cytosolic calcium ion concentration (GO:0051480)	2/148	0.0567097	0.0955251	0	0	5.42521	15.5693	CCRL2;CXCR4
positive regulation of transferase activity (GO:0051347)	2/148	0.0567097	0.0955251	0	0	5.42521	15.5693	HSP90AA1;TREM2
cellular response to organic cyclic compound (GO:0071407)	2/150	0.058069	0.0964394	0	0	5.35135	15.2306	EGR1;CCL3
regulation of interferon-gamma-mediated signaling pathway (GO:0060334)	44949	0.0581513	0.0964394	0	0	17.7594	50.5202	SOCS3
regulation of interleukin-4 production (GO:0032673)	44949	0.0581513	0.0964394	0	0	17.7594	50.5202	CEBPB
nucleotide-excision repair, DNA damage recognition (GO:0000715)	44949	0.0581513	0.0964394	0	0	17.7594	50.5202	UBC
regulation of mononuclear cell migration (GO:0071675)	44949	0.0581513	0.0964394	0	0	17.7594	50.5202	LGALS3
regulation of necroptotic process (GO:0060544)	44949	0.0581513	0.0964394	0	0	17.7594	50.5202	HSP90AA1
regulation of neural precursor cell proliferation (GO:2000177)	44949	0.0581513	0.0964394	0	0	17.7594	50.5202	ID2
DNA methylation (GO:0006306)	44949	0.0581513	0.0964394	0	0	17.7594	50.5202	FOS
regulation of steroid metabolic process (GO:0019218)	44949	0.0581513	0.0964394	0	0	17.7594	50.5202	APOE
positive regulation of receptor internalization (GO:0002092)	44949	0.0581513	0.0964394	0	0	17.7594	50.5202	CD63
axon extension (GO:0048675)	44950	0.0606029	0.0980798	0	0	16.9864	47.6198	HSP90AA1
cardiac muscle cell differentiation (GO:0055007)	44950	0.0606029	0.0980798	0	0	16.9864	47.6198	KDM6B
negative regulation of ossification (GO:0030279)	44950	0.0606029	0.0980798	0	0	16.9864	47.6198	CCL3
cholesterol efflux (GO:0033344)	44950	0.0606029	0.0980798	0	0	16.9864	47.6198	APOE
regulation of keratinocyte proliferation (GO:0010837)	44950	0.0606029	0.0980798	0	0	16.9864	47.6198	ZFP36
nucleotide-excision repair, DNA gap filling (GO:0006297)	44950	0.0606029	0.0980798	0	0	16.9864	47.6198	UBC
dendritic cell differentiation (GO:0097028)	44950	0.0606029	0.0980798	0	0	16.9864	47.6198	TREM2
regulation of monooxygenase activity (GO:0032768)	44950	0.0606029	0.0980798	0	0	16.9864	47.6198	HSP90AA1
positive regulation of cellular response to transforming growth factor beta stimulus (GO:1903846)	44950	0.0606029	0.0980798	0	0	16.9864	47.6198	CITED2
positive regulation of neuron apoptotic process (GO:0043525)	44950	0.0606029	0.0980798	0	0	16.9864	47.6198	CCL3
positive regulation of p38MAPK cascade (GO:1900745)	44950	0.0606029	0.0980798	0	0	16.9864	47.6198	GADD45B
positive regulation of transforming growth factor beta receptor signaling pathway (GO:0030511)	44950	0.0606029	0.0980798	0	0	16.9864	47.6198	CITED2
protein alpha-1,2-demannosylation (GO:0036508)	44950	0.0606029	0.0980798	0	0	16.9864	47.6198	UBC
protein insertion into mitochondrial membrane (GO:0051204)	44950	0.0606029	0.0980798	0	0	16.9864	47.6198	HSP90AA1
protein K48-linked deubiquitination (GO:0071108)	44950	0.0606029	0.0980798	0	0	16.9864	47.6198	TNFAIP3
protein kinase B signaling (GO:0043491)	44950	0.0606029	0.0980798	0	0	16.9864	47.6198	CCL3
positive regulation of protein kinase activity (GO:0045860)	2/154	0.0608217	0.0982857	0	0	5.20947	14.5855	EGR1;HSP90AA1
negative regulation of antigen receptor-mediated signaling pathway (GO:0050858)	44951	0.0630483	0.100671	0	0	16.2778	44.9894	LGALS3
acylglycerol homeostasis (GO:0055090)	44951	0.0630483	0.100671	0	0	16.2778	44.9894	APOE
negative regulation of endocytosis (GO:0045806)	44951	0.0630483	0.100671	0	0	16.2778	44.9894	LGALS3
regulation of epidermal cell differentiation (GO:0045604)	44951	0.0630483	0.100671	0	0	16.2778	44.9894	ZFP36
negative regulation of response to endoplasmic reticulum stress (GO:1903573)	44951	0.0630483	0.100671	0	0	16.2778	44.9894	HSPA1A
regulation of proteolysis involved in cellular protein catabolic process (GO:1903050)	44951	0.0630483	0.100671	0	0	16.2778	44.9894	APOE
positive regulation of lipid metabolic process (GO:0045834)	44951	0.0630483	0.100671	0	0	16.2778	44.9894	APOE
ventricular cardiac muscle tissue development (GO:0003229)	44951	0.0630483	0.100671	0	0	16.2778	44.9894	ID2
cellular response to starvation (GO:0009267)	2/158	0.0636188	0.101431	0	0	5.07487	13.9805	HSPA8;CEBPB
regulation of biomineral tissue development (GO:0070167)	44952	0.0654874	0.103183	0	0	15.6259	42.5946	CEBPB
negative regulation of interleukin-1 beta production (GO:0032691)	44952	0.0654874	0.103183	0	0	15.6259	42.5946	TNFAIP3
negative regulation of protein transport (GO:0051224)	44952	0.0654874	0.103183	0	0	15.6259	42.5946	APOE
regulation of mitotic metaphase/anaphase transition (GO:0030071)	44952	0.0654874	0.103183	0	0	15.6259	42.5946	DUSP1
regulation of monocyte chemotaxis (GO:0090025)	44952	0.0654874	0.103183	0	0	15.6259	42.5946	DUSP1
global genome nucleotide-excision repair (GO:0070911)	44952	0.0654874	0.103183	0	0	15.6259	42.5946	UBC
histone lysine demethylation (GO:0070076)	44952	0.0654874	0.103183	0	0	15.6259	42.5946	KDM6B
mononuclear cell differentiation (GO:1903131)	44952	0.0654874	0.103183	0	0	15.6259	42.5946	TREM2
acute inflammatory response (GO:0002526)	44953	0.0679203	0.105316	0	0	15.0241	40.4062	CEBPB
negative regulation of endothelial cell apoptotic process (GO:2000352)	44953	0.0679203	0.105316	0	0	15.0241	40.4062	TNFAIP3
regulation of blood coagulation (GO:0030193)	44953	0.0679203	0.105316	0	0	15.0241	40.4062	APOE
cellular senescence (GO:0090398)	44953	0.0679203	0.105316	0	0	15.0241	40.4062	ID2
dendritic spine organization (GO:0097061)	2023-01-27	0.0679203	0.105316	0	0	15.0241	40.4062	TREM2
entrainment of circadian clock by photoperiod (GO:0043153)	2023-01-27	0.0679203	0.105316	0	0	15.0241	40.4062	ID2
regulation of toll-like receptor signaling pathway (GO:0034121)	44953	0.0679203	0.105316	0	0	15.0241	40.4062	TREM2
positive regulation of gene silencing by miRNA (GO:2000637)	44953	0.0679203	0.105316	0	0	15.0241	40.4062	ZFP36
response to glucocorticoid (GO:0051384)	44953	0.0679203	0.105316	0	0	15.0241	40.4062	ZFP36
positive regulation of nitric oxide biosynthetic process (GO:0045429)	44953	0.0679203	0.105316	0	0	15.0241	40.4062	HSP90AA1
stress-activated protein kinase signaling cascade (GO:0031098)	44953	0.0679203	0.105316	0	0	15.0241	40.4062	UBC
regulation of MAPK cascade (GO:0043408)	2/166	0.0693411	0.107067	0	0	4.82537	12.8775	DUSP1;GDF15
regulation of B cell activation (GO:0050864)	44954	0.0703469	0.107067	0	0	14.467	38.3999	TNFAIP3
regulation of calcineurin-NFAT signaling cascade (GO:0070884)	44954	0.0703469	0.107067	0	0	14.467	38.3999	RCAN1
negative regulation of phosphatase activity (GO:0010923)	44954	0.0703469	0.107067	0	0	14.467	38.3999	PPP1R15A
cellular response to epidermal growth factor stimulus (GO:0071364)	44954	0.0703469	0.107067	0	0	14.467	38.3999	ZFP36
cellular response to interleukin-6 (GO:0071354)	44954	0.0703469	0.107067	0	0	14.467	38.3999	SOCS3
regulation of plasma membrane bounded cell projection organization (GO:0120035)	44954	0.0703469	0.107067	0	0	14.467	38.3999	TREM2
photoperiodism (GO:0009648)	44954	0.0703469	0.107067	0	0	14.467	38.3999	ID2
regulation of small molecule metabolic process (GO:0062012)	44954	0.0703469	0.107067	0	0	14.467	38.3999	APOE
positive regulation of defense response to virus by host (GO:0002230)	44954	0.0703469	0.107067	0	0	14.467	38.3999	HSP90AA1
positive regulation of monooxygenase activity (GO:0032770)	44954	0.0703469	0.107067	0	0	14.467	38.3999	APOE
positive regulation of nitric oxide metabolic process (GO:1904407)	44954	0.0703469	0.107067	0	0	14.467	38.3999	HSP90AA1
ventricular septum morphogenesis (GO:0060412)	44954	0.0703469	0.107067	0	0	14.467	38.3999	CITED2
cellular protein-containing complex assembly (GO:0034622)	2/168	0.0707975	0.1076	0	0	4.76675	12.622	HSP90AA1;HSPA1A
positive regulation of protein phosphorylation (GO:0001934)	3/371	0.071934	0.108897	0	0	3.25754	8.57387	HSP90AA1;GDF15;TREM2
aggrephagy (GO:0035973)	44955	0.0727674	0.108897	0	0	13.9496	36.5547	UBC
negative regulation of myeloid leukocyte differentiation (GO:0002762)	44955	0.0727674	0.108897	0	0	13.9496	36.5547	CCL3
negative regulation of transferase activity (GO:0051348)	44955	0.0727674	0.108897	0	0	13.9496	36.5547	ZFP36
negative regulation of wound healing (GO:0061045)	44955	0.0727674	0.108897	0	0	13.9496	36.5547	APOE
nucleotide-excision repair, preincision complex assembly (GO:0006294)	44955	0.0727674	0.108897	0	0	13.9496	36.5547	UBC
determination of bilateral symmetry (GO:0009855)	44955	0.0727674	0.108897	0	0	13.9496	36.5547	CITED2
regulation of neuronal synaptic plasticity (GO:0048168)	44955	0.0727674	0.108897	0	0	13.9496	36.5547	APOE
regulation of response to biotic stimulus (GO:0002831)	44955	0.0727674	0.108897	0	0	13.9496	36.5547	TREM2
positive regulation of leukocyte migration (GO:0002687)	44955	0.0727674	0.108897	0	0	13.9496	36.5547	LGALS3
telomere maintenance via telomerase (GO:0007004)	44955	0.0727674	0.108897	0	0	13.9496	36.5547	HSP90AA1
negative regulation of interleukin-1 production (GO:0032692)	44956	0.0751817	0.111731	0	0	13.4679	34.8528	TNFAIP3
regulation of cation transmembrane transport (GO:1904062)	44956	0.0751817	0.111731	0	0	13.4679	34.8528	CD63
regulation of long-term synaptic potentiation (GO:1900271)	44956	0.0751817	0.111731	0	0	13.4679	34.8528	APOE
response to alcohol (GO:0097305)	44956	0.0751817	0.111731	0	0	13.4679	34.8528	CCL3
RNA-dependent DNA biosynthetic process (GO:0006278)	44956	0.0751817	0.111731	0	0	13.4679	34.8528	HSP90AA1
defense response to bacterium (GO:0042742)	2/176	0.0767227	0.113117	0	0	4.54575	11.6715	CEBPB;TREM2
positive regulation of developmental process (GO:0051094)	2/177	0.0774743	0.113117	0	0	4.51954	11.5601	CEBPB;APOE
negative regulation of interleukin-6 production (GO:0032715)	44957	0.0775899	0.113117	0	0	13.0183	33.2789	TNFAIP3
regulation of cellular component size (GO:0032535)	44957	0.0775899	0.113117	0	0	13.0183	33.2789	PPP1R15A
negative regulation of peptidyl-tyrosine phosphorylation (GO:0050732)	44957	0.0775899	0.113117	0	0	13.0183	33.2789	SOCS3
regulation of developmental growth (GO:0048638)	44957	0.0775899	0.113117	0	0	13.0183	33.2789	APOE
negative regulation of response to biotic stimulus (GO:0002832)	44957	0.0775899	0.113117	0	0	13.0183	33.2789	TNFAIP3
regulation of macrophage derived foam cell differentiation (GO:0010743)	44957	0.0775899	0.113117	0	0	13.0183	33.2789	NFKBIA
regulation of potassium ion transport (GO:0043266)	44957	0.0775899	0.113117	0	0	13.0183	33.2789	CD63
positive regulation of locomotion (GO:0040017)	44957	0.0775899	0.113117	0	0	13.0183	33.2789	TREM2
positive regulation of mononuclear cell migration (GO:0071677)	44957	0.0775899	0.113117	0	0	13.0183	33.2789	LGALS3
positive regulation of proteolysis involved in cellular protein catabolic process (GO:1903052)	44957	0.0775899	0.113117	0	0	13.0183	33.2789	TREM2
positive regulation of RNA splicing (GO:0033120)	44957	0.0775899	0.113117	0	0	13.0183	33.2789	HSPA1A
triglyceride homeostasis (GO:0070328)	44957	0.0775899	0.113117	0	0	13.0183	33.2789	APOE
positive regulation of cellular process (GO:0048522)	4/625	0.0789445	0.114935	0	0	2.59353	6.585	ZFP36;CITED2;TREM2;IER5
regulated exocytosis (GO:0045055)	2/180	0.079743	0.11521	0	0	4.4427	11.2353	CD63;CD9
positive regulation of cellular biosynthetic process (GO:0031328)	2/180	0.079743	0.11521	0	0	4.4427	11.2353	EGR1;HSP90AA1
negative regulation of developmental growth (GO:0048640)	1932-01-01	0.0799918	0.11521	0	0	12.5977	31.8197	GDF15
ERBB2 signaling pathway (GO:0038128)	1932-01-01	0.0799918	0.11521	0	0	12.5977	31.8197	HSP90AA1
regulation of transcription involved in G1/S transition of mitotic cell cycle (GO:0000083)	1932-01-01	0.0799918	0.11521	0	0	12.5977	31.8197	ID2
gene silencing by miRNA (GO:0035195)	1932-01-01	0.0799918	0.11521	0	0	12.5977	31.8197	ZFP36
long-chain fatty acid transport (GO:0015909)	1932-01-01	0.0799918	0.11521	0	0	12.5977	31.8197	APOE
protein K63-linked deubiquitination (GO:0070536)	1932-01-01	0.0799918	0.11521	0	0	12.5977	31.8197	TNFAIP3
apoptotic cell clearance (GO:0043277)	1933-01-01	0.0823877	0.117712	0	0	12.2034	30.4637	TREM2
negative regulation of JNK cascade (GO:0046329)	1933-01-01	0.0823877	0.117712	0	0	12.2034	30.4637	DNAJA1
negative regulation of smooth muscle cell proliferation (GO:0048662)	1933-01-01	0.0823877	0.117712	0	0	12.2034	30.4637	TNFAIP3
neuron projection extension (GO:1990138)	1933-01-01	0.0823877	0.117712	0	0	12.2034	30.4637	HSP90AA1
positive regulation of ATP metabolic process (GO:1903580)	1933-01-01	0.0823877	0.117712	0	0	12.2034	30.4637	TREM2
positive regulation of organelle organization (GO:0010638)	1933-01-01	0.0823877	0.117712	0	0	12.2034	30.4637	TREM2
negative regulation of blood vessel endothelial cell migration (GO:0043537)	1934-01-01	0.0847774	0.120008	0	0	11.833	29.2007	APOE
regulation of amyloid-beta formation (GO:1902003)	1934-01-01	0.0847774	0.120008	0	0	11.833	29.2007	APOE
negative regulation of extrinsic apoptotic signaling pathway via death domain receptors (GO:1902042)	1934-01-01	0.0847774	0.120008	0	0	11.833	29.2007	TNFAIP3
negative regulation of mitochondrion organization (GO:0010823)	1934-01-01	0.0847774	0.120008	0	0	11.833	29.2007	HSPA1A
regulation of keratinocyte differentiation (GO:0045616)	1934-01-01	0.0847774	0.120008	0	0	11.833	29.2007	ZFP36
positive regulation of protein dephosphorylation (GO:0035307)	1934-01-01	0.0847774	0.120008	0	0	11.833	29.2007	PPP1R15A
positive regulation of telomerase activity (GO:0051973)	1934-01-01	0.0847774	0.120008	0	0	11.833	29.2007	HSP90AA1
negative regulation of epithelial cell migration (GO:0010633)	1935-01-01	0.0871611	0.121302	0	0	11.4844	28.022	APOE
cellular response to amyloid-beta (GO:1904646)	1935-01-01	0.0871611	0.121302	0	0	11.4844	28.022	TREM2
cellular response to hydrogen peroxide (GO:0070301)	1935-01-01	0.0871611	0.121302	0	0	11.4844	28.022	TNFAIP3
negative regulation of T cell proliferation (GO:0042130)	1935-01-01	0.0871611	0.121302	0	0	11.4844	28.022	CEBPB
cellular response to virus (GO:0098586)	1935-01-01	0.0871611	0.121302	0	0	11.4844	28.022	HSP90AA1
regulation of JUN kinase activity (GO:0043506)	1935-01-01	0.0871611	0.121302	0	0	11.4844	28.022	DNAJA1
regulation of lipid biosynthetic process (GO:0046890)	1935-01-01	0.0871611	0.121302	0	0	11.4844	28.022	APOE
regulation of muscle cell differentiation (GO:0051147)	1935-01-01	0.0871611	0.121302	0	0	11.4844	28.022	ID2
peptidyl-tyrosine dephosphorylation (GO:0035335)	1935-01-01	0.0871611	0.121302	0	0	11.4844	28.022	DUSP1
regulation of protein polymerization (GO:0032271)	1935-01-01	0.0871611	0.121302	0	0	11.4844	28.022	HSP90AA1
regulation of T cell receptor signaling pathway (GO:0050856)	1935-01-01	0.0871611	0.121302	0	0	11.4844	28.022	LGALS3
response to estrogen (GO:0043627)	1935-01-01	0.0871611	0.121302	0	0	11.4844	28.022	CITED2
positive regulation of lipid biosynthetic process (GO:0046889)	1935-01-01	0.0871611	0.121302	0	0	11.4844	28.022	APOE
negative regulation of cell differentiation (GO:0045596)	2/191	0.0882365	0.12264	0	0	4.1818	10.1523	NFKBIA;ID2
negative regulation of cellular protein localization (GO:1903828)	1936-01-01	0.0895386	0.123015	0	0	11.1557	26.9198	DNAJA1
regulation of cell cycle G1/S phase transition (GO:1902806)	1936-01-01	0.0895386	0.123015	0	0	11.1557	26.9198	ID2
cyclic-nucleotide-mediated signaling (GO:0019935)	1936-01-01	0.0895386	0.123015	0	0	11.1557	26.9198	APOE
endoderm formation (GO:0001706)	1936-01-01	0.0895386	0.123015	0	0	11.1557	26.9198	DUSP1
regulation of receptor internalization (GO:0002090)	1936-01-01	0.0895386	0.123015	0	0	11.1557	26.9198	CD63
positive regulation of interferon-beta production (GO:0032728)	1936-01-01	0.0895386	0.123015	0	0	11.1557	26.9198	HSP90AA1
positive regulation of myeloid leukocyte differentiation (GO:0002763)	1936-01-01	0.0895386	0.123015	0	0	11.1557	26.9198	ID2
macrophage activation (GO:0042116)	1936-01-01	0.0895386	0.123015	0	0	11.1557	26.9198	TREM2
telomere maintenance via telomere lengthening (GO:0010833)	1936-01-01	0.0895386	0.123015	0	0	11.1557	26.9198	HSP90AA1
negative regulation of endothelial cell proliferation (GO:0001937)	1937-01-01	0.0919101	0.12547	0	0	10.8453	25.8872	APOE
negative regulation of epithelial cell apoptotic process (GO:1904036)	1937-01-01	0.0919101	0.12547	0	0	10.8453	25.8872	TNFAIP3
nucleotide-excision repair, DNA incision, 5'-to lesion (GO:0006296)	1937-01-01	0.0919101	0.12547	0	0	10.8453	25.8872	UBC
regulation of transport (GO:0051049)	1937-01-01	0.0919101	0.12547	0	0	10.8453	25.8872	DNAJA1
regulation of vascular associated smooth muscle cell proliferation (GO:1904705)	1937-01-01	0.0919101	0.12547	0	0	10.8453	25.8872	JUN
regulation of signal transduction (GO:0009966)	2/198	0.0937773	0.127563	0	0	4.03102	9.54075	CD63;TREM2
negative regulation of endothelial cell migration (GO:0010596)	1938-01-01	0.0942755	0.127563	0	0	10.5517	24.9181	APOE
regulation of axon extension (GO:0030516)	1938-01-01	0.0942755	0.127563	0	0	10.5517	24.9181	APOE
negative regulation of innate immune response (GO:0045824)	1938-01-01	0.0942755	0.127563	0	0	10.5517	24.9181	TNFAIP3
regulation of phosphoprotein phosphatase activity (GO:0043666)	1938-01-01	0.0942755	0.127563	0	0	10.5517	24.9181	PPP1R15A
ventricular septum development (GO:0003281)	1938-01-01	0.0942755	0.127563	0	0	10.5517	24.9181	CITED2
mRNA destabilization (GO:0061157)	1938-01-01	0.0942755	0.127563	0	0	10.5517	24.9181	ZFP36
organelle organization (GO:0006996)	3/420	0.09579	0.129449	0	0	2.86757	6.72616	CCL3;TNFAIP3;APOE
negative regulation of cellular metabolic process (GO:0031324)	1939-01-01	0.0966348	0.129611	0	0	10.2735	24.0072	APOE
negative regulation of lymphocyte proliferation (GO:0050672)	1939-01-01	0.0966348	0.129611	0	0	10.2735	24.0072	CEBPB
negative regulation of protein secretion (GO:0050709)	1939-01-01	0.0966348	0.129611	0	0	10.2735	24.0072	APOE
regulation of exit from mitosis (GO:0007096)	1939-01-01	0.0966348	0.129611	0	0	10.2735	24.0072	UBC
negative regulation of secretion by cell (GO:1903531)	1939-01-01	0.0966348	0.129611	0	0	10.2735	24.0072	APOE
nucleotide-excision repair, DNA incision (GO:0033683)	1939-01-01	0.0966348	0.129611	0	0	10.2735	24.0072	UBC
negative regulation of blood coagulation (GO:0030195)	1940-01-01	0.0989882	0.132437	0	0	10.0096	23.1496	APOE
regulation of nitric oxide biosynthetic process (GO:0045428)	1940-01-01	0.0989882	0.132437	0	0	10.0096	23.1496	HSP90AA1
acylglycerol metabolic process (GO:0006639)	1941-01-01	0.101335	0.134404	0	0	9.75882	22.3411	APOE
regulation of protein dephosphorylation (GO:0035304)	1941-01-01	0.101335	0.134404	0	0	9.75882	22.3411	PPP1R15A
positive regulation of biomineral tissue development (GO:0070169)	1941-01-01	0.101335	0.134404	0	0	9.75882	22.3411	CEBPB
regulation of viral transcription (GO:0046782)	1941-01-01	0.101335	0.134404	0	0	9.75882	22.3411	ZFP36
import into cell (GO:0098657)	1941-01-01	0.101335	0.134404	0	0	9.75882	22.3411	TREM2
JNK cascade (GO:0007254)	1941-01-01	0.101335	0.134404	0	0	9.75882	22.3411	UBC
positive regulation of TOR signaling (GO:0032008)	1941-01-01	0.101335	0.134404	0	0	9.75882	22.3411	TREM2
mitotic cell cycle phase transition (GO:0044772)	2/209	0.102683	0.136023	0	0	3.81469	8.68265	HSP90AA1;PHLDA1
determination of left/right symmetry (GO:0007368)	1942-01-01	0.103677	0.136833	0	0	9.52033	21.5776	CITED2
phosphatidylinositol phosphate biosynthetic process (GO:0046854)	1942-01-01	0.103677	0.136833	0	0	9.52033	21.5776	SOCS3
translesion synthesis (GO:0019985)	1942-01-01	0.103677	0.136833	0	0	9.52033	21.5776	UBC
regulation of cell-cell adhesion (GO:0022407)	1943-01-01	0.106012	0.13906	0	0	9.29318	20.8558	CITED2
regulation of cytokine production involved in inflammatory response (GO:1900015)	1943-01-01	0.106012	0.13906	0	0	9.29318	20.8558	TREM2
negative regulation of type I interferon production (GO:0032480)	1943-01-01	0.106012	0.13906	0	0	9.29318	20.8558	TNFAIP3
DNA synthesis involved in DNA repair (GO:0000731)	1943-01-01	0.106012	0.13906	0	0	9.29318	20.8558	UBC
signal release from synapse (GO:0099643)	1943-01-01	0.106012	0.13906	0	0	9.29318	20.8558	HSPA8
positive regulation of protein modification process (GO:0031401)	2/214	0.106806	0.13993	0	0	3.72377	8.32911	HSP90AA1;TREM2
regulation of endothelial cell apoptotic process (GO:2000351)	1944-01-01	0.108342	0.140399	0	0	9.07661	20.1725	TNFAIP3
neurogenesis (GO:0022008)	1944-01-01	0.108342	0.140399	0	0	9.07661	20.1725	CXCR4
neurotransmitter secretion (GO:0007269)	1944-01-01	0.108342	0.140399	0	0	9.07661	20.1725	HSPA8
embryonic organ morphogenesis (GO:0048562)	1944-01-01	0.108342	0.140399	0	0	9.07661	20.1725	ID2
positive regulation of biosynthetic process (GO:0009891)	1944-01-01	0.108342	0.140399	0	0	9.07661	20.1725	APOE
response to amyloid-beta (GO:1904645)	1944-01-01	0.108342	0.140399	0	0	9.07661	20.1725	TREM2
positive regulation of mRNA catabolic process (GO:0061014)	1944-01-01	0.108342	0.140399	0	0	9.07661	20.1725	ZFP36
positive regulation of receptor-mediated endocytosis (GO:0048260)	1944-01-01	0.108342	0.140399	0	0	9.07661	20.1725	CD63
mRNA stabilization (GO:0048255)	1944-01-01	0.108342	0.140399	0	0	9.07661	20.1725	ZFP36
regulation of cell growth (GO:0001558)	2/217	0.109302	0.141473	0	0	3.67126	8.12685	HSPA1B;HSPA1A
regulation of receptor signaling pathway via JAK-STAT (GO:0046425)	1945-01-01	0.110665	0.142721	0	0	8.86988	19.5248	SOCS3
positive regulation of chemotaxis (GO:0050921)	1945-01-01	0.110665	0.142721	0	0	8.86988	19.5248	TREM2
positive regulation of RNA metabolic process (GO:0051254)	1945-01-01	0.110665	0.142721	0	0	8.86988	19.5248	HSPA1A
regulation of cellular protein localization (GO:1903827)	1946-01-01	0.112982	0.144666	0	0	8.67233	18.9102	HSP90AA1
negative regulation of tumor necrosis factor production (GO:0032720)	1946-01-01	0.112982	0.144666	0	0	8.67233	18.9102	TNFAIP3
erythrocyte differentiation (GO:0030218)	1946-01-01	0.112982	0.144666	0	0	8.67233	18.9102	ID2
regulation of telomerase activity (GO:0051972)	1946-01-01	0.112982	0.144666	0	0	8.67233	18.9102	HSP90AA1
positive regulation of response to stimulus (GO:0048584)	1946-01-01	0.112982	0.144666	0	0	8.67233	18.9102	IER5
postreplication repair (GO:0006301)	1946-01-01	0.112982	0.144666	0	0	8.67233	18.9102	UBC
regulation of I-kappaB kinase/NF-kappaB signaling (GO:0043122)	2/224	0.115185	0.14675	0	0	3.55423	7.68146	TNFAIP3;TREM2
positive regulation of cell-cell adhesion (GO:0022409)	1947-01-01	0.115294	0.14675	0	0	8.48338	18.3264	CITED2
regulation of T cell activation (GO:0050863)	1947-01-01	0.115294	0.14675	0	0	8.48338	18.3264	LGALS3
regulation of wound healing (GO:0061041)	1947-01-01	0.115294	0.14675	0	0	8.48338	18.3264	TNFAIP3
positive regulation of pathway-restricted SMAD protein phosphorylation (GO:0010862)	1947-01-01	0.115294	0.14675	0	0	8.48338	18.3264	GDF15
negative regulation of tumor necrosis factor superfamily cytokine production (GO:1903556)	1948-01-01	0.1176	0.148978	0	0	8.30246	17.7712	TNFAIP3
regulation of mitochondrion organization (GO:0010821)	1948-01-01	0.1176	0.148978	0	0	8.30246	17.7712	TREM2
regulation of protein metabolic process (GO:0051246)	1948-01-01	0.1176	0.148978	0	0	8.30246	17.7712	APOE
myelination (GO:0042552)	1948-01-01	0.1176	0.148978	0	0	8.30246	17.7712	CXCR4
negative regulation of cell projection organization (GO:0031345)	1949-01-01	0.119899	0.150823	0	0	8.12908	17.2426	APOE
receptor internalization (GO:0031623)	1949-01-01	0.119899	0.150823	0	0	8.12908	17.2426	CD9
regulation of cellular localization (GO:0060341)	1949-01-01	0.119899	0.150823	0	0	8.12908	17.2426	HSP90AA1
regulation of interferon-beta production (GO:0032648)	1949-01-01	0.119899	0.150823	0	0	8.12908	17.2426	HSP90AA1
response to hydrogen peroxide (GO:0042542)	1949-01-01	0.119899	0.150823	0	0	8.12908	17.2426	TNFAIP3
secondary alcohol metabolic process (GO:1902652)	1949-01-01	0.119899	0.150823	0	0	8.12908	17.2426	APOE
regulation of cellular component movement (GO:0051270)	1950-01-01	0.122193	0.153529	0	0	7.96279	16.739	CD9
negative regulation of transport (GO:0051051)	1951-01-01	0.124481	0.155856	0	0	7.80314	16.2586	LGALS3
cholesterol transport (GO:0030301)	1951-01-01	0.124481	0.155856	0	0	7.80314	16.2586	APOE
DNA duplex unwinding (GO:0032508)	1951-01-01	0.124481	0.155856	0	0	7.80314	16.2586	UBC
negative regulation of protein-containing complex assembly (GO:0031333)	1952-01-01	0.126763	0.158528	0	0	7.64975	15.8	TREM2
axonogenesis (GO:0007409)	2/240	0.128928	0.16044	0	0	3.31261	6.78587	HSP90AA1;CXCR4
cardiac muscle tissue development (GO:0048738)	1953-01-01	0.12904	0.16044	0	0	7.50226	15.3619	KDM6B
positive regulation of chemokine production (GO:0032722)	1953-01-01	0.12904	0.16044	0	0	7.50226	15.3619	EGR1
positive regulation of NIK/NF-kappaB signaling (GO:1901224)	1953-01-01	0.12904	0.16044	0	0	7.50226	15.3619	CD14
positive regulation of phagocytosis (GO:0050766)	1953-01-01	0.12904	0.16044	0	0	7.50226	15.3619	TREM2
membrane organization (GO:0061024)	2/242	0.130673	0.162283	0	0	3.28467	6.68448	HSPA8;UBC
regulation of potassium ion transmembrane transport (GO:1901379)	1954-01-01	0.13131	0.162885	0	0	7.36034	14.9429	CD63
protein targeting to mitochondrion (GO:0006626)	1955-01-01	0.133575	0.164742	0	0	7.22367	14.5419	HSP90AA1
negative regulation of cytokine-mediated signaling pathway (GO:0001960)	1955-01-01	0.133575	0.164742	0	0	7.22367	14.5419	TREM2
regulation of blood vessel endothelial cell migration (GO:0043535)	1955-01-01	0.133575	0.164742	0	0	7.22367	14.5419	APOE
interstrand cross-link repair (GO:0036297)	1955-01-01	0.133575	0.164742	0	0	7.22367	14.5419	UBC
triglyceride metabolic process (GO:0006641)	1955-01-01	0.133575	0.164742	0	0	7.22367	14.5419	APOE
protein-containing complex disassembly (GO:0032984)	1956-01-01	0.135834	0.166953	0	0	7.09198	14.1579	HSPA8
nuclear-transcribed mRNA catabolic process, deadenylation-dependent decay (GO:0000288)	1956-01-01	0.135834	0.166953	0	0	7.09198	14.1579	ZFP36
mitochondrial transport (GO:0006839)	1956-01-01	0.135834	0.166953	0	0	7.09198	14.1579	HSP90AA1
regulation of bone mineralization (GO:0030500)	1957-01-01	0.138087	0.168564	0	0	6.96499	13.7898	CCL3
cellular response to peptide (GO:1901653)	1957-01-01	0.138087	0.168564	0	0	6.96499	13.7898	TREM2
regulation of mitotic nuclear division (GO:0007088)	1957-01-01	0.138087	0.168564	0	0	6.96499	13.7898	DUSP1
positive regulation of interferon-gamma production (GO:0032729)	1957-01-01	0.138087	0.168564	0	0	6.96499	13.7898	CD14
positive regulation of proteolysis (GO:0045862)	1957-01-01	0.138087	0.168564	0	0	6.96499	13.7898	APOE
protein K48-linked ubiquitination (GO:0070936)	1957-01-01	0.138087	0.168564	0	0	6.96499	13.7898	TNFAIP3
receptor metabolic process (GO:0043112)	1958-01-01	0.140334	0.169993	0	0	6.84245	13.4367	CD9
negative regulation of neuron projection development (GO:0010977)	1958-01-01	0.140334	0.169993	0	0	6.84245	13.4367	APOE
regulation of pathway-restricted SMAD protein phosphorylation (GO:0060393)	1958-01-01	0.140334	0.169993	0	0	6.84245	13.4367	GDF15
regulation of phagocytosis (GO:0050764)	1958-01-01	0.140334	0.169993	0	0	6.84245	13.4367	TREM2
positive regulation of mitochondrion organization (GO:0010822)	1958-01-01	0.140334	0.169993	0	0	6.84245	13.4367	TREM2
positive regulation of protein binding (GO:0032092)	1958-01-01	0.140334	0.169993	0	0	6.84245	13.4367	APOE
positive regulation of phosphorylation (GO:0042327)	2/253	0.140367	0.169993	0	0	3.13896	6.16335	HSP90AA1;TREM2
negative regulation of autophagy (GO:0010507)	1959-01-01	0.142576	0.171892	0	0	6.72414	13.0978	TREM2
phospholipid transport (GO:0015914)	1959-01-01	0.142576	0.171892	0	0	6.72414	13.0978	APOE
selective autophagy (GO:0061912)	1959-01-01	0.142576	0.171892	0	0	6.72414	13.0978	UBC
positive regulation of tyrosine phosphorylation of STAT protein (GO:0042531)	1959-01-01	0.142576	0.171892	0	0	6.72414	13.0978	SOCS3
adenylate cyclase-inhibiting G protein-coupled receptor signaling pathway (GO:0007193)	1960-01-01	0.144812	0.174196	0	0	6.60984	12.7723	RGS1
response to organic cyclic compound (GO:0014070)	1960-01-01	0.144812	0.174196	0	0	6.60984	12.7723	CCL3
B cell differentiation (GO:0030183)	1961-01-01	0.147042	0.176483	0	0	6.49935	12.4595	KLF6
positive regulation of DNA biosynthetic process (GO:2000573)	1961-01-01	0.147042	0.176483	0	0	6.49935	12.4595	HSP90AA1
amyloid fibril formation (GO:1990000)	1963-01-01	0.151485	0.181613	0	0	6.28906	11.8691	UBC
negative regulation of signal transduction (GO:0009968)	2/267	0.152924	0.182836	0	0	2.97102	5.57903	GDF15;TNFAIP3
antimicrobial humoral immune response mediated by antimicrobial peptide (GO:0061844)	1964-01-01	0.153698	0.182836	0	0	6.18892	11.5904	CXCL2
regulation of extrinsic apoptotic signaling pathway (GO:2001236)	1964-01-01	0.153698	0.182836	0	0	6.18892	11.5904	LGALS3
diterpenoid metabolic process (GO:0016101)	1964-01-01	0.153698	0.182836	0	0	6.18892	11.5904	APOE
plasma membrane organization (GO:0007009)	1964-01-01	0.153698	0.182836	0	0	6.18892	11.5904	CXCR4
regulation of transcription initiation from RNA polymerase II promoter (GO:0060260)	1964-01-01	0.153698	0.182836	0	0	6.18892	11.5904	CEBPB
pre-replicative complex assembly (GO:0036388)	1964-01-01	0.153698	0.182836	0	0	6.18892	11.5904	UBC
BMP signaling pathway (GO:0030509)	1965-01-01	0.155906	0.184644	0	0	6.09191	11.3218	GDF15
cellular response to type I interferon (GO:0071357)	1965-01-01	0.155906	0.184644	0	0	6.09191	11.3218	EGR1
chemical homeostasis (GO:0048878)	1965-01-01	0.155906	0.184644	0	0	6.09191	11.3218	TREM2
type I interferon signaling pathway (GO:0060337)	1965-01-01	0.155906	0.184644	0	0	6.09191	11.3218	EGR1
cell-cell junction assembly (GO:0007043)	1966-01-01	0.158108	0.186223	0	0	5.99789	11.063	CD9
cellular response to nutrient levels (GO:0031669)	1966-01-01	0.158108	0.186223	0	0	5.99789	11.063	HSPA8
regulation of protein localization (GO:0032880)	1966-01-01	0.158108	0.186223	0	0	5.99789	11.063	HSP90AA1
ERBB signaling pathway (GO:0038127)	1966-01-01	0.158108	0.186223	0	0	5.99789	11.063	HSP90AA1
positive regulation of cell cycle (GO:0045787)	1966-01-01	0.158108	0.186223	0	0	5.99789	11.063	CITED2
regulation of gene silencing by miRNA (GO:0060964)	1967-01-01	0.160304	0.18819	0	0	5.90671	10.8133	ZFP36
positive regulation of catabolic process (GO:0009896)	1967-01-01	0.160304	0.18819	0	0	5.90671	10.8133	TNFAIP3
vascular endothelial growth factor receptor signaling pathway (GO:0048010)	1967-01-01	0.160304	0.18819	0	0	5.90671	10.8133	HSP90AA1
regulation of myeloid cell differentiation (GO:0045637)	1968-01-01	0.162494	0.190346	0	0	5.81826	10.5724	LGALS3
regulation of tyrosine phosphorylation of STAT protein (GO:0042509)	1968-01-01	0.162494	0.190346	0	0	5.81826	10.5724	SOCS3
negative regulation of cellular catabolic process (GO:0031330)	1969-01-01	0.164679	0.192275	0	0	5.73241	10.3399	TREM2
positive regulation of protein polymerization (GO:0032273)	1969-01-01	0.164679	0.192275	0	0	5.73241	10.3399	HSP90AA1
positive regulation of protein transport (GO:0051222)	1969-01-01	0.164679	0.192275	0	0	5.73241	10.3399	TREM2
negative regulation of viral process (GO:0048525)	1970-01-01	0.166859	0.194397	0	0	5.64905	10.1152	ZFP36
sterol metabolic process (GO:0016125)	1970-01-01	0.166859	0.194397	0	0	5.64905	10.1152	APOE
negative regulation of neuron apoptotic process (GO:0043524)	1971-01-01	0.169032	0.195233	0	0	5.56807	9.89815	APOE
cellular response to BMP stimulus (GO:0071773)	1971-01-01	0.169032	0.195233	0	0	5.56807	9.89815	GDF15
regulation of G1/S transition of mitotic cell cycle (GO:2000045)	1971-01-01	0.169032	0.195233	0	0	5.56807	9.89815	ID2
cholesterol homeostasis (GO:0042632)	1971-01-01	0.169032	0.195233	0	0	5.56807	9.89815	APOE
Fc-gamma receptor signaling pathway involved in phagocytosis (GO:0038096)	1971-01-01	0.169032	0.195233	0	0	5.56807	9.89815	HSP90AA1
regulation of TOR signaling (GO:0032006)	1971-01-01	0.169032	0.195233	0	0	5.56807	9.89815	TREM2
gland development (GO:0048732)	1971-01-01	0.169032	0.195233	0	0	5.56807	9.89815	CITED2
myeloid leukocyte differentiation (GO:0002573)	1971-01-01	0.169032	0.195233	0	0	5.56807	9.89815	TREM2
negative regulation of epithelial cell proliferation (GO:0050680)	1972-01-01	0.171201	0.196679	0	0	5.48937	9.68829	APOE
Fc-gamma receptor signaling pathway (GO:0038094)	1972-01-01	0.171201	0.196679	0	0	5.48937	9.68829	HSP90AA1
sterol homeostasis (GO:0055092)	1972-01-01	0.171201	0.196679	0	0	5.48937	9.68829	APOE
positive regulation of protein secretion (GO:0050714)	1972-01-01	0.171201	0.196679	0	0	5.48937	9.68829	TREM2
positive regulation of secretion by cell (GO:1903532)	1972-01-01	0.171201	0.196679	0	0	5.48937	9.68829	TREM2
negative regulation of cell adhesion (GO:0007162)	1973-01-01	0.173363	0.197892	0	0	5.41285	9.4853	DUSP1
neurotransmitter transport (GO:0006836)	1973-01-01	0.173363	0.197892	0	0	5.41285	9.4853	HSPA8
defense response to Gram-negative bacterium (GO:0050829)	1973-01-01	0.173363	0.197892	0	0	5.41285	9.4853	TREM2
regulation of Rho protein signal transduction (GO:0035023)	1973-01-01	0.173363	0.197892	0	0	5.41285	9.4853	APOE
positive regulation of JNK cascade (GO:0046330)	1973-01-01	0.173363	0.197892	0	0	5.41285	9.4853	GADD45B
transcription-coupled nucleotide-excision repair (GO:0006283)	1973-01-01	0.173363	0.197892	0	0	5.41285	9.4853	UBC
cellular response to amino acid starvation (GO:0034198)	1974-01-01	0.17552	0.199929	0	0	5.33844	9.28888	CEBPB
Fc receptor mediated stimulatory signaling pathway (GO:0002431)	1974-01-01	0.17552	0.199929	0	0	5.33844	9.28888	HSP90AA1
nucleic acid phosphodiester bond hydrolysis (GO:0090305)	1975-01-01	0.177672	0.201951	0	0	5.26603	9.09873	UBC
response to amino acid starvation (GO:1990928)	1975-01-01	0.177672	0.201951	0	0	5.26603	9.09873	CEBPB
regulation of RNA splicing (GO:0043484)	1976-01-01	0.179818	0.203959	0	0	5.19556	8.91458	HSPA1A
RNA transport (GO:0050658)	1976-01-01	0.179818	0.203959	0	0	5.19556	8.91458	ZFP36
cholesterol metabolic process (GO:0008203)	1977-01-01	0.181959	0.205951	0	0	5.12693	8.73617	APOE
positive regulation of phosphatidylinositol 3-kinase signaling (GO:0014068)	1977-01-01	0.181959	0.205951	0	0	5.12693	8.73617	TREM2
regulation of neuron differentiation (GO:0045664)	1979-01-01	0.186224	0.210556	0	0	4.99497	8.39559	ID2
negative regulation of cell cycle (GO:0045786)	1980-01-01	0.188348	0.21251	0	0	4.9315	8.23296	DUSP1
positive regulation of cell adhesion (GO:0045785)	1980-01-01	0.188348	0.21251	0	0	4.9315	8.23296	CITED2
chemical synaptic transmission (GO:0007268)	2/306	0.188946	0.212961	0	0	2.58474	4.30693	HSPA8;APOE
negative regulation of protein modification process (GO:0031400)	1981-01-01	0.190467	0.21445	0	0	4.86961	8.07517	PPP1R15A
protein polyubiquitination (GO:0000209)	2/314	0.196484	0.220875	0	0	2.51744	4.09631	UBC;TNFAIP3
anaphase-promoting complex-dependent catabolic process (GO:0031145)	1984-01-01	0.19679	0.220875	0	0	4.69289	7.62884	UBC
lymphocyte differentiation (GO:0030098)	1984-01-01	0.19679	0.220875	0	0	4.69289	7.62884	KLF6
B cell activation (GO:0042113)	1985-01-01	0.198887	0.222762	0	0	4.63679	7.48849	KLF6
regulation of cell cycle G2/M phase transition (GO:1902749)	1985-01-01	0.198887	0.222762	0	0	4.63679	7.48849	HSP90AA1
negative regulation of cellular amide metabolic process (GO:0034249)	1986-01-01	0.200979	0.224636	0	0	4.58201	7.35208	APOE
regulation of interferon-gamma production (GO:0032649)	1986-01-01	0.200979	0.224636	0	0	4.58201	7.35208	CD14
positive regulation of neuron projection development (GO:0010976)	1988-01-01	0.205147	0.228818	0	0	4.47622	7.09047	APOE
metal ion transport (GO:0030001)	1988-01-01	0.205147	0.228818	0	0	4.47622	7.09047	CCL3
regulation of endothelial cell migration (GO:0010594)	1989-01-01	0.207223	0.230653	0	0	4.42513	6.96499	APOE
post-Golgi vesicle-mediated transport (GO:0006892)	1989-01-01	0.207223	0.230653	0	0	4.42513	6.96499	HSPA8
positive regulation of binding (GO:0051099)	1990-01-01	0.209293	0.232716	0	0	4.37519	6.84289	APOE
positive regulation of supramolecular fiber organization (GO:1902905)	1991-01-01	0.211358	0.234769	0	0	4.32636	6.72404	APOE
regulation of endothelial cell proliferation (GO:0001936)	1992-01-01	0.213418	0.235352	0	0	4.2786	6.60832	APOE
cellular response to fibroblast growth factor stimulus (GO:0044344)	1992-01-01	0.213418	0.235352	0	0	4.2786	6.60832	ZFP36
regulation of lipid metabolic process (GO:0019216)	1992-01-01	0.213418	0.235352	0	0	4.2786	6.60832	ID2
regulation of peptidyl-tyrosine phosphorylation (GO:0050730)	1992-01-01	0.213418	0.235352	0	0	4.2786	6.60832	TREM2
positive regulation of cellular component biogenesis (GO:0044089)	1992-01-01	0.213418	0.235352	0	0	4.2786	6.60832	LGALS3
retinoid metabolic process (GO:0001523)	1992-01-01	0.213418	0.235352	0	0	4.2786	6.60832	APOE
Wnt signaling pathway (GO:0016055)	1992-01-01	0.213418	0.235352	0	0	4.2786	6.60832	UBC
regulation of epithelial cell proliferation (GO:0050678)	1993-01-01	0.215472	0.23713	0	0	4.23188	6.49561	ZFP36
positive regulation of peptidyl-serine phosphorylation (GO:0033138)	1993-01-01	0.215472	0.23713	0	0	4.23188	6.49561	HSP90AA1
negative regulation of cellular protein metabolic process (GO:0032269)	1994-01-01	0.217522	0.238895	0	0	4.18617	6.38582	APOE
regulation of kinase activity (GO:0043549)	1994-01-01	0.217522	0.238895	0	0	4.18617	6.38582	TREM2
ciliary basal body-plasma membrane docking (GO:0097711)	1995-01-01	0.219566	0.240894	0	0	4.14143	6.27883	HSP90AA1
calcium ion homeostasis (GO:0055074)	1997-01-01	0.223638	0.245111	0	0	4.05474	6.07289	CCL3
negative regulation of neuron death (GO:1901215)	1998-01-01	0.225667	0.24683	0	0	4.01273	5.97374	APOE
regulation of peptidyl-serine phosphorylation (GO:0033135)	1998-01-01	0.225667	0.24683	0	0	4.01273	5.97374	HSP90AA1
post-translational protein modification (GO:0043687)	2/345	0.226022	0.246967	0	0	2.2863	3.40001	SOCS3;APOE
positive regulation of stress-activated MAPK cascade (GO:0032874)	1999-01-01	0.22769	0.248536	0	0	3.97159	5.87704	GADD45B
cell-matrix adhesion (GO:0007160)	1/100	0.229708	0.250484	0	0	3.93127	5.7827	CD63
regulation of protein catabolic process (GO:0042176)	1/102	0.233728	0.25461	0	0	3.85304	5.60076	TNFAIP3
cellular response to organonitrogen compound (GO:0071417)	1/103	0.235731	0.256271	0	0	3.81507	5.51303	EGR1
chromatin remodeling (GO:0006338)	1/103	0.235731	0.256271	0	0	3.81507	5.51303	KDM6B
cellular metal ion homeostasis (GO:0006875)	1/104	0.237728	0.257919	0	0	3.77784	5.42735	CCL3
mRNA transport (GO:0051028)	1/104	0.237728	0.257919	0	0	3.77784	5.42735	ZFP36
regulation of JNK cascade (GO:0046328)	1/105	0.23972	0.259556	0	0	3.74133	5.34367	GADD45B
nucleotide-excision repair (GO:0006289)	1/105	0.23972	0.259556	0	0	3.74133	5.34367	UBC
chromosome organization (GO:0051276)	1/106	0.241708	0.260918	0	0	3.70551	5.26192	UBC
regulation of phosphatidylinositol 3-kinase signaling (GO:0014066)	1/106	0.241708	0.260918	0	0	3.70551	5.26192	TREM2
small GTPase mediated signal transduction (GO:0007264)	1/106	0.241708	0.260918	0	0	3.70551	5.26192	JUN
lipid transport (GO:0006869)	1/109	0.247639	0.267051	0	0	3.60203	5.02766	APOE
cellular divalent inorganic cation homeostasis (GO:0072503)	1/111	0.251567	0.270744	0	0	3.53619	4.8801	CCL3
regulation of Wnt signaling pathway (GO:0030111)	1/111	0.251567	0.270744	0	0	3.53619	4.8801	TNFAIP3
negative regulation of cell motility (GO:2000146)	1/114	0.257423	0.276491	0	0	3.44178	4.67063	CITED2
positive regulation of kinase activity (GO:0033674)	1/114	0.257423	0.276491	0	0	3.44178	4.67063	TREM2
calcium ion transport (GO:0006816)	1/115	0.259364	0.278298	0	0	3.41142	4.60379	CCL3
tumor necrosis factor-mediated signaling pathway (GO:0033209)	1/116	0.261301	0.280096	0	0	3.38159	4.53837	NFKBIA
positive regulation of cell projection organization (GO:0031346)	1/117	0.263233	0.281885	0	0	3.35227	4.47432	APOE
epithelium development (GO:0060429)	1/122	0.272818	0.291858	0	0	3.21293	4.17344	LGALS3
regulation of anatomical structure morphogenesis (GO:0022603)	1/123	0.27472	0.2936	0	0	3.18644	4.11688	TNFAIP3
cellular protein modification process (GO:0006464)	4/1025	0.276076	0.294755	0	0	1.54481	1.98829	SOCS3;DUSP1;STK17B;APOE
phosphatidylinositol biosynthetic process (GO:0006661)	1/126	0.280398	0.299072	0	0	3.10949	3.95386	SOCS3
transmembrane receptor protein tyrosine kinase signaling pathway (GO:0007169)	2/404	0.282966	0.301512	0	0	1.94488	2.45527	HSP90AA1;GDF15
plasma membrane bounded cell projection organization (GO:0120036)	1/128	0.284159	0.302482	0	0	3.06021	3.85043	APOE
DNA-dependent DNA replication (GO:0006261)	1/129	0.286032	0.304175	0	0	3.03615	3.80021	UBC
regulation of cell migration (GO:0030334)	2/408	0.286832	0.304724	0	0	1.92532	2.40445	CITED2;CCL3
cellular response to hypoxia (GO:0071456)	1/131	0.289764	0.307534	0	0	2.98914	3.70262	UBC
negative regulation of inflammatory response to antigenic stimulus (GO:0002862)	1/136	0.29901	0.316408	0	0	2.87771	3.47419	TREM2
cellular calcium ion homeostasis (GO:0006874)	1/136	0.29901	0.316408	0	0	2.87771	3.47419	CCL3
ribonucleoprotein complex assembly (GO:0022618)	1/136	0.29901	0.316408	0	0	2.87771	3.47419	HSP90AA1
regulation of inflammatory response to antigenic stimulus (GO:0002861)	1/137	0.300845	0.318036	0	0	2.8564	3.43099	TREM2
Ras protein signal transduction (GO:0007265)	1/142	0.30995	0.327017	0	0	2.75442	3.22637	JUN
chromatin organization (GO:0006325)	1/142	0.30995	0.327017	0	0	2.75442	3.22637	KDM6B
protein-DNA complex assembly (GO:0065004)	1/143	0.311757	0.328278	0	0	2.73488	3.18759	UBC
neuron development (GO:0048666)	1/143	0.311757	0.328278	0	0	2.73488	3.18759	APOE
negative regulation of cell migration (GO:0030336)	1/144	0.313559	0.329852	0	0	2.71562	3.14948	CITED2
regulation of intracellular signal transduction (GO:1902531)	2/437	0.314794	0.330827	0	0	1.7943	2.07392	NFKBIA;TREM2
regulation of G2/M transition of mitotic cell cycle (GO:0010389)	1/149	0.322502	0.338595	0	0	2.62321	2.96855	HSP90AA1
brain development (GO:0007420)	1/150	0.324276	0.339462	0	0	2.60547	2.93418	CXCR4
regulation of cytokine production (GO:0001817)	1/150	0.324276	0.339462	0	0	2.60547	2.93418	TREM2
response to cytokine (GO:0034097)	1/150	0.324276	0.339462	0	0	2.60547	2.93418	CXCR4
dephosphorylation (GO:0016311)	1/153	0.329573	0.344335	0	0	2.55366	2.83446	DUSP1
positive regulation of Wnt signaling pathway (GO:0030177)	1/153	0.329573	0.344335	0	0	2.55366	2.83446	TNFAIP3
cellular response to growth factor stimulus (GO:0071363)	1/158	0.338311	0.352434	0	0	2.47171	2.67882	ZFP36
organonitrogen compound biosynthetic process (GO:1901566)	1/158	0.338311	0.352434	0	0	2.47171	2.67882	APOE
T cell receptor signaling pathway (GO:0050852)	1/158	0.338311	0.352434	0	0	2.47171	2.67882	NFKBIZ
protein autophosphorylation (GO:0046777)	1/159	0.340045	0.353897	0	0	2.45594	2.64917	STK17B
negative regulation of canonical Wnt signaling pathway (GO:0090090)	1/165	0.350356	0.363571	0	0	2.36538	2.48082	APOE
adenylate cyclase-modulating G protein-coupled receptor signaling pathway (GO:0007188)	1/165	0.350356	0.363571	0	0	2.36538	2.48082	RGS1
regulation of neuron projection development (GO:0010975)	1/165	0.350356	0.363571	0	0	2.36538	2.48082	APOE
neuron projection development (GO:0031175)	1/171	0.360509	0.373385	0	0	2.2812	2.32736	APOE
nuclear-transcribed mRNA catabolic process (GO:0000956)	1/171	0.360509	0.373385	0	0	2.2812	2.32736	ZFP36
neuron differentiation (GO:0030182)	1/174	0.365528	0.378217	0	0	2.2413	2.25568	ID2
regulation of immune response (GO:0050776)	1/179	0.373805	0.38641	0	0	2.17779	2.14299	TREM2
antigen receptor-mediated signaling pathway (GO:0050851)	1/185	0.383599	0.396152	0	0	2.10614	2.01801	NFKBIZ
negative regulation of Wnt signaling pathway (GO:0030178)	1/191	0.393242	0.40572	0	0	2.03901	1.90307	APOE
regulation of programmed cell death (GO:0043067)	1/194	0.398008	0.410243	0	0	2.00701	1.84902	HSP90AA1
modification-dependent protein catabolic process (GO:0019941)	1/201	0.408987	0.421154	0	0	1.93608	1.73099	UBC
regulation of angiogenesis (GO:0045765)	1/203	0.412087	0.423534	0	0	1.91672	1.69921	TNFAIP3
axon guidance (GO:0007411)	1/203	0.412087	0.423534	0	0	1.91672	1.69921	CXCR4
negative regulation of multicellular organismal process (GO:0051241)	1/214	0.428857	0.440348	0	0	1.81672	1.53809	GDF15
positive regulation of cell motility (GO:2000147)	1/221	0.439283	0.450622	0	0	1.75829	1.44639	CCL3
regulation of autophagy (GO:0010506)	1/231	0.453855	0.465125	0	0	1.68099	1.32794	TREM2
RNA splicing, via transesterification reactions with bulged adenosine as nucleophile (GO:0000377)	1/251	0.481892	0.493388	0	0	1.54494	1.12786	HSPA8
regulation of canonical Wnt signaling pathway (GO:0060828)	1/253	0.484617	0.495705	0	0	1.53252	1.11015	APOE
central nervous system development (GO:0007417)	1/268	0.504611	0.515664	0	0	1.44533	0.988557	CXCR4
positive regulation of cell migration (GO:0030335)	1/269	0.505916	0.516506	0	0	1.43986	0.981098	CCL3
mRNA splicing, via spliceosome (GO:0000398)	1/274	0.512393	0.522622	0	0	1.41313	0.944907	HSPA8
DNA metabolic process (GO:0006259)	1/277	0.516239	0.526045	0	0	1.39756	0.924043	UBC
DNA repair (GO:0006281)	1/298	0.542342	0.552119	0	0	1.29735	0.793796	UBC
mRNA processing (GO:0006397)	1/300	0.544755	0.554049	0	0	1.28854	0.782687	HSPA8
innate immune response (GO:0045087)	1/302	0.547155	0.555963	0	0	1.27985	0.77178	TREM2
cellular macromolecule biosynthetic process (GO:0034645)	1/314	0.561298	0.569256	0	0	1.23003	0.710348	APOE
cilium assembly (GO:0060271)	1/314	0.561298	0.569256	0	0	1.23003	0.710348	HSP90AA1
proteasome-mediated ubiquitin-dependent protein catabolic process (GO:0043161)	1/321	0.569347	0.576873	0	0	1.2027	0.677438	UBC
cellular protein localization (GO:0034613)	1/329	0.578368	0.585461	0	0	1.17288	0.642206	CD63
cellular response to DNA damage stimulus (GO:0006974)	1/350	0.601177	0.607976	0	0	1.10113	0.560327	PPP1R15A
supramolecular fiber organization (GO:0097435)	1/351	0.602232	0.60847	0	0	1.09793	0.556772	UBC
ubiquitin-dependent protein catabolic process (GO:0006511)	1/354	0.605382	0.611077	0	0	1.08843	0.546278	TNFAIP3
protein transport (GO:0015031)	1/369	0.620768	0.626019	0	0	1.04327	0.497427	APOE
phosphorylation (GO:0016310)	1/400	0.650724	0.655612	0	0	0.960686	0.412777	STK17B
protein modification by small protein conjugation (GO:0032446)	1/409	0.658978	0.663305	0	0	0.939062	0.39165	UBC
cellular protein metabolic process (GO:0044267)	1/417	0.666154	0.669899	0	0	0.920626	0.373991	APOE
regulation of nucleic acid-templated transcription (GO:1903506)	1/430	0.677499	0.680671	0	0	0.892134	0.347349	CEBPB
nervous system development (GO:0007399)	1/447	0.691767	0.694356	0	0	0.857382	0.31595	CXCR4
regulation of cellular macromolecule biosynthetic process (GO:2000112)	1/468	0.708539	0.710526	0	0	0.817945	0.281823	CEBPB
positive regulation of cell population proliferation (GO:0008284)	1/474	0.713165	0.714497	0	0	0.807321	0.272909	ID2
protein phosphorylation (GO:0006468)	1/496	0.729517	0.730197	0	0	0.770568	0.243016	STK17B
protein ubiquitination (GO:0016567)	1/525	0.749682	0.749682	0	0	0.726837	0.209407	UBC
