# Supplementary material for: Itaconate suppresses atherosclerosis by activating a Nrf2-dependent antiinflammatory response in macrophages in mice
Source: J Clin Invest. 2024 Feb 1;134(3):e173034. doi: 10.1172/JCI173034 (PMC10849764; doi:10.1172/JCI173034)
Supplement: Supplemental table 4 [file jci-134-173034-s104.xlsx]

## Sheet: Legend
Differentially expressed genes between WT and Acod1-/- in non-macrophage cells, along with associated gene ontology pathway enrichment.
Differentially expressed genes (DEGs) between wildtype and Acod1-/- were calculated in monocytes, DCs,Neutrophils, T cells, NK cells, ILC2 cells, B cells, smooth muscle cells (SMCs), fibroblasts, and endothelial cells using the FindMarkers() function from the Seurat package. The parameter logfc.threshold was set to zero to include all expressed genes. The output includes the following results: p_…

## Sheet: Monocytes DEG
p_val	avg_log2FC	pct.1	pct.2	p_val_adj	geneID
2.014e-16	-0.502228	0.048	0.325	4.18228e-12	Mgp
1.1178e-13	-0.759876	0.347	0.628	2.32123e-09	Gsn
3.47186e-13	-0.415914	0.98	0.983	7.20966e-09	Rpl41
3.99544e-13	-1.7132	0.126	0.394	8.29694e-09	C1qb
6.70212e-12	-0.359189	0.963	0.974	1.39176e-07	Rpl36
8.37094e-12	-1.40001	0.595	0.797	1.73831e-07	Cd74
1.67401e-11	-1.58742	0.112	0.351	3.47625e-07	C1qa
2.39223e-11	-1.3412	0.126	0.364	4.9677e-07	C1qc
2.67734e-11	-0.582676	0.085	0.312	5.55976e-07	Slamf9
4.14978e-11	-0.344289	0.969	0.987	8.61742e-07	Rps28
7.81855e-11	-0.478831	0.126	0.39	1.6236e-06	C3
1.02865e-10	-0.294747	0.986	0.996	2.1361e-06	Rpl38
3.43922e-10	-1.70674	0.31	0.537	7.14188e-06	H2-Eb1
8.49644e-10	-0.422547	0.088	0.299	1.76437e-05	AU020206
1.04619e-09	-1.48276	0.357	0.58	2.17252e-05	H2-Aa
1.64021e-09	-1.26691	0.027	0.182	3.40606e-05	Arg1
6.35814e-09	-1.70601	0.109	0.303	0.000132033	Spp1
7.30987e-09	-0.454286	0.061	0.242	0.000151797	Mrc1
8.12213e-09	-0.307585	0.027	0.177	0.000168664	Acta2
1.06548e-08	-0.784634	0.384	0.584	0.000221259	H2-DMb1
2.30839e-08	-0.749896	0.741	0.892	0.000479361	Apoe
2.91326e-08	-1.3258	0.35	0.545	0.000604967	H2-Ab1
3.29392e-08	-0.289803	0	0.1	0.000684016	Sparc
4.54199e-08	-0.344132	0.952	0.957	0.00094319	Rpl37
5.59568e-08	0.575951	0.854	0.779	0.001162	Cd53
6.46791e-08	-0.73585	0.082	0.251	0.00134313	Ly6a
1.1063e-07	-0.863467	0.316	0.524	0.00229734	Tmem176b
1.24014e-07	-0.41766	0.075	0.238	0.00257527	Creb5
1.51004e-07	-0.370697	0.126	0.316	0.00313574	Cysltr1
1.70919e-07	-0.661985	0.252	0.459	0.0035493	Dab2
2.53234e-07	0.397888	0.85	0.706	0.00525866	Napsa
3.17113e-07	-0.541038	0.463	0.623	0.00658516	Hexb
3.73474e-07	-0.310453	0.088	0.255	0.00775555	Axl
3.86018e-07	0.260391	1	1	0.00801604	mt-Co1
5.14082e-07	-0.240844	0.051	0.186	0.0106754	Csrp2
5.36145e-07	0.534657	0.673	0.481	0.0111336	Clec4a1
7.10595e-07	0.40312	0.874	0.814	0.0147562	Taldo1
7.31148e-07	-0.244251	0.01	0.108	0.015183	Igfbp4
8.04064e-07	-0.533072	0.344	0.563	0.0166972	Basp1
1.02885e-06	-0.34911	0.163	0.355	0.0213651	Il21r
1.04154e-06	-0.412215	0.313	0.515	0.0216287	Sdc3
1.3528e-06	-0.284343	0.956	0.974	0.0280923	Ctss
1.47621e-06	-0.277202	0.959	0.974	0.0306549	Rpl6
1.52233e-06	-0.548114	0.68	0.771	0.0316127	Ctsc
1.75332e-06	-0.291016	0.905	0.952	0.0364094	Atp5e
1.75836e-06	-0.297284	0.939	0.952	0.036514	Rpl11
1.87904e-06	-0.38754	0.105	0.26	0.0390201	Clec5a
2.1051e-06	-0.253542	0.02	0.126	0.0437144	Col3a1
2.39665e-06	-0.130667	0.017	0.117	0.0497688	Igfbp7
2.44612e-06	-0.499168	0.146	0.32	0.0507961	Nr4a2
2.46227e-06	0.487946	0.816	0.727	0.0511316	Plin2
2.54446e-06	0.695961	0.568	0.364	0.0528383	Itgal
2.56199e-06	-0.285296	0.068	0.208	0.0532022	Hmgn1
2.56447e-06	0.501215	0.327	0.156	0.0532539	Camkk2
2.77712e-06	-0.685291	0.15	0.32	0.0576697	Vegfa
3.34882e-06	-0.352385	0.078	0.225	0.0695416	Cd72
3.67441e-06	0.417989	0.847	0.792	0.0763028	Msrb1
3.88352e-06	-0.576555	0.531	0.662	0.0806453	H2-DMa
4.01322e-06	-0.490602	0.327	0.528	0.0833385	Cxcl16
4.02816e-06	-0.847159	0.347	0.532	0.0836487	Mt1
4.07044e-06	0.775958	0.483	0.299	0.0845269	Stap1
4.10658e-06	0.800471	0.432	0.234	0.0852772	Ear2
4.13531e-06	-0.550538	0.122	0.264	0.0858738	Pmepa1
4.42731e-06	-0.199082	0.02	0.121	0.0919376	Arhgap22
4.44322e-06	-0.545747	0.303	0.463	0.0922678	Trem2
4.58103e-06	-0.354064	0.214	0.39	0.0951297	Ntpcr
4.83023e-06	0.503039	0.463	0.277	0.100305	Tmcc1
5.33285e-06	-0.401669	0.595	0.723	0.110742	Atpif1
5.52647e-06	0.806512	0.66	0.506	0.114763	Itga4
6.22119e-06	0.609043	0.881	0.857	0.129189	Cybb
6.66046e-06	-0.27462	0.983	0.991	0.138311	Rpl23
7.07183e-06	-0.286421	0.986	0.978	0.146854	Rps8
9.18795e-06	-0.622995	0.524	0.671	0.190797	Aif1
9.45847e-06	-0.282788	0.037	0.143	0.196415	Serf1
1.25864e-05	-0.182108	0.041	0.152	0.261369	Mvb12b
1.27174e-05	0.643594	0.241	0.1	0.264089	Smpdl3b
1.46281e-05	-0.436875	0.748	0.853	0.303767	Tgfbi
1.6377e-05	-0.182488	0.048	0.16	0.340085	2510009E07Rik
1.63984e-05	0.434148	0.245	0.104	0.340528	Tnpo3
1.69837e-05	0.432562	0.82	0.775	0.352684	Rap1a
1.77421e-05	1.11599	0.33	0.173	0.368432	Slpi
1.81232e-05	0.355931	0.588	0.424	0.376347	Nadk
1.8166e-05	-0.601153	0.293	0.459	0.377235	Tmem176a
2.23296e-05	0.438692	0.643	0.541	0.463697	Metrnl
2.23801e-05	-0.305702	0.592	0.727	0.464745	Eef1d
2.30321e-05	0.315459	0.184	0.061	0.478284	Mrps30
2.65221e-05	0.493216	0.898	0.84	0.550757	Iqgap1
2.69006e-05	-0.335237	0.085	0.212	0.558619	Gatm
2.70475e-05	0.503833	0.878	0.861	0.561669	Rap1b
2.76183e-05	0.718947	0.357	0.195	0.573521	Cyth3
2.81221e-05	0.714935	0.167	0.052	0.583984	Fpr2
2.91372e-05	-0.180758	0.024	0.113	0.605064	Cnnm3
2.93077e-05	-0.349354	0.095	0.225	0.608604	Gpr171
2.93135e-05	-0.445199	0.337	0.524	0.608725	Trf
2.99022e-05	-0.428176	0.347	0.511	0.620949	Itgb5
3.46366e-05	-0.425699	0.605	0.732	0.719263	Ly86
3.60689e-05	-0.552293	0.109	0.242	0.749008	Odc1
3.67158e-05	0.415334	0.514	0.342	0.76244	F10
3.67745e-05	-0.330614	0.534	0.671	0.76366	Gm11808
4.02315e-05	0.658044	0.323	0.169	0.835446	Spn
4.11807e-05	-0.475461	0.037	0.134	0.855158	Pf4
4.7247e-05	-1.14733	0.133	0.26	0.981132	AA467197
4.75214e-05	-0.23317	0.027	0.117	0.986829	Nt5e
4.86118e-05	-0.178555	0.085	0.212	1	Mrps5
5.07276e-05	1.29018	0.456	0.325	1	Chil3
5.26698e-05	0.426477	0.952	0.913	1	Sat1
5.30999e-05	0.593131	0.626	0.472	1	Hp
5.67262e-05	0.509795	0.333	0.186	1	Pot1b
6.36401e-05	0.600437	0.561	0.416	1	Clec4e
6.37521e-05	0.256708	0.323	0.177	1	St3gal4
6.44698e-05	0.48725	0.439	0.294	1	Plec
6.54623e-05	0.394884	0.901	0.818	1	Fyb
7.30282e-05	-0.142006	0.095	0.229	1	Tbxas1
7.87739e-05	0.486842	0.881	0.844	1	S100a4
8.58094e-05	-0.183603	0.993	0.991	1	Rpl35a
8.76254e-05	0.321935	0.724	0.623	1	Smpdl3a
9.0182e-05	-0.311261	0.844	0.905	1	Rpl36a
9.26583e-05	-0.306788	0.371	0.541	1	Ndufa12
9.37768e-05	-0.757792	0.19	0.32	1	Ms4a7
9.86946e-05	0.221388	0.245	0.108	1	Plcb1
9.93135e-05	-0.201555	0.194	0.351	1	Cttnbp2nl
9.96572e-05	-0.285008	0.037	0.126	1	Pdgfa
0.000103302	-0.280949	0.963	0.978	1	Ptma
0.000111528	-0.394798	0.466	0.632	1	Cyfip1
0.000114992	0.633088	0.435	0.294	1	Mgst1
0.000118801	-0.385991	0.643	0.732	1	Selenow
0.000122581	0.760472	0.554	0.416	1	Pou2f2
0.000124365	-0.234704	0.946	0.961	1	Rpl39
0.000124648	-0.479801	0.483	0.597	1	Cfp
0.00012611	0.408005	0.891	0.87	1	Lgals3
0.000133828	0.412128	0.728	0.636	1	Ndufa4
0.000134404	-0.229252	0.156	0.299	1	Igsf8
0.000135772	0.278531	0.51	0.342	1	Ccnd3
0.000137676	-0.204359	0.095	0.216	1	Slc16a6
0.000140659	-0.882848	0.037	0.126	1	Ccl12
0.000140698	-0.341195	0.156	0.294	1	Samd9l
0.000142686	0.257873	0.361	0.221	1	Anxa7
0.000145631	-0.257817	0.279	0.455	1	Pa2g4
0.000147706	-0.381474	0.534	0.68	1	Mif
0.00015508	-0.253272	0.956	0.965	1	Rps20
0.000165489	0.277336	0.214	0.091	1	Tmc6
0.000178209	-0.899657	0.231	0.377	1	Cxcl2
0.000187273	-0.184193	0.17	0.316	1	Smarcb1
0.000188673	-0.188573	0.218	0.377	1	C1qbp
0.000189244	0.50975	0.245	0.117	1	Cyfip2
0.000198289	-0.220213	0.167	0.316	1	Arid5a
0.000213197	-0.254443	0.255	0.407	1	Ppp1r15a
0.000214966	-0.245742	0.044	0.134	1	Ccnd1
0.000218298	-0.200619	0.129	0.255	1	Scimp
0.000222483	0.275651	0.918	0.892	1	Mpeg1
0.000228297	-0.16071	0.082	0.195	1	Tmem273
0.000233118	0.348977	0.803	0.771	1	Ncf2
0.000244806	0.436807	0.765	0.745	1	Dnaja1
0.000247836	0.194256	0.959	0.983	1	Tyrobp
0.000248076	0.4052	0.762	0.649	1	Plac8
0.000255688	-0.149684	0.112	0.238	1	Pop4
0.000257195	0.562701	0.782	0.736	1	Neat1
0.00025814	0.422373	0.486	0.329	1	Ifitm6
0.000266342	0.310053	0.337	0.195	1	Napg
0.000280789	-0.182642	0.048	0.139	1	Pmf1
0.000288057	0.275174	0.728	0.567	1	Cd300a
0.000316309	0.182767	0.905	0.909	1	Capzb
0.000330194	-0.212816	0.541	0.697	1	Pold4
0.000332596	-0.318918	0.347	0.485	1	Ppp1r14b
0.000338136	-0.235521	0.197	0.342	1	Rab7b
0.000346978	-0.484817	0.272	0.398	1	Ckb
0.000347034	-0.309232	0.282	0.429	1	Svbp
0.000353725	-0.262347	0.344	0.515	1	P2ry6
0.000365863	0.265874	0.629	0.498	1	Adgre5
0.000367104	-0.377632	0.19	0.329	1	Fosb
0.000367891	0.325795	0.265	0.143	1	Hsph1
0.000372918	-0.341929	0.272	0.411	1	Anxa3
0.000373982	0.244936	0.997	0.974	1	Fcer1g
0.000379347	-0.188118	0.15	0.273	1	Smim27
0.000379548	-0.178842	0.143	0.273	1	Cpd
0.000390628	0.349794	0.194	0.087	1	Trmt1l
0.000397023	0.441766	0.381	0.251	1	Por
0.000401092	-0.231655	0.126	0.247	1	Tnfrsf13b
0.000409128	0.404738	0.639	0.541	1	Gda
0.000439754	0.380392	0.565	0.463	1	Fmnl1
0.000451551	-0.371041	0.483	0.61	1	Xrn2
0.000455078	0.252243	0.946	0.948	1	H3f3a
0.000466345	-0.142273	0.085	0.19	1	Coro2a
0.000473714	-0.250197	0.861	0.918	1	Rpl29
0.000480435	-0.0173156	0.983	0.987	1	Psap
0.000483129	-0.390076	0.238	0.377	1	Snhg15
0.000493312	-0.227466	0.082	0.182	1	Batf3
0.000496335	-0.146726	0.048	0.134	1	Slco3a1
0.000501491	-0.3569	0.187	0.316	1	C3ar1
0.000502856	-0.208622	0.939	0.957	1	Rpl21
0.000514405	0.164033	0.616	0.476	1	Tnfrsf1b
0.000526482	0.461953	0.201	0.095	1	Dmkn
0.000531487	0.337741	0.82	0.758	1	Itgb2
0.000540983	-0.307877	0.466	0.593	1	Hnrnpdl
0.000557452	-0.192476	0.075	0.173	1	Nrg1
0.000567137	-0.25383	0.871	0.922	1	Rpl3
0.000568344	-0.327331	0.17	0.294	1	Parp1
0.000583048	0.507626	0.439	0.316	1	Osbpl8
0.000589999	-0.121077	0.048	0.134	1	Kdm2b
0.000592143	-0.418622	0.585	0.719	1	Ccr2
0.000593679	-0.148865	0.071	0.169	1	Rrp15
0.000596667	0.207725	0.167	0.069	1	Tarm1
0.000598646	0.41808	0.605	0.481	1	Dock2
0.000598891	0.433814	0.381	0.247	1	Hip1
0.000601599	-0.0516915	0.201	0.346	1	Tgs1
0.000603638	-0.236615	0.207	0.342	1	H2afv
0.000608388	-0.115629	0.221	0.377	1	Bcl7c
0.000619827	0.132615	0.98	0.961	1	Ctsb
0.000652222	-0.316148	0.367	0.502	1	Msr1
0.00068236	-0.134922	0.099	0.208	1	1700025G04Rik
0.000688944	-0.225806	0.122	0.238	1	Spint1
0.000689311	0.634115	0.415	0.303	1	Gpr141
0.000690569	0.415419	0.963	0.957	1	Ptprc
0.000699177	0.279259	0.364	0.238	1	Ethe1
0.000705768	-0.306601	0.646	0.753	1	Bola2
0.000725131	0.19386	0.207	0.091	1	Gm19951
0.00073733	0.480132	0.218	0.108	1	Ccdc88c
0.000738224	0.549063	0.442	0.329	1	Ptprj
0.000747396	0.300572	0.49	0.355	1	Tsc22d3
0.000770758	-0.337584	0.408	0.55	1	Rbpj
0.000771152	-0.225519	0.051	0.134	1	Tmem268
0.000781795	-0.358548	0.561	0.667	1	Fcgr2b
0.000823889	-0.228256	0.388	0.528	1	1110004F10Rik
0.000834981	-0.194654	0.367	0.519	1	Ndufa5
0.00085037	-0.442747	0.578	0.697	1	Il1b
0.000859218	-0.193437	0.068	0.16	1	Parvg
0.000861545	-0.236243	0.119	0.229	1	Adap2
0.000861783	0.405906	0.793	0.736	1	Clec4a3
0.000876837	0.295302	0.293	0.165	1	Ceacam1
0.000948637	0.397421	0.915	0.909	1	Gngt2
0.00097079	0.387213	0.707	0.61	1	Klf13
0.000987587	0.309908	0.415	0.307	1	Nsf
0.000990302	-0.137864	0.068	0.16	1	P2ry12
0.000999464	0.295587	0.65	0.519	1	Gsr
0.00100423	-0.153952	0.116	0.225	1	Pdlim7
0.00104546	-0.29696	0.241	0.385	1	Shtn1
0.0010465	-0.258144	0.31	0.45	1	Tctex1d2
0.0010489	-0.283201	0.408	0.528	1	Pebp1
0.00108574	-0.319473	0.629	0.74	1	Fos
0.00109258	-0.264407	0.194	0.32	1	Plpbp
0.00115082	0.43166	0.224	0.117	1	Sell
0.00117117	0.30388	0.905	0.896	1	Ifitm2
0.00121715	0.40453	0.816	0.723	1	Flna
0.00123982	-0.148583	0.105	0.208	1	Ctnnbip1
0.00128927	-0.282279	0.122	0.229	1	Phlda1
0.00130739	-0.311822	0.52	0.658	1	Ndufv3
0.00133378	0.145575	0.143	0.056	1	Mfsd7a
0.00134357	0.500492	0.364	0.251	1	Krit1
0.00140409	0.318601	0.337	0.216	1	Gm36161
0.0014187	-0.159012	0.034	0.104	1	Pde4d
0.00143281	-0.121218	0.109	0.208	1	Ptov1
0.00145917	-0.104523	0.075	0.165	1	As3mt
0.00147216	-0.164243	0.952	0.944	1	Rpl24
0.00150684	-0.260184	0.221	0.338	1	Ski
0.00151573	0.442462	0.344	0.221	1	Slc44a2
0.00154018	0.322566	0.381	0.268	1	Madd
0.00156561	-0.242856	0.391	0.532	1	Ssbp4
0.00161587	0.305749	0.255	0.143	1	Smarcd2
0.00161893	-0.199559	0.088	0.182	1	Frmd4a
0.00164941	0.518785	0.534	0.424	1	Stk38
0.00165769	-0.0704039	0.092	0.19	1	Slamf8
0.00167092	0.28948	0.187	0.087	1	Cd300e
0.00169045	-0.28991	0.493	0.645	1	Nars
0.00169552	0.188904	0.19	0.091	1	Slc25a20
0.00169724	-0.278589	0.374	0.532	1	Runx3
0.00172833	-0.217405	0.156	0.268	1	Zfhx3
0.00173076	-0.163372	0.044	0.117	1	Fbxo30
0.00176729	-0.247486	0.109	0.208	1	Irs2
0.0018007	-0.157758	0.085	0.182	1	Gipc1
0.00182293	-0.0995109	0.099	0.195	1	Vkorc1
0.00187719	-0.282947	0.207	0.325	1	Slc29a3
0.00188523	-0.131261	0.997	0.996	1	Rps29
0.00193551	-0.185097	0.963	0.983	1	Rpl34
0.00197996	-0.198654	0.269	0.403	1	Snx6
0.00199674	-0.248019	0.469	0.593	1	Snx5
0.00203701	-0.280937	0.092	0.182	1	Cfb
0.00204529	-0.147105	0.129	0.238	1	Dcxr
0.00205144	0.17368	0.201	0.1	1	Cd177
0.00205372	-0.172958	0.082	0.169	1	Kcnn4
0.00205619	0.509893	0.973	0.965	1	Lyz2
0.00208048	0.190146	0.969	0.983	1	Rps19
0.00214448	-0.338944	0.425	0.528	1	Ctsl
0.00217866	0.294794	0.35	0.225	1	Ace
0.00222057	-0.34844	0.282	0.394	1	Gm34084
0.00223677	-0.219118	0.054	0.13	1	Timp1
0.00224765	0.338088	0.18	0.091	1	Abcc1
0.00226156	-0.124674	0.048	0.121	1	Gm8797
0.00228836	-0.278637	0.908	0.913	1	Rps2
0.00229574	0.325331	0.677	0.584	1	Abcg1
0.00231099	0.449563	0.357	0.247	1	Arhgef10l
0.00231325	-0.237654	0.167	0.281	1	Prxl2b
0.00235866	0.438892	0.18	0.087	1	Fabp4
0.00238117	0.224051	0.711	0.632	1	Prr13
0.00239106	-0.482243	0.527	0.632	1	Cd14
0.00239362	0.448418	0.558	0.476	1	Lcp2
0.00245178	-0.206238	0.119	0.216	1	Ciita
0.00245905	-0.245674	0.813	0.823	1	Npm1
0.002494	-0.166183	0.435	0.567	1	Snx18
0.00251391	-0.160033	0.133	0.238	1	Nsd2
0.00251878	0.406295	0.585	0.494	1	Atp1b3
0.00252643	0.460583	0.344	0.234	1	Adgre4
0.00254525	-0.231114	0.269	0.398	1	Gps2
0.00256624	0.629746	0.163	0.078	1	Cd36
0.00257754	0.298577	0.259	0.147	1	Zfyve9
0.00260808	0.250157	0.286	0.173	1	Cd93
0.00260872	-0.188628	0.16	0.277	1	Usp14
0.00263657	-0.137465	0.054	0.13	1	Fgfr1op
0.00264895	-0.205813	0.146	0.247	1	Sh3pxd2b
0.00265665	0.23264	0.881	0.887	1	Arhgdib
0.00284052	-0.231347	0.871	0.905	1	Rpl10a
0.00284693	0.213898	0.173	0.082	1	Sort1
0.00284922	0.388854	0.922	0.9	1	Msn
0.00285783	-0.0229546	0.139	0.251	1	Xrn1
0.00286259	-0.113724	0.126	0.221	1	Nenf
0.00287055	-0.290261	0.568	0.658	1	Slc3a2
0.00288508	0.48417	0.224	0.13	1	Bcl2
0.00292701	-0.114055	0.054	0.13	1	Haghl
0.00294813	-0.359085	0.265	0.377	1	Crem
0.00295388	0.205292	0.18	0.087	1	Nod1
0.00295934	-0.276805	0.704	0.818	1	Unc93b1
0.00298053	-0.183495	0.238	0.355	1	Rpl10-ps3
0.00301174	0.360171	0.33	0.229	1	Ddx3y
0.0030418	-0.0595944	0.054	0.13	1	Pigp
0.00305669	-0.144406	0.98	0.996	1	Rps24
0.00306526	0.383304	0.446	0.351	1	Smc6
0.00308491	-0.343617	0.663	0.758	1	Ncl
0.00309397	-0.268003	0.738	0.792	1	Atp5g2
0.00311099	-0.255032	0.561	0.68	1	Gpsm3
0.00314696	-0.17184	0.935	0.948	1	Rpl22
0.00318226	-0.129246	0.156	0.264	1	Dcaf13
0.00318582	-0.456563	0.384	0.502	1	Rgs1
0.0031875	0.349576	0.17	0.082	1	Gm31814
0.00320505	-0.162018	0.058	0.134	1	Dcaf5
0.00325256	-0.22481	0.874	0.922	1	Rpl14
0.00325325	0.360413	0.415	0.32	1	Rras
0.00325342	0.420207	0.422	0.32	1	Fam49a
0.00328988	-0.295547	0.173	0.277	1	Mpp7
0.00333011	-0.0607779	0.082	0.169	1	Mphosph6
0.00333674	-0.211822	0.874	0.926	1	Atox1
0.00340178	-0.0569694	0.163	0.281	1	Nop58
0.00341879	0.20219	0.677	0.558	1	Diaph1
0.00342036	0.432847	0.153	0.074	1	Nbn
0.00342215	-0.0945632	0.105	0.203	1	Uchl3
0.00343483	-0.218989	0.823	0.857	1	Cox8a
0.00343542	0.27799	0.755	0.654	1	Sh3bgrl
0.00345344	-0.25618	0.452	0.571	1	Evi2a
0.00348602	0.265479	0.735	0.697	1	Ncf4
0.00350078	-0.270101	0.211	0.325	1	Btk
0.00350892	0.378299	0.861	0.827	1	Txn1
0.00353139	-0.137044	0.439	0.593	1	Pdap1
0.0035413	-0.113875	0.037	0.1	1	Klc4
0.00354388	-0.268731	0.575	0.68	1	Pgls
0.00355643	0.533948	0.701	0.697	1	Anxa2
0.00361099	-0.319106	0.378	0.502	1	Epb41l2
0.00361548	-0.128356	0.078	0.16	1	Timm8a1
0.00363666	-0.0800514	0.078	0.165	1	Plscr3
0.00365269	-0.261725	0.724	0.848	1	Ifi30
0.00367259	-0.0842071	0.099	0.195	1	Sash1
0.0036776	-0.253249	0.684	0.762	1	Cyth4
0.00368215	-0.223754	0.384	0.515	1	Irf8
0.00369959	-0.356818	0.238	0.342	1	Cenpb
0.00371084	-0.174625	0.16	0.268	1	Knop1
0.00378106	-0.119397	0.061	0.134	1	Coq9
0.00381909	-0.194243	0.122	0.216	1	Gas7
0.00386228	-0.31934	0.796	0.861	1	Nsa2
0.00387393	-0.138908	0.163	0.273	1	Hibadh
0.00390983	-0.242538	0.786	0.831	1	Ctsh
0.00391556	-0.113089	0.051	0.121	1	Plxna4os1
0.00392454	-0.149773	0.187	0.294	1	Bmyc
0.00392882	-0.30871	0.599	0.667	1	Ndufc2
0.00398604	-0.15403	0.867	0.896	1	Pfdn5
0.00400218	0.356129	0.16	0.078	1	4930581F22Rik
0.0040601	-0.194837	0.966	0.935	1	Rps26
0.00406244	-0.0555727	0.048	0.117	1	Ier5l
0.00413217	-0.152359	0.204	0.316	1	Ube2e3
0.00414787	-0.189895	0.963	0.97	1	Rpl32
0.00416233	0.660624	0.497	0.407	1	Ly6c2
0.00422054	-0.385824	0.476	0.597	1	Fosl2
0.00422843	-0.297185	0.126	0.216	1	Nr4a3
0.00425644	-0.204504	0.221	0.333	1	Cd164
0.00433558	-0.117602	0.214	0.338	1	Ivns1abp
0.00435326	-0.165599	0.884	0.9	1	Rpl31
0.00436135	-0.149979	0.17	0.281	1	Bin1
0.00441225	-0.114939	0.037	0.1	1	Fbxw17
0.00447092	-0.148617	0.997	0.996	1	mt-Cytb
0.00453976	0.416784	0.449	0.351	1	Ppp1cb
0.00456166	0.272956	0.293	0.195	1	Sqor
0.00456175	-0.0763958	0.078	0.16	1	Ergic1
0.0045658	-0.248507	0.466	0.584	1	Anapc13
0.00464804	-0.14386	0.041	0.104	1	Cep290
0.00469021	-0.140632	0.058	0.13	1	Nlrp1b
0.00472402	-0.178189	0.908	0.918	1	Rpl7a
0.00473804	0.394265	0.412	0.312	1	Klf2
0.0048323	0.188419	0.969	0.961	1	Gpx1
0.00492848	0.245781	0.245	0.156	1	Fkbp15
0.00500637	-0.125379	0.126	0.221	1	Fam3c
0.00503057	-0.285842	0.568	0.662	1	Skil
0.00504598	-0.387348	0.595	0.706	1	Hif1a
0.0050631	0.23874	0.282	0.19	1	Npc1
0.00509629	-0.0277004	0.037	0.1	1	Sh3pxd2a
0.00510331	-0.103049	0.075	0.156	1	Ap1ar
0.00510604	-0.187444	0.282	0.398	1	Fundc2
0.00512475	0.437291	0.779	0.723	1	Hsp90aa1
0.00512794	-0.258164	0.282	0.398	1	Il1rn
0.00517322	-0.173228	0.197	0.303	1	Tubb2a
0.00517325	-0.179155	0.088	0.173	1	Mrps35
0.00520403	-0.222134	0.201	0.312	1	Pea15a
0.00522735	-0.159177	0.105	0.195	1	Trim33
0.00539624	-0.169428	0.102	0.19	1	Anapc2
0.00545773	0.338735	0.252	0.152	1	Nxpe4
0.00551022	-0.091167	0.177	0.281	1	Exosc5
0.00551348	-0.503168	0.571	0.649	1	Selenop
0.00552687	0.322569	0.905	0.918	1	Ifitm3
0.00567098	-0.267859	0.541	0.697	1	Mafb
0.005735	0.386311	0.252	0.165	1	Sgms1
0.00573907	-0.186631	0.177	0.277	1	Secisbp2l
0.00574735	0.341812	0.163	0.082	1	Arhgap39
0.00577792	-0.0990824	0.095	0.182	1	Topors
0.0058119	-0.171511	0.133	0.225	1	Maff
0.00583109	0.200786	0.255	0.156	1	Ddhd1
0.00587599	-0.181288	0.15	0.247	1	Pdrg1
0.00592292	-0.278252	0.401	0.498	1	Ptms
0.00593119	-0.209305	0.779	0.835	1	Gdi2
0.00598995	-0.215508	0.459	0.597	1	Tlr2
0.00611713	-0.110449	0.116	0.208	1	Rnf11
0.00614542	-0.323463	0.541	0.641	1	Runx1
0.00620907	-0.256605	0.435	0.554	1	Socs3
0.00626643	-0.261299	0.201	0.307	1	E230029C05Rik
0.0063505	0.216493	0.663	0.584	1	Aldh2
0.00645641	-0.292794	0.126	0.212	1	Rnd3
0.00648662	-0.143792	0.173	0.273	1	Snx9
0.00652645	0.304855	0.442	0.346	1	Magt1
0.00664036	0.210851	0.177	0.095	1	Fkbp5
0.0066455	0.43193	0.245	0.16	1	Bcl6
0.00664754	-0.26662	0.619	0.714	1	Slc38a2
0.00666188	0.3498	0.248	0.165	1	Kmt5b
0.006737	-0.0844702	0.102	0.19	1	Ppa1
0.00676634	-0.153208	0.099	0.177	1	Npepl1
0.00680849	-0.25658	0.663	0.758	1	Gas5
0.00686142	-0.190936	0.929	0.952	1	Rps7
0.00688414	-0.165867	0.381	0.502	1	Ralb
0.00693958	0.201816	0.112	0.048	1	Mmp8
0.00697627	-0.135922	0.997	0.987	1	Fau
0.00701247	-0.134504	0.109	0.195	1	Tnfrsf11a
0.00708947	-0.177055	0.163	0.255	1	Acadvl
0.00709663	-0.12154	0.207	0.312	1	Snhg6
0.0071094	0.42495	0.371	0.273	1	Atp2c1
0.00717245	-0.235986	0.592	0.68	1	Cnbp
0.00726858	0.298913	0.476	0.39	1	Ezr
0.00735941	-0.140524	0.228	0.351	1	Atp6v1h
0.00739365	-0.260427	0.357	0.468	1	Rnf10
0.00744388	-0.253106	0.425	0.537	1	Cd86
0.00744477	-0.222521	0.33	0.442	1	Il4ra
0.00746133	-0.12471	0.207	0.316	1	Rpl9-ps6
0.00752219	0.22213	0.238	0.152	1	Pik3r5
0.00758495	-0.185832	0.371	0.481	1	Hnrnpl
0.00762596	-0.326884	0.252	0.355	1	Spty2d1
0.00763592	-0.294037	0.146	0.238	1	Rnpepl1
0.00764226	0.417628	0.34	0.242	1	F13a1
0.00766399	-0.164494	0.299	0.411	1	Pdcl3
0.00768114	-0.116179	0.452	0.576	1	Fkbp1a
0.00771062	0.18408	0.429	0.329	1	Akr1b3
0.00773804	0.332474	0.418	0.338	1	Lrp10
0.0077582	-0.170159	0.282	0.394	1	Gm6377
0.00783328	-0.126796	0.248	0.377	1	Strap
0.00784109	-0.121674	0.129	0.221	1	Smim10l1
0.00788608	-0.312205	0.571	0.688	1	Arl4c
0.00792856	-0.207559	0.684	0.784	1	Ost4
0.00794836	-0.103847	0.044	0.104	1	Camk2g
0.00798374	-0.315976	0.31	0.416	1	Ass1
0.00806254	0.161406	0.129	0.061	1	Atg4c
0.00810757	0.342493	0.497	0.403	1	Stk24
0.00810939	0.451247	0.398	0.307	1	Hmox1
0.00810997	0.253048	0.796	0.831	1	Rac1
0.00815685	-0.268398	0.602	0.706	1	2410006H16Rik
0.00817978	0.357665	0.748	0.701	1	Cytip
0.00824232	0.31409	0.439	0.342	1	Stk10
0.00832662	-0.214011	0.483	0.571	1	Mrpl23
0.00834493	0.410003	0.255	0.156	1	Pglyrp1
0.0083847	0.201776	0.401	0.299	1	Mpp1
0.00843823	-0.281765	0.214	0.312	1	Iqgap2
0.00853528	0.279957	0.299	0.199	1	Pag1
0.00857458	-0.0386645	0.061	0.13	1	Zc3h4
0.00858771	-0.129551	0.075	0.147	1	Arhgap5
0.00864061	0.238644	0.34	0.247	1	Ngdn
0.00869748	-0.235524	0.092	0.165	1	Arhgap24
0.00890286	-0.144549	0.119	0.203	1	Coa6
0.00898235	0.44978	0.65	0.628	1	Rnh1
0.00902311	0.132042	0.286	0.182	1	Cybc1
0.00903334	0.274893	0.813	0.779	1	Sf3b1
0.00907422	-0.147025	0.105	0.182	1	Selenon
0.00910622	0.3245	0.524	0.424	1	Il17ra
0.00923379	0.20613	0.153	0.082	1	Trrap
0.00930697	0.499493	0.476	0.39	1	Arhgef1
0.00935949	-0.117232	0.048	0.108	1	Ccdc117
0.00936355	0.30667	0.544	0.446	1	Slc11a1
0.00937627	-0.194738	0.497	0.589	1	Tuba1b
0.00941464	-0.116436	0.109	0.19	1	Dctpp1
0.00953408	-0.0790314	0.143	0.238	1	Zfp385a
0.0096012	-0.0497939	0.197	0.303	1	Snhg3
0.00968209	-0.188514	0.156	0.247	1	Btaf1
0.00974129	-0.152938	0.075	0.143	1	Ptbp2
0.00977218	0.254074	0.235	0.152	1	Gab2
0.0097833	-0.221797	0.19	0.281	1	Csrnp1
0.00978832	0.22192	0.214	0.13	1	Ube2g2
0.00984993	0.208674	0.102	0.043	1	Nfe2
0.00998202	0.283983	0.133	0.065	1	Adrb2
0.0100625	-0.0995075	0.051	0.113	1	Dtx4
0.0101028	-0.358152	0.194	0.281	1	Gadd45g
0.0102544	-0.177515	0.156	0.251	1	Specc1l
0.01028	-0.093741	0.184	0.286	1	Gm2000
0.0102819	-0.10812	0.051	0.113	1	Nit2
0.0103786	-0.153511	0.976	0.97	1	Rpl30
0.0105837	0.260936	0.316	0.221	1	Herc4
0.0105947	-0.0811875	0.058	0.121	1	Bcl2l12
0.0105971	0.258939	0.82	0.853	1	Alox5ap
0.0108037	-0.203443	0.418	0.532	1	1810058I24Rik
0.0108458	-0.203175	0.636	0.701	1	Snrpf
0.0109041	-0.145585	0.456	0.576	1	Atf3
0.0109111	0.263988	0.755	0.68	1	Dleu2
0.0109335	-0.0689634	0.112	0.195	1	Hipk2
0.0110487	-0.161991	0.527	0.667	1	Plekho1
0.011062	-0.154284	0.354	0.459	1	Tmem219
0.0110823	-0.0423811	0.367	0.498	1	1810026B05Rik
0.0111145	-0.077664	0.058	0.121	1	Tinf2
0.0111363	-0.201984	0.524	0.641	1	Irf2bp2
0.0111436	-0.0666353	0.901	0.965	1	H3f3b
0.0111669	-0.102165	0.997	0.97	1	Rpl37a
0.011226	-0.158236	0.15	0.234	1	Glo1
0.011272	0.271856	0.782	0.753	1	Slfn2
0.011334	-0.272213	0.561	0.658	1	Rgs10
0.0114092	-0.2166	0.486	0.584	1	Rbis
0.0114624	-0.414151	0.248	0.342	1	AW112010
0.0115235	-0.189631	0.177	0.273	1	Tmx1
0.0116349	-0.409065	0.16	0.242	1	Ptgs2
0.0116863	-0.199257	0.31	0.424	1	Cox20
0.0116925	0.322192	0.296	0.212	1	G6pdx
0.0117043	-0.222562	0.116	0.195	1	Ubr3
0.0117104	-0.41383	0.337	0.433	1	Chd7
0.0117226	-0.26035	0.082	0.152	1	Gtf2i
0.0117226	-0.0956716	0.068	0.134	1	Cyb561d2
0.0118804	-0.0749408	0.061	0.126	1	Fmnl3
0.0120636	-0.169446	0.313	0.407	1	Slc25a4
0.0121859	0.276185	0.282	0.186	1	Csf3r
0.0122401	-0.152543	0.177	0.268	1	Pim3
0.0122489	-0.136872	0.048	0.104	1	Tstd3
0.0122722	-0.126157	0.105	0.182	1	Slc7a8
0.0123448	-0.145961	0.088	0.16	1	Lztfl1
0.0124554	-0.165901	0.15	0.238	1	Mgat4a
0.0125889	0.447746	0.33	0.234	1	Gstm1
0.0126275	0.0647019	0.048	0.108	1	Ralgapa2
0.0126612	-0.112857	0.078	0.147	1	Cgas
0.0128076	-0.103244	0.051	0.108	1	Spon1
0.0128529	-0.107431	0.044	0.1	1	Fam136a
0.0129066	0.298992	0.694	0.671	1	Vapa
0.0129703	-0.103218	0.109	0.186	1	Gbp7
0.0129752	-0.0931987	0.082	0.152	1	Ddhd2
0.0130018	-0.105227	0.272	0.394	1	Mrps17
0.0130177	0.169148	0.286	0.203	1	Lsm10
0.0131144	-0.161229	0.925	0.952	1	Rps4x
0.0131147	0.214	0.194	0.117	1	Ice1
0.0131166	0.18022	0.364	0.277	1	Tmpo
0.0131552	-0.0896199	0.088	0.16	1	P2rx7
0.0132033	-0.201776	0.68	0.736	1	Lgals1
0.0132175	-0.0906739	0.153	0.242	1	Slc4a7
0.0132297	-0.0995502	0.068	0.134	1	Itga6
0.0132433	-0.147644	0.602	0.727	1	Pak2
0.0132946	-0.273444	0.429	0.558	1	Kctd12
0.0133352	0.404987	0.347	0.26	1	Raf1
0.0133907	0.198001	0.752	0.649	1	Prrc2c
0.0134769	-0.174197	0.493	0.623	1	Drap1
0.0135497	-0.098083	0.211	0.312	1	Map2k1
0.0136171	0.218405	0.201	0.126	1	Cdk14
0.0136658	-0.254853	0.418	0.506	1	Ndufs7
0.0137085	-0.326544	0.33	0.433	1	Fabp5
0.0137394	-0.079758	0.044	0.1	1	Slc39a11
0.0137948	-0.102753	0.146	0.234	1	Glod4
0.0138097	0.139614	0.105	0.048	1	Setd7
0.0138803	0.682727	0.833	0.831	1	Prdx1
0.0138867	-0.0252833	0.32	0.463	1	Lmnb1
0.0139436	-0.0890057	0.044	0.1	1	Fra10ac1
0.0140504	-0.28645	0.156	0.234	1	Rai14
0.0141736	0.277443	0.765	0.723	1	Anxa5
0.0142548	-0.148706	0.323	0.437	1	Ccdc59
0.0142627	0.367358	0.724	0.688	1	Ptpn6
0.0143027	-0.0889661	0.082	0.152	1	Smim24
0.014336	0.172837	0.15	0.082	1	Pold3
0.0143958	0.297931	0.153	0.082	1	Grk5
0.0144163	-0.0902882	0.129	0.216	1	Pak1
0.0144766	0.230593	0.163	0.095	1	Wdr37
0.0146403	-0.167241	0.146	0.234	1	Vgll4
0.0146409	-0.178463	0.201	0.294	1	Smad7
0.0146924	0.259354	0.218	0.143	1	N4bp2l1
0.0147765	-0.207223	0.31	0.424	1	Ifnar1
0.0148636	-0.183129	0.381	0.494	1	Slc38a1
0.0148861	0.284342	0.129	0.216	1	Ccl4
0.0148869	-0.175285	0.286	0.394	1	Adam15
0.0149243	-0.0881428	0.119	0.199	1	Slc30a9
0.0149615	0.256086	0.364	0.273	1	Il13ra1
0.0149941	0.213933	0.143	0.078	1	Nhsl2
0.0150096	-0.210409	0.503	0.597	1	Yy1
0.0150134	0.297791	0.721	0.667	1	Ms4a6b
0.0150554	-0.197717	0.514	0.632	1	Otulinl
0.0151102	-0.138264	0.051	0.104	1	Adap2os
0.0151267	0.32304	0.755	0.732	1	Cd44
0.0151519	-0.23056	0.344	0.446	1	Lgals9
0.0151519	-0.137645	0.17	0.264	1	Gcsh
0.0151779	-0.133815	0.061	0.121	1	Hs2st1
0.0151794	-0.150188	0.299	0.403	1	Rab18
0.0152733	-0.14345	0.075	0.139	1	Srm
0.0152789	-0.182545	0.065	0.126	1	Dgat1
0.015363	-0.1551	0.095	0.165	1	Myo1e
0.0153726	0.288529	0.235	0.156	1	Trem3
0.0154748	0.239172	0.884	0.848	1	Gm2a
0.0155367	-0.188956	0.459	0.563	1	Snx2
0.01561	-0.161191	0.15	0.234	1	Zfp652
0.0156422	-0.074501	0.048	0.104	1	Pi16
0.0156575	-0.262144	0.224	0.312	1	Pum3
0.0158662	-0.23368	0.184	0.273	1	Snhg12
0.0158776	0.281571	0.711	0.684	1	Fgr
0.0158879	0.189455	0.255	0.173	1	Bmpr2
0.0159768	-0.210984	0.19	0.277	1	Fh1
0.0160076	-0.187035	0.452	0.576	1	Dnajc8
0.0160189	0.465466	0.238	0.16	1	Spata13
0.0162754	-0.115926	0.122	0.203	1	Extl3
0.0163449	-0.0885402	0.105	0.182	1	Kars
0.0163676	-0.202755	0.313	0.411	1	Snhg1
0.0164385	-0.0993517	0.143	0.225	1	Bcap29
0.0165426	-0.122708	0.279	0.385	1	Yipf1
0.0166933	-0.138654	0.058	0.117	1	Dgcr2
0.0167591	-0.176702	0.16	0.251	1	Tent5c
0.0167733	-0.199127	0.82	0.866	1	Eef2
0.0168426	-0.164694	0.932	0.961	1	Rpl8
0.0168536	0.171398	0.167	0.095	1	Bag3
0.0168759	0.215971	0.565	0.494	1	Tnfrsf1a
0.0170503	-0.157435	0.412	0.515	1	Slirp
0.0170584	-0.155114	0.197	0.286	1	Timp2
0.0171757	-0.285202	0.432	0.524	1	Nfil3
0.0172617	-0.131863	0.071	0.13	1	Selenom
0.0174232	-0.0916665	0.167	0.26	1	Cnih1
0.0174671	-0.291313	0.425	0.524	1	Pltp
0.0175433	-0.165756	0.221	0.32	1	Agps
0.0176974	-0.0555691	0.214	0.325	1	Ptpn2
0.0177101	0.46459	0.238	0.152	1	Hist1h2ap
0.0177778	0.227744	0.197	0.121	1	Mfsd5
0.0178246	-0.0437388	0.068	0.134	1	Ilvbl
0.0178817	-0.184848	0.935	0.918	1	Ppia
0.0178973	-0.226096	0.177	0.26	1	Bola3
0.0180005	0.243826	0.98	0.961	1	Cebpb
0.0180739	-0.114855	0.126	0.208	1	Cirbp
0.0182183	-0.0110357	0.054	0.113	1	Cln6
0.018288	-0.143818	0.252	0.355	1	Pepd
0.0183026	-0.224877	0.503	0.571	1	Rnaset2a
0.0183438	-0.138115	0.929	0.952	1	Rpl35
0.0183488	0.262667	0.286	0.208	1	Dnajb9
0.0183635	-0.141669	0.245	0.346	1	Cbfb
0.0184048	0.295862	0.276	0.195	1	1110008P14Rik
0.0184562	-0.120903	0.088	0.156	1	Trmt6
0.01848	0.142633	0.265	0.182	1	Uba2
0.0187535	-0.0498868	0.102	0.177	1	Ttc19
0.0187987	-0.231788	0.316	0.429	1	Nucks1
0.0189953	-0.131558	0.112	0.186	1	Lpgat1
0.0190187	-0.191974	0.156	0.234	1	Lpp
0.0190663	-0.0830527	0.122	0.199	1	Camta1
0.0191287	-0.0352551	0.061	0.121	1	Tnfrsf12a
0.0191567	0.121674	0.18	0.108	1	2023-03-06
0.0192654	0.163006	0.139	0.074	1	Heg1
0.0193358	-0.185014	0.551	0.654	1	Syngr2
0.0193976	0.321726	0.245	0.173	1	Ino80d
0.019476	0.191819	0.303	0.216	1	Rasgrp2
0.0194893	-0.10399	0.129	0.208	1	Timm50
0.0196265	0.263947	0.541	0.472	1	Adipor1
0.0196357	0.197175	0.718	0.68	1	Atp5a1
0.0197617	0.306353	0.5	0.437	1	Il6ra
0.0197927	-0.139383	0.963	0.983	1	Rps21
0.019809	-0.0584356	0.092	0.165	1	Sinhcaf
0.0198238	-0.172429	0.765	0.831	1	Atp5j2
0.0199073	-0.201687	0.177	0.26	1	Mrpl13
0.0199196	-0.214843	0.374	0.481	1	Bcl2a1b
0.0199308	-0.0643958	0.061	0.121	1	Kansl1l
0.019963	-0.0908474	0.146	0.225	1	Errfi1
0.0200364	-0.193204	0.34	0.433	1	Gpr65
0.0200615	-0.177385	0.051	0.104	1	Gm37494
0.0201227	-0.155428	0.122	0.199	1	Zfp593
0.0202319	-0.206496	0.252	0.338	1	Nucb2
0.0203656	-0.185341	0.231	0.312	1	Ubxn6
0.0203912	-0.128045	0.323	0.433	1	Abhd17a
0.0204286	-0.124879	0.177	0.26	1	Fam162a
0.0205327	0.4241	0.711	0.662	1	Atp1a1
0.0205969	-0.172343	0.259	0.351	1	Asnsd1
0.0206211	-0.137999	0.119	0.195	1	Mrps9
0.0207479	-0.121614	0.167	0.251	1	Idh2
0.0208048	0.396181	0.51	0.433	1	Limd2
0.0209012	0.241897	0.687	0.654	1	Cap1
0.020957	-0.0955557	0.048	0.1	1	D930030I03Rik
0.0209581	-0.0368828	0.061	0.121	1	Gm35154
0.0209893	-0.181361	0.16	0.242	1	Gbp3
0.0210296	-0.152492	0.048	0.1	1	Bmf
0.021054	0.153448	0.15	0.082	1	Pparg
0.0210961	-0.156748	0.357	0.468	1	Eid1
0.0212078	0.421012	0.568	0.502	1	Nr4a1
0.0212564	0.28308	0.17	0.104	1	Gm47283
0.0213224	-0.122675	0.048	0.1	1	Mettl1
0.0213677	-0.187717	0.17	0.247	1	Gnl3
0.0214448	0.370564	0.374	0.303	1	Git2
0.0216112	-0.0735143	0.156	0.238	1	Cd81
0.021626	0.310619	0.391	0.325	1	Snx10
0.0216556	-0.0573449	0.088	0.156	1	Srebf1
0.0220056	-0.124582	0.054	0.108	1	Stam
0.0221026	-0.0640846	0.299	0.403	1	Fnbp1
0.0221066	-0.198972	0.163	0.238	1	Tbc1d5
0.022274	0.348599	0.51	0.424	1	Agpat4
0.0223632	0.250454	0.646	0.584	1	Igsf6
0.0226568	-0.0974243	0.218	0.325	1	Rnf4
0.0227417	-0.172891	0.092	0.156	1	Dynll2
0.0229827	-0.108529	0.163	0.247	1	Tulp4
0.0230091	0.0800704	0.112	0.056	1	Cd300lg
0.0230447	0.0130282	0.177	0.104	1	2310022A10Rik
0.0230695	0.149524	0.293	0.208	1	Tmem38b
0.0230712	0.411603	0.272	0.199	1	Vcan
0.0230789	-0.0510183	0.18	0.268	1	Ilkap
0.0231123	0.198964	0.16	0.1	1	Zfp984
0.0231501	-0.104076	0.306	0.407	1	Cd83
0.0232119	-0.125959	0.075	0.134	1	Man2a2
0.0232396	-0.0785882	0.099	0.165	1	Tnip2
0.0233593	-0.238907	0.466	0.554	1	Ifrd1
0.0233989	0.461889	0.265	0.19	1	Treml4
0.0234908	-0.0890981	0.054	0.108	1	Cdc16
0.0234917	-0.0572069	0.122	0.199	1	Dapk3
0.023634	0.147219	0.259	0.182	1	Rasgrp4
0.0236347	-0.178416	0.388	0.485	1	Khdrbs1
0.0237687	-0.0769238	0.259	0.364	1	Smim3
0.0238486	0.256924	0.667	0.636	1	Eif3e
0.0238924	0.264637	0.286	0.208	1	Stom
0.024053	0.210662	0.177	0.113	1	Ube2z
0.0241691	0.324724	0.252	0.173	1	Eno3
0.0244372	0.388268	0.439	0.364	1	Clec4d
0.0244871	-0.118331	0.231	0.329	1	Uck2
0.0245993	0.267695	0.81	0.831	1	Emp3
0.0248812	-0.13441	0.204	0.29	1	Trem1
0.0249397	-0.0590141	0.051	0.104	1	Tmx2
0.0250924	0.22252	0.19	0.121	1	Piezo1
0.0252015	0.463529	0.497	0.424	1	Cd300ld
0.0253781	-0.0828293	0.214	0.303	1	Pih1d1
0.0254754	0.441574	0.568	0.506	1	Camk2d
0.0255436	0.314694	0.293	0.216	1	Cd37
0.0256732	0.380702	0.429	0.364	1	Ninj1
0.025715	0.183897	0.129	0.074	1	Syvn1
0.0257657	0.156623	0.187	0.121	1	Rnft1
0.0259649	0.277735	0.105	0.052	1	A130014A01Rik
0.0259978	0.121877	0.245	0.165	1	Usp47
0.0260489	0.422597	0.429	0.338	1	AC149090.1
0.0260665	-0.211542	0.207	0.29	1	Maf
0.0262013	-0.193188	0.541	0.641	1	Timm13
0.0262802	-0.102207	0.071	0.13	1	Slc37a2
0.0263259	-0.231518	0.119	0.19	1	Prdm1
0.0263886	-0.113791	0.133	0.212	1	Itpr2
0.0265372	-0.130177	0.231	0.32	1	Ergic2
0.0266225	-0.165571	0.847	0.9	1	Cox6c
0.0267506	0.268941	0.524	0.437	1	Sorl1
0.0268145	-0.171104	0.136	0.208	1	Gpr146
0.0268978	-0.291684	0.741	0.818	1	Btg2
0.0269357	-0.141926	0.956	0.935	1	Rpl18
0.0269488	-0.148285	0.286	0.372	1	Eprs
0.0270093	-0.13896	0.068	0.126	1	Zmym4
0.027054	-0.109742	0.088	0.152	1	Ndufaf2
0.0270921	-0.0737672	0.119	0.19	1	Tesk1
0.0270999	-0.140427	0.061	0.113	1	Fdps
0.0272121	-0.12102	0.15	0.225	1	Mrps26
0.0273267	0.119213	0.122	0.065	1	Coq8b
0.0273277	0.239804	0.493	0.429	1	Arhgap17
0.0273869	-0.152943	0.344	0.42	1	Mrps15
0.0273987	-0.164248	0.255	0.342	1	1110038B12Rik
0.0274262	0.192855	0.643	0.576	1	Zyx
0.0275268	-0.24565	0.354	0.437	1	Dennd4a
0.0275946	-0.214959	0.184	0.26	1	Antxr2
0.0276232	0.382079	0.463	0.411	1	Lmo4
0.0276601	0.382987	0.316	0.242	1	Fyn
0.0276781	-0.187395	0.139	0.212	1	Vps54
0.0277056	0.0874037	0.908	0.918	1	AY036118
0.0277315	0.370057	0.701	0.706	1	Esd
0.0277321	0.271247	0.401	0.325	1	Uba1
0.02806	-0.0723045	0.34	0.45	1	Txnl1
0.0280743	-0.0349944	0.167	0.255	1	Sdc4
0.0280948	-0.161336	0.177	0.264	1	Olfm1
0.0282531	0.214198	0.221	0.152	1	Arf2
0.0283081	-0.22718	0.595	0.671	1	Ndufa11
0.0284097	-0.0789052	0.228	0.325	1	Gtpbp4
0.0284709	-0.10658	0.259	0.359	1	Ddt
0.0286137	-0.188701	0.173	0.255	1	Ppfia4
0.0286823	0.299553	0.211	0.147	1	Dock5
0.0288052	-0.148751	0.156	0.234	1	D16Ertd472e
0.0288391	-0.125864	0.245	0.333	1	Naa10
0.0288593	-0.186533	0.694	0.736	1	Atp5g1
0.0288671	0.237783	0.418	0.346	1	Znrd1
0.0290532	-0.131024	0.129	0.199	1	Gm5617
0.0290993	-0.137327	0.731	0.801	1	Hint1
0.029213	-0.162069	0.207	0.29	1	Pcm1
0.0292213	-0.103365	0.643	0.775	1	Gpx4
0.0292888	-0.192255	0.354	0.446	1	Ccdc124
0.029371	-0.101553	0.214	0.307	1	Tnfaip3
0.0294248	-0.101551	0.378	0.476	1	Banf1
0.029497	-0.210367	0.381	0.472	1	Pkn1
0.0297476	-0.0621248	0.095	0.16	1	Faap20
0.029943	-0.115866	0.173	0.255	1	Oser1
0.0300037	0.243812	0.323	0.247	1	Arhgap26
0.0301053	-0.132631	0.473	0.558	1	Fcgr1
0.030141	-0.117337	0.102	0.169	1	Ifi206
0.0301752	-0.154219	0.054	0.104	1	Pip4k2b
0.0302608	-0.0891905	0.388	0.502	1	Ncf1
0.0303412	-0.0124834	0.078	0.139	1	Siglece
0.0304303	0.358677	0.279	0.199	1	Hes1
0.0305421	0.00950902	0.211	0.134	1	Nr1h3
0.0305451	0.358191	0.844	0.797	1	Cd47
0.0306324	0.114822	0.16	0.095	1	Narf
0.0307098	-0.153018	0.347	0.442	1	Mrpl57
0.030783	0.277833	0.197	0.13	1	Utrn
0.0308423	-0.188334	0.058	0.108	1	Cish
0.0309614	-0.154941	0.163	0.247	1	Mysm1
0.0310491	-0.139174	0.289	0.385	1	Nlrp3
0.031318	0.152671	0.153	0.091	1	Rngtt
0.0314697	-0.109501	0.891	0.909	1	Uba52
0.0315001	-0.15736	0.272	0.368	1	Igbp1
0.0315437	-0.12465	0.194	0.277	1	Cir1
0.0316592	-0.218406	0.527	0.606	1	Park7
0.0316959	0.231612	0.241	0.173	1	Lrmp
0.0317291	0.238385	0.561	0.489	1	Pdcd10
0.0318071	-0.0666943	0.119	0.19	1	Slc25a33
0.0318494	-0.0165381	0.058	0.113	1	Map4k3
0.0319359	-0.274638	0.211	0.286	1	Fam168b
0.0319396	0.00605206	0.197	0.281	1	Nrip1
0.0323031	-0.16057	0.592	0.667	1	Tmem256
0.0323046	0.108315	0.102	0.052	1	Gmeb1
0.0323472	0.253666	0.384	0.316	1	Pcna
0.0326019	-0.248908	0.299	0.39	1	Cdk9
0.032613	-0.0685012	0.293	0.377	1	Fam173a
0.0326242	-0.127732	0.109	0.173	1	Fbxo34
0.0327549	-0.283112	0.503	0.61	1	Fn1
0.0329511	0.0689228	0.136	0.078	1	Rmc1
0.0331847	-0.0395779	0.068	0.126	1	Alkbh7
0.0332065	-0.102814	0.548	0.654	1	Gng10
0.033249	-0.111401	0.378	0.481	1	Kxd1
0.0333024	-0.115159	0.085	0.143	1	Pdlim4
0.0334415	0.201377	0.731	0.688	1	Abracl
0.0334519	0.414253	0.16	0.104	1	Dgkh
0.0334583	0.380983	0.405	0.329	1	Xdh
0.0335322	-0.0675955	0.061	0.113	1	Ophn1
0.0336313	-0.0536775	0.119	0.19	1	Fbxw11
0.0336825	-0.0818816	0.126	0.199	1	Lap3
0.0337324	-0.155858	0.136	0.212	1	Samd1
0.0337635	-0.346761	0.276	0.364	1	Isg15
0.0338512	-0.197289	0.527	0.576	1	Tnfaip8
0.0338892	-0.155714	0.248	0.325	1	Smu1
0.034437	0.0513696	0.231	0.156	1	Cnot2
0.0344808	-0.139237	0.789	0.835	1	Ndufa2
0.034496	0.24346	0.19	0.126	1	Tbc1d2b
0.0345299	-0.0732482	0.153	0.234	1	Ppp1r21
0.0345559	0.246627	0.612	0.554	1	Rabac1
0.0346104	-0.137672	0.33	0.433	1	Krcc1
0.0346529	0.20581	0.966	0.944	1	Hspa8
0.0347517	0.320639	0.143	0.087	1	Rap1gap2
0.03482	-0.176546	0.48	0.567	1	Rwdd1
0.0348527	0.188455	0.241	0.173	1	Dnajc10
0.034937	-0.0500664	0.136	0.208	1	Acvrl1
0.0350262	-0.189682	0.398	0.481	1	BC031181
0.035073	0.147962	0.85	0.857	1	Lyn
0.03529	0.00437593	0.112	0.182	1	Idh3a
0.0353006	-0.0708374	0.058	0.108	1	Ttc4
0.0353139	0.231499	0.248	0.182	1	Yipf5
0.0354781	-0.142348	0.085	0.143	1	Snrnp25
0.0355223	-0.158357	0.313	0.394	1	Osm
0.035631	-0.165519	0.068	0.121	1	Abca9
0.035667	-0.0910641	0.122	0.186	1	Zmpste24
0.0359979	-0.200519	0.099	0.156	1	Phf11d
0.0361574	-0.138815	0.119	0.186	1	Chst12
0.0361753	0.192269	0.146	0.087	1	Klf9
0.0361927	-0.135178	0.082	0.139	1	Clec10a
0.0362099	-0.111979	0.194	0.281	1	Lpar6
0.0362696	-0.155109	0.119	0.182	1	Trio
0.0362808	-0.158704	0.235	0.316	1	Tm2d1
0.0364031	0.244409	0.517	0.494	1	Ube2a
0.0364974	-0.145171	0.935	0.952	1	Rpl9
0.036545	-0.138697	0.561	0.675	1	Txndc17
0.0365486	-0.275187	0.861	0.861	1	Junb
0.0365569	-0.101788	0.534	0.654	1	Nmt1
0.0366353	-0.190983	0.153	0.221	1	Stab1
0.03671	-0.24999	0.235	0.312	1	Smn1
0.0367739	0.12336	0.503	0.42	1	Atp6v1b2
0.036796	-0.158348	0.571	0.671	1	Snrpd2
0.0369178	-0.0424956	0.153	0.225	1	Igfbp6
0.0369919	-0.0699497	0.061	0.113	1	Rrp36
0.0370631	-0.161089	0.163	0.234	1	Rab3il1
0.0370866	-0.249189	0.422	0.541	1	Thbs1
0.0371001	0.429927	0.612	0.589	1	Mapkapk2
0.0371664	-0.162182	0.122	0.186	1	Zbtb18
0.0372028	-0.184229	0.544	0.602	1	Calm3
0.0373016	0.295548	0.636	0.58	1	Zfand5
0.0374087	-0.0838596	0.235	0.325	1	Stub1
0.037483	0.243246	0.306	0.229	1	Tppp3
0.0375245	0.288492	0.201	0.134	1	Sh3gl1
0.037544	0.0268469	0.126	0.069	1	Cant1
0.0377925	0.476682	0.439	0.385	1	Tent5a
0.0377939	-0.142882	0.306	0.407	1	Med21
0.0378934	0.344953	0.738	0.714	1	Sirpa
0.0380097	-0.152169	0.088	0.147	1	Sgpp1
0.038065	-0.126633	0.316	0.429	1	Hadha
0.0381322	-0.0800577	0.133	0.203	1	Ppp1r7
0.0381399	-0.096708	0.255	0.346	1	Fkbp3
0.038151	0.303586	0.486	0.42	1	Wsb1
0.0381913	-0.083032	0.156	0.234	1	Rabggtb
0.0383423	-0.147013	0.888	0.926	1	Rps17
0.0383972	-0.085672	0.204	0.294	1	Acadm
0.0385305	0.0150517	0.136	0.212	1	Wdr18
0.0386913	-0.145825	0.252	0.346	1	Osgep
0.0386921	-0.13245	0.167	0.238	1	Abcd1
0.0387163	0.334313	0.891	0.896	1	Srgn
0.0387741	-0.0744003	0.119	0.182	1	Prkd3
0.0388346	0.118806	1	1	1	mt-Co2
0.0389244	-0.139569	0.071	0.126	1	Agpat1
0.038967	-0.123071	0.099	0.156	1	Gna15
0.0390054	-0.0868246	0.078	0.134	1	Vps52
0.0390746	-0.0828028	0.167	0.242	1	Acads
0.0391122	-0.092741	0.058	0.108	1	Mark4
0.0391467	-0.108122	0.687	0.736	1	Uqcr10
0.0393385	-0.173996	0.235	0.325	1	Hdac1
0.0394001	-0.122116	0.119	0.182	1	Nop14
0.0394577	-0.0553754	0.068	0.121	1	Glb1
0.039466	-0.0751758	0.071	0.126	1	Ap1g2
0.0395298	0.433395	0.667	0.667	1	Wfdc17
0.0396441	-0.117027	0.31	0.394	1	Churc1
0.0397437	-0.169248	0.099	0.16	1	Cdk5
0.0404027	-0.0677571	0.085	0.143	1	Fbrsl1
0.0405418	-0.0970219	0.255	0.346	1	Crtc3
0.0405719	0.197191	0.122	0.069	1	Lilra5
0.0407139	-0.0950963	0.32	0.42	1	Got1
0.0410179	0.155518	0.184	0.121	1	Dram1
0.0412102	-0.237399	0.398	0.489	1	Orai1
0.0412217	0.27115	0.435	0.355	1	Evl
0.041362	-0.156096	0.075	0.126	1	Endod1
0.0415466	-0.0959699	0.303	0.398	1	Far1
0.0415591	0.197452	0.156	0.095	1	Ldlrad3
0.041569	-0.11988	0.18	0.251	1	Ifitm1
0.041615	-0.114688	0.15	0.221	1	Mtx2
0.0417549	-0.133281	0.384	0.481	1	Lsm5
0.0419155	-0.231738	0.303	0.381	1	Eapp
0.0419286	-0.204996	0.31	0.403	1	Mxd1
0.0419289	-0.0505224	0.054	0.104	1	Cep57
0.0419874	-0.0210807	0.316	0.416	1	Atp13a2
0.0420505	0.229437	0.316	0.242	1	Spcs3
0.0423516	0.400487	0.126	0.074	1	Ets1
0.0428126	0.160191	0.15	0.091	1	Cfl2
0.0428194	0.0198599	0.418	0.498	1	Ier3
0.0428732	-0.0263531	0.051	0.1	1	Zbtb43
0.0429671	-0.108648	0.102	0.16	1	Ggps1
0.0430273	-0.0467141	0.068	0.121	1	Pafah1b3
0.0430597	-0.227067	0.231	0.312	1	Rc3h1
0.0430733	0.131117	0.184	0.126	1	C1galt1c1
0.0432049	-0.144689	0.224	0.299	1	Dpysl2
0.0432131	-0.198117	0.276	0.359	1	Aco2
0.0432393	0.354987	0.214	0.152	1	Pitpnm1
0.0433243	0.207957	0.177	0.117	1	Calhm2
0.0435787	-0.0204798	0.167	0.247	1	Rbbp7
0.0436152	-0.153064	0.551	0.658	1	Mrpl30
0.0436363	-0.157041	0.646	0.719	1	Cyp4f18
0.0440339	0.17294	0.337	0.268	1	Safb
0.044112	-0.147185	0.935	0.97	1	Rps18
0.0441156	-0.163225	0.714	0.779	1	Atp5k
0.0443468	-0.133865	0.173	0.247	1	Klf7
0.0444212	-0.078426	0.102	0.165	1	Phactr2
0.0446219	-0.0691944	0.17	0.242	1	Epb41l4aos
0.044996	0.291034	0.456	0.394	1	Gcnt2
0.0450965	-0.162355	0.099	0.156	1	Gbp9
0.0451189	-0.165361	0.235	0.312	1	Yipf3
0.0454441	-0.122443	0.19	0.268	1	Vrk1
0.0454704	0.187835	0.109	0.061	1	Ermp1
0.0454721	0.279853	0.303	0.234	1	Stat6
0.0455486	-0.100836	0.085	0.143	1	Fbxo3
0.0455981	-0.0623444	0.065	0.117	1	Polr1a
0.0456118	-0.124292	0.694	0.74	1	Eef1g
0.0457315	-0.0873406	0.35	0.45	1	Rpp21
0.0458542	0.046476	0.262	0.364	1	Mmp14
0.0459533	-0.212966	0.163	0.225	1	Rnase4
0.0460227	0.49305	0.384	0.329	1	Grk3
0.0462027	0.0953974	0.153	0.095	1	Trp53inp2
0.0463369	-0.12314	0.092	0.152	1	Fam98b
0.0464743	0.279335	0.452	0.385	1	Klf3
0.0466521	-0.151713	0.976	0.974	1	Rps9
0.0466972	-0.1531	0.109	0.165	1	Cpne2
0.0469261	0.0726953	0.099	0.16	1	Ttc5
0.0469966	0.282998	0.524	0.468	1	Myo1g
0.0470631	-0.1095	0.306	0.394	1	Ndufv1
0.0472887	-0.196673	0.541	0.628	1	Nop53
0.0474839	-0.113691	0.963	0.957	1	Rps3a1
0.0475028	-0.181683	0.18	0.251	1	Chd8
0.0475207	-0.148939	0.306	0.394	1	Zfas1
0.047559	0.238927	0.49	0.437	1	Clint1
0.0477449	-0.0239971	0.071	0.126	1	Sbf1
0.0477964	-0.187295	0.439	0.519	1	Itm2c
0.0478375	-0.103284	0.116	0.177	1	Rogdi
0.0479812	-0.0676635	0.248	0.342	1	St8sia4
0.0480275	0.243211	0.833	0.835	1	Lilrb4a
0.0481163	0.154147	0.143	0.091	1	Rprd1b
0.0481706	-0.128814	0.316	0.407	1	Tmem147
0.0482154	0.14815	0.408	0.342	1	Parl
0.0483208	-0.0373555	0.224	0.316	1	Denr
0.0483512	-0.117308	0.119	0.182	1	Lcmt1
0.0484719	0.14622	0.197	0.139	1	Ahsa2
0.0485275	-0.109704	0.054	0.1	1	Grasp
0.0486196	-0.30202	0.272	0.342	1	Ecm1
0.0487399	-0.172517	0.837	0.883	1	Ndufb1-ps
0.0488124	-0.11032	0.156	0.225	1	Dars
0.0488264	-0.170156	0.35	0.437	1	Ddx21
0.0488307	-0.0977589	0.177	0.247	1	Dnajc21
0.0489576	-0.0305816	0.068	0.121	1	1190007I07Rik
0.0490624	0.230387	0.415	0.359	1	Copa
0.0490632	-0.108177	0.102	0.16	1	Trerf1
0.0491619	0.083673	0.109	0.061	1	4930455G09Rik
0.0492829	-0.19373	0.745	0.81	1	Ndufa3
0.0493343	-0.0858235	0.347	0.433	1	Grina
0.0494033	-0.092497	0.136	0.203	1	Hexim1
0.0496922	-0.199084	0.35	0.433	1	Stat1
0.0498267	-0.197232	0.323	0.407	1	Rbbp6
0.0498503	-0.14414	0.112	0.169	1	Lsg1
0.0503741	-0.0638112	0.061	0.108	1	Ss18l2
0.0504644	-0.145084	0.813	0.81	1	Psme1
0.0504831	-0.0803954	0.452	0.576	1	Mrps33
0.0507482	-0.185902	0.391	0.476	1	Dnajc19
0.0507807	0.321319	0.337	0.273	1	Nabp1
0.051017	-0.137503	0.082	0.134	1	Tcf3
0.0510413	-0.17206	0.143	0.212	1	Rin2
0.0510796	-0.120954	0.058	0.104	1	N6amt1
0.0512191	-0.0784836	0.095	0.152	1	Gnptab
0.0512834	0.187736	0.588	0.545	1	Syf2
0.0513553	-0.168097	0.054	0.1	1	Irf2bp1
0.0513653	0.0690637	0.435	0.359	1	Man2a1
0.0514036	0.124121	0.112	0.065	1	Slc35e4
0.0516789	-0.122755	0.19	0.268	1	Pigt
0.0518684	-0.112869	0.16	0.229	1	Ccdc86
0.051873	-0.0728407	0.235	0.307	1	Lmo2
0.0522307	0.230608	0.19	0.13	1	Ripk2
0.0523143	-0.274412	0.425	0.532	1	Epn1
0.0523764	0.347025	0.514	0.468	1	Zmiz1
0.052516	0.168343	0.214	0.156	1	Pi4k2a
0.0525851	-0.118496	0.241	0.32	1	H2-Q4
0.0531002	0.103538	0.272	0.199	1	Ormdl2
0.0531563	0.15973	0.796	0.801	1	Gmfg
0.0532118	0.277394	0.65	0.632	1	Spcs2
0.0532534	0.19053	0.52	0.446	1	Rnf149
0.053273	-0.197004	0.088	0.143	1	Usp38
0.0532834	-0.113385	0.126	0.19	1	Fbxo6
0.0533437	0.160207	0.238	0.173	1	Batf
0.0536188	-0.0453341	0.129	0.195	1	Kif3b
0.0537102	-0.0622149	0.109	0.169	1	Chchd5
0.0537581	0.0772099	0.119	0.069	1	Sgms2
0.053962	-0.126856	0.058	0.104	1	Hlcs
0.0540165	0.147422	0.126	0.074	1	Whamm
0.0542147	-0.12577	0.269	0.351	1	Ndufaf8
0.0543799	0.149416	0.293	0.216	1	Fgd4
0.0546872	0.0329059	0.173	0.242	1	Id3
0.0547435	-0.18493	0.65	0.723	1	Ndufb11
0.0547755	-0.130535	0.32	0.42	1	Usp9x
0.0548071	0.212368	0.463	0.398	1	Mcemp1
0.0548252	0.167485	0.126	0.078	1	Tbc1d17
0.0548585	-0.0930185	0.554	0.662	1	Dek
0.0549492	0.227292	0.167	0.113	1	Zfp62
0.05498	-0.128384	0.122	0.182	1	Sft2d2
0.0549855	-0.0463274	0.061	0.108	1	Carm1
0.0550219	0.152237	0.153	0.1	1	Saysd1
0.0551905	-0.0971812	0.092	0.143	1	Cpq
0.0553026	-0.0705318	0.109	0.169	1	Jmy
0.0553522	0.313699	0.296	0.247	1	Synj1
0.055357	-0.0762512	0.201	0.281	1	Tgfbr2
0.0553582	-0.0579184	0.102	0.16	1	Ykt6
0.0553718	0.138546	0.105	0.061	1	Odf2
0.0553718	-0.0470313	0.065	0.113	1	Nxpe5
0.0554646	0.154266	0.262	0.195	1	Cdc42ep3
0.0556731	-0.0330905	0.316	0.407	1	B230219D22Rik
0.0557553	-0.175426	0.068	0.117	1	Slc44a1
0.0558318	0.303556	0.592	0.571	1	Ifi207
0.0558967	0.231611	0.122	0.074	1	Senp1
0.055942	-0.098928	0.976	0.978	1	Rps11
0.0560234	0.198146	0.214	0.156	1	Tmem65
0.0562178	-0.127508	0.207	0.281	1	Slc25a39
0.0562219	-0.0969344	0.085	0.139	1	Ctdp1
0.0562736	-0.0522908	0.129	0.195	1	Tmed4
0.0562773	-0.0806119	0.323	0.416	1	Smarce1
0.0564227	-0.0820504	0.35	0.433	1	Pfdn1
0.0566401	-0.0792607	0.259	0.355	1	F11r
0.0567901	-0.0587722	0.207	0.286	1	BC004004
0.0571621	0.357835	0.449	0.381	1	Nufip2
0.0572013	-0.096419	0.228	0.32	1	Nsrp1
0.0573408	-0.0727373	0.116	0.177	1	Nf1
0.0573999	-0.10556	0.963	0.948	1	Rpl18a
0.0576657	0.286684	0.316	0.251	1	Rbpms
0.0577003	-0.184337	0.405	0.489	1	Fbl
0.0577843	0.218194	0.466	0.411	1	Edem1
0.057924	0.350674	0.432	0.398	1	Foxn3
0.0579542	-0.101961	0.146	0.216	1	Ccdc88b
0.0579548	0.0161548	0.153	0.229	1	Kpna1
0.0580448	-0.0457616	0.085	0.139	1	Afdn
0.0581184	-0.218801	0.32	0.377	1	Xaf1
0.0581266	0.0410073	0.126	0.195	1	Eif2ak2
0.0582851	-0.142188	0.078	0.13	1	Caap1
0.0583587	-0.0642053	0.279	0.359	1	Mxi1
0.0584913	-0.0685845	0.391	0.481	1	Gng2
0.0585716	-0.115478	0.303	0.39	1	Setd2
0.0585787	-0.0286914	0.105	0.165	1	Insig1
0.0588175	-0.0836948	0.235	0.325	1	Rsrc1
0.0588556	-0.190092	0.245	0.32	1	Tmf1
0.058926	-0.00384969	0.143	0.212	1	Rnf126
0.05899	0.168977	0.408	0.355	1	Ptk2b
0.0591061	0.244456	0.18	0.126	1	Stat2
0.059162	0.218522	0.197	0.143	1	Ibtk
0.0591908	-0.0703013	0.085	0.139	1	Iars2
0.059202	-0.0956082	0.116	0.173	1	Nhlrc3
0.0593395	0.14228	0.201	0.139	1	Zswim8
0.0593806	0.236278	0.126	0.078	1	Smagp
0.0593933	-0.0987	0.099	0.152	1	Rnf41
0.0597341	-0.133816	0.092	0.143	1	Bag5
0.0598042	0.235638	0.565	0.537	1	Card19
0.0599496	-0.120391	0.401	0.481	1	Tgif1
0.060036	-0.132456	0.082	0.13	1	Kif1c
0.0604563	0.281168	0.554	0.515	1	AI662270
0.0604938	-0.119398	0.323	0.411	1	Fbxl5
0.0605909	0.17951	0.231	0.169	1	Mindy3
0.0606254	-0.139853	0.109	0.165	1	Atic
0.0606777	-0.0218262	0.054	0.1	1	Arfip1
0.060758	0.0886817	0.993	0.987	1	Tpt1
0.0607919	-0.101169	0.082	0.134	1	Smim13
0.0609595	-0.0435974	0.092	0.147	1	Mogs
0.0610895	-0.175924	0.548	0.619	1	Epsti1
0.0612372	0.153944	0.105	0.061	1	Taf6
0.0612702	-0.164939	0.299	0.385	1	Tap1
0.0613099	0.449842	0.81	0.87	1	Vim
0.0613416	-0.140618	0.364	0.433	1	Psmg4
0.0614076	-0.0683185	0.401	0.494	1	Snhg8
0.0615483	0.220782	0.327	0.255	1	Rhob
0.0616165	-0.0579614	0.146	0.216	1	Esrra
0.0616494	-0.111276	0.565	0.645	1	Tmem234
0.0617208	-0.118693	1	1	1	Tmsb4x
0.0617481	-0.0976303	0.126	0.186	1	Rab10os
0.0625325	-0.0767352	0.993	0.987	1	Eef1a1
0.0625862	-0.115566	0.595	0.641	1	Tubb5
0.0626799	-0.0645159	0.173	0.247	1	Gtf2a1
0.062721	-0.155846	0.949	0.952	1	Cd52
0.0630155	-0.0555401	0.224	0.303	1	Tomm40
0.0631192	-0.194581	0.177	0.238	1	Brix1
0.0631767	-0.0862214	0.16	0.229	1	Tmem205
0.0633724	-0.121606	0.058	0.1	1	Trip10
0.0634187	-0.155776	0.116	0.169	1	Dapk1
0.0634659	-0.122741	0.156	0.221	1	Maz
0.0635763	-0.104152	0.102	0.156	1	Rexo4
0.0638541	-0.0636188	0.082	0.134	1	Rufy1
0.0639158	0.148242	0.262	0.199	1	Krt80
0.0639274	0.142561	0.401	0.338	1	Lrrfip2
0.0641244	0.00552267	0.088	0.143	1	Terf1
0.0642059	-0.162469	0.279	0.359	1	Creb1
0.0643305	-0.0403892	0.105	0.165	1	Lrch1
0.0646887	0.106218	0.109	0.065	1	Pigf
0.0647034	-0.0641252	0.201	0.277	1	Cldnd1
0.0647766	0.179608	0.422	0.351	1	Psmd12
0.0648338	0.220963	0.463	0.411	1	Gm21188
0.0651741	-0.110001	0.088	0.139	1	Phf20
0.06526	-0.183883	0.599	0.645	1	Cdc37
0.0654458	-0.127291	0.255	0.333	1	Nuak2
0.0654753	-0.0837632	0.218	0.294	1	Pik3c2a
0.0655877	0.110443	0.878	0.866	1	Lsp1
0.0656196	-0.0461307	0.432	0.537	1	Chd4
0.0656533	-0.120537	0.092	0.143	1	1700021F05Rik
0.0656718	0.0875715	0.126	0.078	1	Abhd5
0.0657823	-0.123229	0.078	0.126	1	Ndst1
0.0659708	0.233696	0.333	0.264	1	Ppp1r15b
0.0660475	0.156609	0.133	0.087	1	Stx3
0.0663816	-0.0682721	0.204	0.281	1	Upf2
0.0664225	-0.131495	0.194	0.264	1	1600014C10Rik
0.066527	-0.0513821	0.146	0.212	1	Sh2d1b1
0.0666153	-0.118699	0.17	0.234	1	2310009B15Rik
0.0668369	-0.0783991	0.15	0.216	1	Smim20
0.0670719	-0.198436	0.065	0.113	1	Qsox1
0.067072	-0.0591034	0.126	0.19	1	Mtus1
0.0672388	-0.0671801	0.102	0.16	1	Dlat
0.067251	-0.182855	0.35	0.442	1	Srsf10
0.067288	-0.237758	0.282	0.351	1	Neu1
0.0674919	-0.122748	0.296	0.394	1	Otub1
0.0675653	-0.155966	0.639	0.675	1	Cops9
0.0677875	0.100345	0.105	0.061	1	Prkaa1
0.067969	0.401647	0.187	0.134	1	Cblb
0.0680407	-0.00755854	0.126	0.19	1	Pigyl
0.0680424	0.341787	0.361	0.307	1	Ggnbp2
0.0681575	0.0566673	0.122	0.186	1	B230307C23Rik
0.0682083	-0.105395	0.187	0.26	1	Cdk4
0.0682289	0.260422	0.5	0.45	1	Sbno2
0.0682349	-0.0935628	0.207	0.281	1	Prdx3
0.0683045	0.208211	0.707	0.68	1	Tpm4
0.0684705	-0.206308	0.395	0.463	1	Rrp1
0.0685134	-0.0663857	0.136	0.199	1	Hhex
0.0685642	-0.109288	0.109	0.165	1	Strn
0.0686504	0.221712	0.731	0.723	1	Snrpb
0.0686585	-0.16316	0.503	0.58	1	Snrpd1
0.0689688	-0.0888765	0.34	0.429	1	Pde4b
0.0691074	-0.0985065	0.116	0.173	1	Dnajc24
0.0693793	-0.0290344	0.071	0.117	1	Igtp
0.0694586	-0.084003	0.15	0.216	1	Rps19bp1
0.0695222	0.27484	0.626	0.584	1	Xbp1
0.0697816	0.154573	0.19	0.139	1	Il3ra
0.0698898	0.254196	0.259	0.199	1	Acp2
0.0699394	0.392207	0.279	0.225	1	Gsap
0.0700677	-0.193126	0.17	0.242	1	Atl3
0.0700914	0.277327	0.255	0.195	1	Slc16a10
0.0701059	-0.0699219	0.299	0.377	1	Ppdpf
0.0701287	0.200705	0.15	0.1	1	Spin1
0.0701701	-0.101855	0.221	0.29	1	Eif2b2
0.070276	-0.056382	0.133	0.199	1	Eif2ak1
0.070286	0.108551	0.116	0.069	1	Gpatch2l
0.0703645	-0.124159	0.282	0.355	1	Ctnna1
0.0706937	0.134343	0.997	1	1	B2m
0.0708495	0.0167281	0.068	0.117	1	Poglut1
0.0708666	-0.104837	0.269	0.351	1	Hnrnpr
0.0712148	-0.18336	0.218	0.286	1	Rcbtb2
0.0712201	-0.0985432	0.939	0.965	1	Rpl28
0.0712986	-0.13225	0.082	0.13	1	Wwp1
0.0715354	-0.0863369	0.269	0.351	1	Ube2e1
0.0715364	-0.039529	0.218	0.299	1	Glrx5
0.0716377	-0.119459	0.687	0.766	1	Ndufa1
0.0719695	-0.164729	0.201	0.273	1	Setd3
0.0719757	-0.145511	0.126	0.182	1	Mpnd
0.0721945	0.152149	0.139	0.091	1	Esyt2
0.0725349	-0.0432286	0.221	0.303	1	Bcl2a1a
0.0725489	-0.0606605	0.061	0.104	1	Zfp787
0.0726381	0.242254	0.347	0.277	1	Arl5c
0.0726558	-0.0964446	0.374	0.472	1	Mrpl43
0.0728853	0.124339	0.167	0.113	1	Snx27
0.0731613	-0.0939221	0.235	0.312	1	Mapkapk3
0.0732865	-0.0069082	0.082	0.134	1	Dhdds
0.0733277	-0.073264	0.259	0.338	1	Lrrc59
0.073426	-0.107107	0.69	0.779	1	Ifnar2
0.0734623	0.201828	0.371	0.32	1	Ctnnb1
0.0735444	0.000833058	0.095	0.152	1	Traf3
0.0735607	-0.0120132	0.078	0.13	1	Reep4
0.0737059	-0.0226129	0.129	0.195	1	Srek1ip1
0.0740631	-0.199056	0.197	0.264	1	Shoc2
0.0740856	-0.139665	0.391	0.481	1	Eif2s1
0.0740867	0.287045	0.323	0.273	1	Crk
0.0741825	-0.0183248	0.088	0.139	1	Hmgcr
0.0742507	-0.132688	0.248	0.316	1	Apopt1
0.0743243	0.253587	0.398	0.333	1	Crlf3
0.0747183	-0.10848	0.452	0.545	1	Acaa1a
0.0747228	-0.123174	0.197	0.268	1	Ktn1
0.0749035	-0.000762408	0.105	0.061	1	Mto1
0.0750257	0.273129	0.456	0.398	1	Svil
0.0750567	-0.00701402	0.357	0.455	1	Lpcat2
0.0750814	-0.100623	0.092	0.139	1	Btf3l4
0.0751735	-0.0715533	0.167	0.225	1	Egr1
0.0752558	-0.097726	0.15	0.212	1	Ptcd2
0.0753785	-0.105242	0.214	0.286	1	Rad23a
0.0755035	-0.233475	0.238	0.316	1	Eif2s3y
0.0755889	0.00251301	0.19	0.268	1	Qars
0.0757784	0.203317	0.796	0.805	1	Ctsa
0.076052	-0.139137	0.235	0.32	1	Gm36486
0.0761285	0.207209	0.718	0.706	1	Bri3
0.0762172	-0.0833905	0.095	0.147	1	Casd1
0.0762705	-0.142809	0.418	0.485	1	Rala
0.076371	-0.0877157	0.439	0.532	1	Dok3
0.0764613	0.224716	0.357	0.299	1	Usp15
0.0765366	0.242282	0.211	0.152	1	Fam13b
0.0767415	-0.0983331	0.333	0.424	1	Ccr5
0.0767489	0.165789	0.102	0.061	1	B3galnt2
0.0767577	-0.0508824	0.068	0.113	1	Abl2
0.0768946	-0.044378	0.173	0.242	1	Sema4a
0.0769552	-0.152735	0.269	0.351	1	Phf11b
0.0769735	0.0702188	0.66	0.563	1	Klf6
0.0770492	0.111513	0.793	0.766	1	Samhd1
0.0770799	-0.0115091	0.224	0.307	1	Lrrc58
0.0772446	-0.138091	0.32	0.407	1	Wac
0.077251	-0.121977	0.156	0.221	1	Fbxl6
0.0774217	0.157509	0.408	0.355	1	Abr
0.0774245	-0.104668	0.963	0.931	1	Rps13
0.0774817	0.283559	0.718	0.723	1	Dazap2
0.0776988	-0.162452	0.337	0.407	1	Tiparp
0.0776994	0.168347	0.136	0.087	1	C87436
0.0778405	0.321323	0.687	0.619	1	Prkcd
0.0778751	-0.154291	0.371	0.455	1	Clec4a2
0.0778853	-0.109472	0.558	0.615	1	Nap1l1
0.0783661	-0.0653937	0.204	0.273	1	Thoc1
0.0784388	-0.0762695	0.364	0.45	1	Rex1bd
0.078684	0.248743	0.605	0.545	1	Ppp2r5a
0.0788503	-0.066415	0.082	0.13	1	Mta1
0.0790281	-0.112008	0.187	0.26	1	Man1a2
0.0792166	-0.160161	0.912	0.918	1	Rpl12
0.0793414	0.142668	0.279	0.216	1	Cpt1a
0.0794625	-0.006807	0.327	0.424	1	Pstpip1
0.0797816	-0.123119	0.099	0.147	1	Cinp
0.079876	-0.0486493	0.167	0.234	1	Wdr89
0.079977	-0.126007	0.126	0.182	1	Tbc1d14
0.0800136	-0.0681595	0.636	0.701	1	Fus
0.0801642	0.197695	0.221	0.165	1	Nkiras2
0.080179	0.337242	0.327	0.268	1	Lipa
0.080384	0.200339	0.286	0.225	1	Washc2
0.0804621	0.189854	0.582	0.55	1	BC028528
0.0805668	0.0754437	0.136	0.087	1	4931406P16Rik
0.0805982	0.20112	0.221	0.165	1	Pdcd4
0.0806076	-0.132537	0.177	0.238	1	Nip7
0.0807098	0.073067	0.262	0.199	1	Tlr13
0.0808221	0.227592	0.228	0.173	1	Pttg1ip
0.080951	-0.0654174	0.075	0.121	1	Rab28
0.0812893	0.409349	0.687	0.645	1	Dusp1
0.0813662	-0.119014	0.524	0.576	1	Ndufb4
0.0814885	-0.0580435	0.085	0.134	1	Riox2
0.0815947	-0.0229469	0.078	0.126	1	Klhl6
0.0817153	0.157524	0.31	0.251	1	Sdha
0.0819422	-0.103703	0.922	0.913	1	Rpl15
0.0819605	-0.0585196	0.269	0.338	1	Tet3
0.0819708	0.108037	0.265	0.199	1	Mlx
0.0820112	-0.0773859	0.19	0.255	1	Ccdc115
0.0821497	-0.102667	0.276	0.355	1	Map3k1
0.0821715	-0.363081	0.371	0.433	1	Ccrl2
0.0825079	0.0296972	0.146	0.095	1	Cops3
0.0826876	-0.0981797	0.347	0.411	1	Nono
0.0827246	0.329677	0.259	0.199	1	F630028O10Rik
0.0827445	-0.0181374	0.126	0.182	1	Tmem37
0.0830878	0.121693	0.112	0.069	1	Prtn3
0.083137	0.30752	0.32	0.268	1	Cnot1
0.0832724	0.234916	0.156	0.104	1	Pbx1
0.083329	0.093288	0.129	0.082	1	Gabpa
0.0833835	-0.123548	0.32	0.394	1	Rnf187
0.0834164	0.248768	0.398	0.342	1	Trim25
0.0834846	-0.143066	0.619	0.706	1	S100a13
0.0838521	0.0519672	0.748	0.688	1	Marcks
0.0839932	-0.106296	0.109	0.16	1	Pnpt1
0.0841704	-0.080724	0.109	0.16	1	Wdr74
0.0844309	-0.119276	0.582	0.636	1	Hnrnpa1
0.084467	-0.0880329	0.184	0.251	1	Cnot6
0.0846213	0.22286	0.207	0.156	1	Bckdha
0.0846286	-0.105755	0.163	0.221	1	Paf1
0.0846469	0.164942	0.912	0.879	1	Ms4a6c
0.0846792	-0.0535196	0.109	0.165	1	Zfp87
0.0847694	-0.212086	0.537	0.615	1	Jarid2
0.0848333	-0.0585147	0.204	0.281	1	Zfp608
0.0849085	-0.125845	0.092	0.139	1	Nop9
0.0849186	-0.037376	0.065	0.108	1	Cdkn2aip
0.0849783	0.176114	0.534	0.489	1	Adssl1
0.0850491	-0.132569	0.167	0.225	1	Hspb11
0.0852715	-0.163897	0.327	0.407	1	Fem1c
0.0854243	0.0595065	0.442	0.541	1	Cx3cr1
0.0855759	0.177496	0.595	0.558	1	Cct8
0.0856934	-0.0529391	0.071	0.117	1	Aen
0.0858229	-0.0962792	0.078	0.121	1	Ado
0.085898	0.338612	0.82	0.835	1	Hspa5
0.0860015	0.267633	0.405	0.359	1	Havcr2
0.0860275	0.217959	0.422	0.381	1	Tet2
0.0861225	-0.130976	0.721	0.753	1	Snrpe
0.0861246	-0.0620583	0.599	0.706	1	Ubxn1
0.0861907	-0.107967	0.238	0.312	1	Ppp6r1
0.0863368	0.227475	0.741	0.727	1	Ywhaz
0.0866901	-0.00484617	0.112	0.169	1	Cfap36
0.0867187	-0.100148	0.18	0.247	1	Herc2
0.0867583	-0.122212	0.52	0.593	1	Nol7
0.0869256	-0.116371	0.197	0.26	1	Gtf3c6
0.0870326	-0.144503	0.092	0.139	1	Gtpbp6
0.0871229	-0.0147772	0.065	0.108	1	Padi2
0.0874227	0.0144025	0.058	0.1	1	Glt8d1
0.0874371	0.0773711	0.517	0.442	1	Cast
0.0875442	0.256418	0.401	0.355	1	Mrpl18
0.0876379	0.179315	0.85	0.84	1	Ctsz
0.0876644	0.267092	0.347	0.29	1	Dnttip2
0.0881318	-0.0676549	0.085	0.134	1	Clpx
0.088156	0.00677723	0.571	0.662	1	Tpi1
0.088221	-0.203079	0.088	0.134	1	Olr1
0.0883286	-0.0898719	0.109	0.16	1	Lsr
0.0888683	-0.0491262	0.248	0.32	1	Pcbd2
0.0889121	0.187725	0.207	0.152	1	Nae1
0.088936	-0.148719	0.221	0.286	1	Ptrhd1
0.0890691	-0.0932937	0.34	0.429	1	Zcchc7
0.0890882	0.157314	0.122	0.078	1	Serpinb6a
0.089342	-0.156344	0.384	0.459	1	Cops6
0.0896251	0.174197	0.429	0.381	1	Atp6v1a
0.0897105	-0.0614622	0.235	0.307	1	Mrpl35
0.0897979	-0.0881435	0.092	0.139	1	1110065P20Rik
0.0898984	0.356397	0.255	0.203	1	Map3k14
0.0900829	-0.0328423	0.088	0.139	1	Dnmt3a
0.0901118	0.13855	0.187	0.134	1	Mgat1
0.0901195	-0.135785	0.299	0.372	1	Hsd17b10
0.0903176	-0.126004	0.245	0.316	1	Uqcc3
0.0904736	-0.0827499	0.065	0.104	1	Abcc3
0.0906114	0.336019	0.69	0.641	1	Pla2g7
0.0906871	-0.0290115	0.109	0.165	1	Nbdy
0.090781	0.202981	0.629	0.593	1	Mtpn
0.090882	-0.0974384	0.112	0.165	1	Snapin
0.0910372	0.178695	0.136	0.091	1	Golga3
0.0911156	-0.181667	0.374	0.437	1	Otulin
0.0911527	-0.109898	0.279	0.355	1	H2-T22
0.0912914	0.105748	1	1	1	mt-Atp6
0.0918219	-0.0325359	0.085	0.134	1	Myef2
0.0920691	-0.070414	0.405	0.485	1	Cuedc2
0.0921217	-0.0847019	0.088	0.139	1	Copg2
0.092127	-0.104203	0.456	0.528	1	Ddost
0.0923931	0.12413	0.119	0.078	1	Tex30
0.0925228	-0.0474418	0.167	0.229	1	Mocs2
0.0925642	-0.169847	0.126	0.177	1	Ahcyl1
0.0926789	0.266287	0.432	0.385	1	Ttc7
0.0926803	-0.104589	0.857	0.848	1	Clic1
0.092703	0.118395	0.092	0.143	1	Plk2
0.0927308	0.418602	0.537	0.515	1	Sod2
0.0927314	-0.158919	0.599	0.671	1	Ran
0.0928662	-0.144409	0.255	0.325	1	Rps6ka1
0.0929386	0.10529	0.153	0.104	1	Ldah
0.0929554	-0.0236712	0.078	0.126	1	Stn1
0.0930935	0.00214926	0.105	0.16	1	Acot7
0.0931028	-0.0964405	0.102	0.147	1	Csrp1
0.0933004	-0.00225369	0.082	0.13	1	Pptc7
0.0933671	-0.0802114	0.684	0.732	1	Polr1d
0.0934695	-0.0762686	0.061	0.1	1	Mrps22
0.0935055	-0.15038	0.847	0.931	1	Rpl36al
0.0936812	-0.131886	0.561	0.654	1	Sirpb1c
0.0937217	-0.103226	0.163	0.225	1	Ddx18
0.0939497	-0.0612038	0.061	0.104	1	Sirt3
0.0943818	-0.0324775	0.19	0.26	1	Ccndbp1
0.0944777	-0.0783869	0.677	0.753	1	Sumo2
0.0945895	-0.0985746	0.218	0.29	1	Zmiz2
0.0946584	-0.0585278	0.245	0.32	1	Smarca4
0.0947856	-0.0519367	0.119	0.173	1	Zfp524
0.0948572	-0.160398	0.35	0.407	1	Dmac1
0.0949237	-0.0946171	0.105	0.152	1	Map11
0.0950108	-0.131896	0.565	0.641	1	Tm6sf1
0.0950438	-0.110759	0.129	0.186	1	Zwint
0.095123	0.433899	0.143	0.104	1	Gclm
0.0952708	-0.172301	0.078	0.121	1	Spryd3
0.0952925	-0.0677659	0.143	0.199	1	Brap
0.0957263	-0.121694	0.354	0.442	1	Idh3g
0.0957266	0.241726	0.211	0.165	1	Ext1
0.0957383	-0.199271	0.67	0.723	1	Spag9
0.0959302	-0.206481	0.374	0.433	1	Adam10
0.0961056	-0.243097	0.354	0.416	1	Cd300lf
0.0966855	-0.039679	0.272	0.342	1	Retreg1
0.0967424	0.35696	0.5	0.455	1	Cdkn1b
0.0967625	0.236393	0.374	0.325	1	Trip12
0.096891	-0.126716	0.075	0.117	1	Ttc39b
0.0969904	0.179682	0.408	0.359	1	Dnajc3
0.0972391	0.0953315	0.891	0.892	1	Gnas
0.0973871	0.0340942	0.255	0.333	1	Sde2
0.0976822	-0.103758	0.061	0.1	1	Zfp260
0.0978255	-0.104698	0.088	0.134	1	Tbck
0.0979488	-0.0547613	0.071	0.113	1	Polr3gl
0.0979902	-0.0848158	0.35	0.437	1	Dcun1d5
0.0980064	0.109566	0.517	0.481	1	Nrros
0.0984165	-0.0148325	0.119	0.173	1	Psd4
0.0984811	0.0670255	0.357	0.446	1	Clec4n
0.0985136	-0.0771229	0.122	0.169	1	Afg3l2
0.0985389	-0.113975	0.139	0.19	1	Ddx1
0.0985862	-0.0334519	0.194	0.26	1	Nipsnap3b
0.0986372	-0.0978044	0.235	0.307	1	Cnot3
0.0986704	-0.14532	0.486	0.563	1	Dnajb6
0.0989453	-0.111424	0.109	0.16	1	Dicer1
0.0989755	-0.0397591	0.136	0.199	1	Srsf4
0.0990852	-0.0812461	0.245	0.32	1	Usp7
0.099243	0.132973	0.241	0.186	1	Renbp
0.0992957	-0.100159	0.602	0.71	1	Srrm1
0.0993511	-0.130927	0.231	0.303	1	2023-03-02
0.0995223	-0.134601	0.398	0.476	1	Scaf11
0.0996588	-0.0430073	0.133	0.19	1	Hpgd
0.0999258	-0.0905923	0.466	0.55	1	Etfb
0.100037	-0.0639682	0.092	0.139	1	Mnat1
0.100096	-0.102817	0.364	0.437	1	Rnaset2b
0.100199	-0.104559	0.881	0.905	1	Rpl5
0.100694	0.182916	0.18	0.134	1	Nfatc3
0.100728	-0.101701	0.082	0.126	1	Peak1
0.100855	-0.0941826	0.374	0.45	1	Dctn4
0.101383	0.120919	0.303	0.242	1	Gm43305
0.101536	0.259666	0.129	0.087	1	Plagl2
0.101563	-0.0324075	0.071	0.113	1	Ext2
0.102422	-0.0621881	0.201	0.264	1	Rbm27
0.102619	-0.0749542	0.231	0.303	1	Ahr
0.102732	-0.0457922	0.129	0.182	1	Lrp6
0.102782	-0.162531	0.728	0.775	1	Cox7a2
0.102849	-0.0915568	0.139	0.19	1	Znrd2
0.103049	-0.127247	0.082	0.126	1	Tcp11l1
0.103091	-0.0429025	0.068	0.108	1	Ncapg2
0.10316	0.181523	0.146	0.1	1	Nhlrc2
0.103253	-0.293025	0.153	0.203	1	Txndc5
0.103387	0.0881169	0.197	0.143	1	Rfxap
0.103603	-0.148863	0.551	0.615	1	Mpc1
0.103819	-0.12013	0.891	0.935	1	Lamp1
0.103851	-0.104772	0.068	0.108	1	Oma1
0.103871	0.126062	0.126	0.082	1	1600012H06Rik
0.103903	-0.179079	0.102	0.147	1	Dkc1
0.103915	-0.107994	0.429	0.528	1	Mapk3
0.103953	0.206806	0.772	0.74	1	Atp2b1
0.10403	-0.000805156	0.071	0.113	1	Ubr1
0.104083	-0.06393	0.095	0.143	1	Atpsckmt
0.104105	0.312856	0.602	0.558	1	Macf1
0.104271	0.031762	0.248	0.333	1	Pfdn4
0.104293	0.14289	0.612	0.584	1	Irf5
0.104423	-0.116005	0.156	0.216	1	Dennd1b
0.104497	-0.0423904	0.065	0.104	1	Coq10a
0.104548	-0.0879722	0.235	0.307	1	R3hdm4
0.104989	-0.148733	0.595	0.658	1	Pid1
0.105019	-0.0892179	0.065	0.104	1	Snrnp35
0.105244	-0.0351588	0.99	0.987	1	Cst3
0.10546	-0.122548	0.367	0.446	1	Ccr1
0.105639	-0.0914861	0.068	0.108	1	Cgrrf1
0.105786	-0.0373234	0.071	0.113	1	Cdc27
0.105786	-0.077212	0.099	0.147	1	Mfsd11
0.105837	0.0567393	0.133	0.087	1	Hspbap1
0.105966	-0.00155943	0.207	0.277	1	Adss
0.105968	0.147038	0.259	0.203	1	Ubr2
0.106104	0.186586	0.214	0.165	1	Tbc1d10b
0.106783	-0.00431771	0.259	0.338	1	Tpgs1
0.106835	0.187376	0.214	0.165	1	Scarb1
0.106992	0.191618	0.367	0.333	1	Sdf2
0.107107	-0.129917	0.752	0.818	1	Ndufa13
0.107213	0.0765561	0.133	0.087	1	Gzf1
0.10786	-0.116552	0.33	0.398	1	Rnf213
0.10815	0.0996803	0.129	0.087	1	Casc3
0.108321	-0.0664545	0.194	0.251	1	Stk19
0.108339	-0.0251362	0.34	0.416	1	Idh3b
0.108356	-0.0606256	0.105	0.156	1	Dnajb12
0.108448	-0.0725801	0.126	0.177	1	Plekha2
0.108538	-0.109672	0.109	0.156	1	Arl5b
0.108589	-0.0913856	0.105	0.152	1	Orai2
0.108752	-0.131414	0.704	0.784	1	Itgam
0.108914	-0.113511	0.231	0.303	1	Srgap2
0.109119	-0.0611363	0.15	0.208	1	Arhgap4
0.109142	-0.0146453	0.177	0.126	1	Pacs2
0.109409	0.216918	0.48	0.446	1	Rab8a
0.109432	-0.048924	0.088	0.134	1	Tirap
0.109439	-0.0939346	0.102	0.147	1	Gpr137
0.109472	-0.0984906	0.218	0.281	1	Ttyh3
0.109809	0.157379	0.378	0.325	1	Mvb12a
0.109817	-0.100769	0.143	0.195	1	Grsf1
0.109907	-0.0434356	0.452	0.524	1	Map2k2
0.109929	0.270719	0.946	0.905	1	Hsp90ab1
0.110052	-0.0294577	0.224	0.303	1	Clk3
0.110125	-0.0816139	0.361	0.446	1	Ola1
0.110271	0.0835931	0.357	0.294	1	Ctbp1
0.110361	0.202819	0.16	0.113	1	6430548M08Rik
0.11052	-0.058176	0.099	0.147	1	Rnf146
0.110616	-0.0087052	0.119	0.173	1	Slc1a5
0.110732	-0.0545673	0.078	0.121	1	Senp7
0.110808	-0.137658	0.194	0.251	1	Irak4
0.110911	-0.111733	0.231	0.303	1	Gatad1
0.110917	0.342864	0.486	0.45	1	Sqstm1
0.111035	-0.126212	0.119	0.169	1	Tnfsf9
0.111141	0.000615295	0.095	0.143	1	Aga
0.11117	0.0724125	0.201	0.147	1	Atg12
0.111331	0.197405	0.796	0.81	1	Cd68
0.111371	-0.0658454	0.276	0.351	1	Arl8b
0.111404	0.204203	0.228	0.182	1	Jmjd6
0.111456	-0.0224374	0.071	0.113	1	Zfp738
0.111484	0.169072	0.112	0.074	1	Pitpnc1
0.111575	-0.00327438	0.126	0.177	1	Pqlc1
0.111792	0.135743	0.177	0.13	1	Hyou1
0.111881	0.266324	0.408	0.368	1	Gpr35
0.111882	0.0795523	0.534	0.468	1	Rab21
0.111982	-0.014823	0.116	0.169	1	Cnp
0.112234	-0.0289239	0.211	0.286	1	Exosc8
0.112266	0.0858957	0.122	0.078	1	Dgat2
0.112382	-0.149905	0.582	0.658	1	Pet100
0.112587	-0.114377	0.211	0.277	1	Ufd1
0.112661	-0.145697	0.741	0.788	1	Cd300c2
0.112861	-0.0513379	0.075	0.117	1	Kif1bp
0.112951	0.103747	0.612	0.554	1	Psmb5
0.113038	-0.037736	0.068	0.108	1	Ccnq
0.113172	0.0389943	0.109	0.069	1	Pex6
0.113311	0.233491	0.721	0.745	1	Hcls1
0.113374	-0.0550616	0.17	0.225	1	Sike1
0.11344	0.199635	0.197	0.147	1	Hivep1
0.113501	-0.0804461	0.469	0.563	1	Uqcc2
0.113724	0.160331	0.401	0.346	1	Zfand3
0.113733	-0.0421388	0.177	0.238	1	Slc50a1
0.113808	0.250867	0.327	0.273	1	St3gal1
0.113808	-0.0626573	0.116	0.165	1	Dnpep
0.113972	0.116936	0.122	0.082	1	Dtx2
0.114115	-0.0331469	0.109	0.156	1	Hnrnph3
0.114506	-0.0617251	0.082	0.121	1	Tpm1
0.114607	-0.0968329	0.19	0.251	1	Taf12
0.114616	0.0788674	0.102	0.152	1	Dock7
0.114649	-0.103956	0.983	0.987	1	Rplp1
0.114652	-0.203249	0.235	0.294	1	Pdia4
0.114763	-0.0349073	0.088	0.134	1	A930007I19Rik
0.114768	-0.00694109	0.065	0.104	1	Panx1
0.114832	-0.171679	0.429	0.502	1	Emd
0.114869	0.0156571	0.112	0.165	1	Snrk
0.114964	-0.0476616	0.16	0.221	1	Pisd
0.11536	-0.102464	0.946	0.952	1	Rps5
0.115648	0.112785	0.969	0.974	1	Coro1a
0.115739	-0.21891	0.252	0.316	1	Plekhf2
0.115851	-0.122805	0.129	0.182	1	Golph3l
0.116126	0.0413466	0.381	0.476	1	Cebpz
0.116255	0.190827	0.143	0.1	1	Mink1
0.116491	0.138316	0.156	0.113	1	Fas
0.116521	0.242219	0.772	0.762	1	Nfe2l2
0.116599	-0.0883056	0.269	0.333	1	Rbm22
0.116612	0.0128084	0.112	0.16	1	Pycr2
0.116704	0.234471	0.228	0.186	1	Sec22b
0.116861	0.061431	0.095	0.143	1	Psmg2
0.117015	-0.0445868	0.694	0.775	1	Srrm2
0.117122	-0.0811753	0.167	0.221	1	Hagh
0.117159	-0.105335	0.561	0.636	1	Ndufc1
0.117364	-0.0465502	0.071	0.113	1	Iqsec1
0.117364	-0.0642724	0.071	0.113	1	Rnaseh1
0.118053	0.20893	0.177	0.134	1	Wdr82
0.118151	0.22845	0.143	0.1	1	Txndc12
0.118153	-0.0839274	0.374	0.463	1	Ensa
0.118296	-0.106861	0.102	0.147	1	Ppp5c
0.118586	-0.0827517	0.463	0.528	1	Dpm3
0.118993	0.138959	0.156	0.113	1	Chm
0.119116	0.168187	0.714	0.736	1	Glud1
0.119203	-0.0756062	0.156	0.212	1	Chsy1
0.119245	-0.0741887	0.136	0.19	1	Hscb
0.119436	-0.0320333	0.085	0.13	1	Tmem106b
0.119458	-0.0542742	0.531	0.632	1	Mycbp2
0.119489	0.136485	0.361	0.307	1	Polr2a
0.11958	0.208263	0.231	0.182	1	Zbtb7b
0.119724	0.136442	0.673	0.654	1	Ube2l3
0.119738	-0.123712	0.197	0.255	1	Malsu1
0.119813	-0.166092	0.776	0.797	1	Ptpn18
0.119959	0.265762	0.262	0.212	1	Add3
0.120154	0.122994	0.238	0.195	1	Gpr108
0.12016	-0.0523549	0.241	0.303	1	Ak6
0.120223	0.00297483	0.337	0.277	1	Ppp4r3b
0.120236	-0.125329	0.194	0.255	1	Rnf216
0.120431	-0.0408725	0.255	0.329	1	Cfh
0.120548	-0.135688	0.112	0.16	1	Gabarapl1
0.120947	-0.203093	0.827	0.887	1	Rrbp1
0.121008	-0.112076	0.452	0.537	1	Rnpep
0.121354	0.135612	0.184	0.139	1	Abca7
0.121586	0.319944	0.235	0.186	1	Cd82
0.121699	-0.024298	0.068	0.108	1	Grhpr
0.121742	-0.142862	0.245	0.307	1	Ccnt1
0.12176	-0.0228952	0.112	0.165	1	Irgm1
0.121838	-0.122854	0.143	0.195	1	Tcf12
0.121944	-0.0290778	0.102	0.147	1	Mesd
0.122098	-0.0583797	0.167	0.225	1	Shkbp1
0.122103	-0.0607823	0.333	0.429	1	Ndufs3
0.122162	0.324996	0.34	0.299	1	Dusp16
0.122233	0.173913	0.986	0.991	1	Ftl1
0.122673	0.165992	0.405	0.364	1	Sap30
0.122964	-0.0754287	0.099	0.143	1	Commd10
0.123199	0.213937	0.112	0.074	1	Cdc42ep2
0.123258	0.13348	0.238	0.186	1	Glipr2
0.123362	-0.0827133	0.575	0.632	1	Tbca
0.123434	-0.0718197	0.068	0.108	1	Ccdc90b
0.123618	0.33451	0.571	0.567	1	Anxa1
0.123844	-0.102843	0.129	0.177	1	Afg3l1
0.123856	-0.092414	0.459	0.567	1	Tnfaip8l2
0.123863	-0.119989	0.119	0.165	1	Casp3
0.124004	-0.0765082	0.276	0.338	1	Ssbp1
0.124098	0.0475117	0.16	0.113	1	Ggct
0.124151	-0.157257	0.35	0.398	1	Sp110
0.124559	0.123789	0.895	0.896	1	Spi1
0.124701	0.235206	0.207	0.16	1	Noct
0.124728	0.127715	0.435	0.372	1	Dbnl
0.124846	0.123128	0.126	0.087	1	Tmem71
0.124852	0.169695	0.728	0.649	1	Nfkbia
0.124875	0.142949	0.401	0.355	1	Sar1b
0.124969	-0.103666	0.075	0.113	1	Foxo1
0.125015	0.17431	0.32	0.268	1	Cul3
0.125312	-0.00735651	0.167	0.229	1	Ppil3
0.125313	0.116446	0.313	0.268	1	Mgat2
0.12546	-0.0498928	0.204	0.268	1	Uggt1
0.12554	-0.137764	0.075	0.113	1	Zcchc24
0.125772	-0.10374	0.15	0.199	1	Csf2rb2
0.126041	-0.113918	0.071	0.108	1	Med6
0.126096	-0.0701572	0.133	0.182	1	Srd5a3
0.12641	-0.098059	0.116	0.16	1	Dnmt1
0.126426	0.0733028	0.364	0.303	1	Napa
0.126603	0.0277951	0.207	0.273	1	Esf1
0.126858	-0.0439574	0.085	0.13	1	Tbce
0.127061	-0.0691168	0.238	0.299	1	Dazap1
0.127438	-0.106288	0.619	0.701	1	Arpp19
0.127616	-0.0990818	0.432	0.532	1	Ubap2l
0.127625	-0.0916864	0.946	0.957	1	Rps10
0.127693	0.0329098	0.119	0.078	1	Mid1ip1
0.127774	-0.125974	0.143	0.195	1	Taf3
0.127794	-0.0951464	0.449	0.541	1	Ppp1r10
0.127797	0.421414	0.333	0.286	1	Ascc3
0.127908	0.163384	0.612	0.589	1	Ap1s2
0.127911	-0.0868181	0.408	0.485	1	Mrpl24
0.127911	-0.0778176	0.412	0.481	1	Dctn2
0.127985	-0.187083	0.463	0.537	1	Taf1d
0.128067	-0.0878291	0.099	0.143	1	Zfp280d
0.12842	-0.0927469	0.088	0.13	1	Prr14l
0.128594	-0.0921853	0.194	0.26	1	Elf4
0.128859	0.0199463	0.065	0.104	1	Tecpr1
0.129085	-0.0596532	0.262	0.333	1	Lrch4
0.129124	0.150112	0.537	0.494	1	Kif5b
0.12913	-0.104539	0.197	0.26	1	Rcc2
0.129155	0.303534	0.279	0.234	1	Mdm4
0.129251	-0.143393	0.167	0.221	1	Bms1
0.129493	0.147752	0.374	0.325	1	Ikzf1
0.129717	0.156688	0.619	0.58	1	Mrfap1
0.129766	0.16273	0.293	0.242	1	Pts
0.130144	-0.0435977	0.19	0.251	1	Zmynd11
0.130246	0.134176	0.177	0.13	1	Oard1
0.130246	-0.0306887	0.207	0.268	1	Ctdsp2
0.130264	0.0662094	0.102	0.065	1	Ctdspl
0.13037	-0.0809586	0.204	0.264	1	Pip5k1c
0.130387	-0.0638516	0.524	0.628	1	Qk
0.130517	0.0797601	0.204	0.277	1	Lacc1
0.130555	-0.107491	0.156	0.208	1	Naga
0.130596	0.196096	0.612	0.606	1	Psma1
0.130664	0.140743	0.735	0.697	1	Dad1
0.131176	-0.0101235	0.068	0.108	1	Dus1l
0.131379	0.161751	0.561	0.537	1	Sfr1
0.131646	0.129511	0.156	0.113	1	Zfp655
0.131734	0.24287	0.272	0.225	1	Tcof1
0.132083	-0.0522662	0.286	0.368	1	Imp3
0.132175	-0.0706904	0.082	0.121	1	Bckdk
0.132461	-0.0876811	0.119	0.169	1	Rgs18
0.132543	-0.17175	0.143	0.19	1	Trim28
0.132598	-0.0427576	0.105	0.152	1	Qdpr
0.132703	-0.00941792	0.163	0.225	1	Trappc10
0.13272	0.151397	0.81	0.801	1	Hnrnpf
0.132927	0.0329149	0.122	0.173	1	Tsen34
0.133042	-0.0834591	0.286	0.351	1	Rsl1d1
0.13307	-0.110184	0.905	0.9	1	Ybx1
0.133208	0.193845	0.201	0.156	1	Fam168a
0.133218	-0.0377728	0.085	0.13	1	Mad2l2
0.133375	0.263116	0.252	0.208	1	Elovl5
0.133687	-0.0910737	0.187	0.251	1	Dcaf12
0.133798	-0.0357243	0.255	0.329	1	Tubb6
0.13394	-0.115717	0.065	0.1	1	Tubgcp5
0.133966	-0.137469	0.442	0.515	1	Lsm12
0.133967	-0.169759	0.347	0.429	1	Prex1
0.134503	-0.0686456	0.316	0.411	1	Rp9
0.134891	0.120136	0.167	0.229	1	Kdm3b
0.134993	0.222857	0.48	0.433	1	Fuca1
0.135216	0.130663	0.136	0.095	1	Rhot1
0.135532	-0.09837	0.942	0.926	1	Gapdh
0.135666	0.281576	0.609	0.584	1	Lilr4b
0.135855	0.134059	0.371	0.325	1	Mafg
0.135951	-0.156585	0.207	0.26	1	Fgl2
0.136035	-0.179763	0.218	0.268	1	Exosc3
0.136161	-0.0776343	0.085	0.126	1	Frmd4b
0.136242	-0.0773798	0.296	0.351	1	Anapc11
0.136511	-0.0736511	0.364	0.429	1	Adprh
0.136724	-0.166229	0.316	0.39	1	Naaa
0.136893	-0.295362	0.116	0.16	1	Il1r2
0.136938	-0.0349168	0.116	0.165	1	Erg28
0.136979	-0.07333	0.143	0.195	1	Sertad2
0.136998	0.168806	0.282	0.238	1	Stip1
0.137128	0.166206	0.116	0.078	1	Mapk8ip3
0.137184	-0.0820095	0.609	0.675	1	Micos10
0.137206	-0.138351	0.381	0.463	1	Mef2c
0.137236	-0.0606139	0.095	0.139	1	Tfam
0.137409	-0.0457934	0.255	0.329	1	Sik1
0.137593	-0.0403383	0.105	0.152	1	Hes6
0.137593	-0.0839831	0.105	0.152	1	Ptprs
0.137781	0.176365	0.779	0.801	1	Ptpn1
0.137803	0.187007	0.554	0.524	1	Bach1
0.137879	0.150019	0.571	0.528	1	Micos13
0.13797	-0.119394	0.122	0.165	1	Atg2a
0.138075	-0.0143257	0.286	0.359	1	Pcif1
0.138416	-0.0106709	0.98	0.983	1	Fth1
0.13848	0.075479	0.156	0.113	1	Stx18
0.138704	0.343912	0.412	0.381	1	Lims1
0.138905	0.185183	0.15	0.113	1	Kri1
0.13897	0.00998959	0.643	0.732	1	Fcgr3
0.139138	0.173071	0.269	0.221	1	Peli1
0.139231	-0.1232	0.456	0.532	1	Ssr1
0.139539	0.156273	0.109	0.074	1	Cdkal1
0.139872	-0.0224103	0.143	0.19	1	Guk1
0.139882	-0.190773	0.354	0.416	1	Cmc1
0.139962	0.0582811	0.238	0.186	1	5031425E22Rik
0.140008	-0.0583861	0.32	0.39	1	Commd3
0.140144	-0.0763295	0.313	0.39	1	Cbx3
0.140255	-0.0951434	0.398	0.468	1	Ndufs2
0.140315	0.00184876	0.095	0.139	1	Nudt14
0.140355	0.201831	0.18	0.143	1	Mta2
0.14077	0.222219	0.354	0.316	1	Glipr1
0.141672	0.149587	0.391	0.368	1	Arl1
0.141679	0.189766	0.452	0.407	1	Uvrag
0.142216	0.184178	0.354	0.294	1	Top2b
0.142278	-0.114558	0.289	0.346	1	Lsm7
0.142348	0.13849	0.197	0.152	1	Pes1
0.142669	-0.0167614	0.099	0.143	1	1110059E24Rik
0.14271	0.205297	0.429	0.39	1	Dync1h1
0.142871	0.214114	0.381	0.333	1	Foxn2
0.143127	-0.102472	0.065	0.1	1	Suclg2
0.143185	0.0418997	0.344	0.29	1	Tmem131
0.143296	0.185801	0.602	0.567	1	Cwc15
0.14331	-0.0730844	0.323	0.381	1	Polr2l
0.143692	0.0347316	0.269	0.221	1	Sf3a3
0.143733	-0.045478	0.095	0.139	1	Ehmt1
0.143837	0.177071	0.48	0.446	1	Pfdn6
0.143949	-0.0308782	0.112	0.16	1	Pspc1
0.144275	-0.0706492	0.075	0.113	1	Lonp1
0.144297	0.11957	0.299	0.251	1	Pdha1
0.144541	-0.0292402	0.122	0.173	1	Ppard
0.144875	-0.0925127	0.146	0.195	1	Nt5c2
0.144879	0.323091	0.286	0.242	1	Hps3
0.145372	0.0446808	0.405	0.489	1	Fcho2
0.14538	-0.0944263	0.163	0.212	1	Tmem183a
0.145486	-0.0586424	0.177	0.229	1	Hat1
0.1455	0.123957	0.16	0.117	1	Mbd1
0.145957	0.0796179	0.119	0.082	1	Cask
0.146025	0.0178745	0.088	0.134	1	Wdr46
0.146056	0.00826455	0.153	0.208	1	Ap1m1
0.146565	-0.0890153	0.095	0.134	1	Rarg
0.146597	-0.048009	0.105	0.147	1	1700017B05Rik
0.146609	0.078356	0.19	0.255	1	Ddx42
0.146641	-0.0397687	0.588	0.649	1	Ier2
0.146872	-0.0165952	0.15	0.199	1	Ing1
0.14693	0.0442431	0.116	0.165	1	Vps13a
0.146948	0.147272	0.248	0.203	1	Unc50
0.147348	0.146388	0.779	0.792	1	Lamp2
0.147416	-0.111705	0.211	0.264	1	Dnajc1
0.147419	-0.108886	0.259	0.312	1	Tmem173
0.14742	0.0582988	0.371	0.312	1	Itgb7
0.147446	-0.0579962	0.156	0.208	1	Cebpzos
0.147458	-0.179767	0.218	0.264	1	Mta3
0.147835	0.0379187	0.316	0.39	1	Cmip
0.147849	-0.0246575	0.071	0.108	1	Ahctf1
0.147957	-0.0523185	0.184	0.238	1	Gcc2
0.147992	-0.0657282	0.969	0.978	1	Rpl27
0.148419	-0.125172	0.187	0.242	1	Gdpd3
0.148448	0.228678	0.629	0.636	1	Emb
0.148462	-0.035162	0.075	0.113	1	Nudt2
0.148678	0.143514	0.728	0.727	1	Shisa5
0.148693	-0.0786224	0.109	0.152	1	Tmem185b
0.148782	-0.0831873	0.48	0.55	1	Snap23
0.148974	-0.00330842	0.109	0.152	1	Rgl2
0.149035	-0.086512	0.67	0.753	1	Taf10
0.149218	-0.0791783	0.19	0.238	1	Prpf6
0.149293	0.0325858	0.143	0.1	1	Pros1
0.149444	-0.0546182	0.16	0.212	1	Kpna3
0.14968	-0.00952191	0.133	0.186	1	Nudt5
0.149826	0.0895997	0.187	0.139	1	Znrf1
0.14989	0.0872901	0.122	0.082	1	Cyb5r1
0.149899	-0.166653	0.133	0.177	1	Relt
0.149969	-0.0856255	0.762	0.814	1	Cox5a
0.149976	0.0145444	0.092	0.139	1	Abt1
0.15014	0.0864496	0.136	0.095	1	Mir22hg
0.150285	-0.0152004	0.105	0.152	1	Gtf2h2
0.15036	-0.104805	0.398	0.463	1	Abcf1
0.150458	-0.0286414	0.347	0.416	1	Rdx
0.150583	0.213107	0.299	0.255	1	Lman1
0.150599	0.0606588	0.367	0.455	1	Taok3
0.150653	-0.0664312	0.092	0.134	1	Ints11
0.150951	-0.0771393	0.571	0.641	1	Bag1
0.151006	0.0386165	0.088	0.13	1	Ube4b
0.151243	-0.0408184	0.259	0.333	1	Pdhb
0.15162	-0.0749266	0.116	0.16	1	Spg7
0.151752	0.0729634	0.112	0.074	1	Hsdl1
0.151939	0.0135227	0.207	0.165	1	Fbxo28
0.152403	-0.00090206	0.078	0.117	1	Ptpn7
0.152443	0.0846569	0.146	0.108	1	Mrpl46
0.15253	-0.0613599	0.33	0.407	1	Os9
0.152537	0.0645332	0.272	0.221	1	Babam2
0.152782	-0.0754879	0.085	0.126	1	Sp3os
0.152782	-0.0361803	0.085	0.126	1	Apool
0.153017	0.0247951	0.197	0.147	1	1700123O20Rik
0.153029	-0.137011	0.303	0.355	1	B4galt1
0.15328	0.0787122	0.262	0.212	1	Ppil4
0.153408	-0.0185665	0.075	0.113	1	Icosl
0.153491	-0.0612404	0.204	0.268	1	Adnp
0.153815	-0.177519	0.177	0.225	1	Mybbp1a
0.153826	-0.0624437	0.068	0.104	1	Unc45a
0.153853	-0.0447634	0.065	0.1	1	Gm32036
0.154093	0.0105516	0.163	0.212	1	Paip1
0.154111	-0.102824	0.163	0.208	1	Calu
0.154195	-0.052293	0.565	0.623	1	Hnrnpab
0.154405	0.088882	0.269	0.225	1	Mrps12
0.154537	0.143506	0.296	0.242	1	Ppp6c
0.154554	-0.097153	0.167	0.212	1	Ncln
0.155058	-0.0134173	0.231	0.299	1	Acp1
0.155195	0.154748	0.143	0.104	1	Prpsap1
0.155242	0.22502	0.344	0.303	1	Mbp
0.155272	-0.06028	0.976	0.978	1	Rpl19
0.15571	-0.271958	0.173	0.216	1	Cd33
0.155733	0.00420498	0.17	0.126	1	Mrtfa
0.155951	-0.00455003	0.139	0.19	1	Odr4
0.155993	0.0863577	0.088	0.13	1	Hgf
0.156115	0.00321404	0.156	0.208	1	Prkrip1
0.156322	-0.16451	0.35	0.416	1	Ramac
0.156335	0.121593	0.935	0.892	1	Arpc2
0.156393	0.183039	0.748	0.736	1	Pcbp1
0.156569	0.350817	0.252	0.212	1	Rasa4
0.156625	0.128951	0.122	0.087	1	Rptor
0.156662	-0.0192278	0.388	0.476	1	Brd1
0.156731	0.103242	0.296	0.247	1	Elof1
0.156821	-0.0720678	0.129	0.177	1	Atp6v0a2
0.156949	0.131426	0.289	0.238	1	Commd7
0.156983	-0.0320979	0.068	0.104	1	Nutf2-ps1
0.157173	0.173897	0.354	0.307	1	Acaa2
0.157444	-0.109972	0.095	0.134	1	Nsun6
0.157756	-0.0951887	0.088	0.126	1	Nudt22
0.157786	0.283019	0.34	0.307	1	Phip
0.157802	-0.0703361	0.065	0.1	1	Spsb1
0.157906	-0.0376436	0.105	0.147	1	Ylpm1
0.158273	0.105591	0.201	0.156	1	Exosc4
0.158396	0.200649	0.595	0.55	1	Pgam1
0.158454	0.115959	0.133	0.095	1	Ints8
0.158568	-0.0467316	0.956	0.957	1	Rpl26
0.158599	0.195304	0.231	0.19	1	Dpp8
0.158696	-0.0318107	0.078	0.117	1	Nt5c3
0.158771	-0.05981	0.122	0.169	1	Abcb7
0.158924	-0.0899555	0.966	0.978	1	Rps27a
0.158982	0.214581	0.241	0.195	1	Themis2
0.159212	-0.106634	0.401	0.455	1	Casp8
0.159778	-0.0381174	0.442	0.519	1	Trappc2l
0.159919	-0.060845	0.442	0.506	1	Ppp2r5c
0.160041	-0.174055	0.262	0.316	1	Tifa
0.160082	-0.0768702	0.398	0.468	1	Gtf2h5
0.160928	-0.0974199	0.099	0.139	1	Abl1
0.160947	0.185069	0.65	0.636	1	Ms4a4c
0.161001	0.111421	0.711	0.675	1	Ndufb7
0.161701	0.0304275	0.197	0.26	1	Arih2
0.161957	-0.00852405	0.299	0.372	1	Sbds
0.162359	-0.0755061	0.112	0.152	1	Dnlz
0.162487	-0.0914143	0.177	0.229	1	Smarcc2
0.162636	-0.0755352	0.109	0.147	1	Zscan26
0.162655	0.100545	0.207	0.165	1	Slc31a1
0.162672	-0.116049	0.84	0.9	1	Tpm3
0.162939	-0.0105894	0.065	0.1	1	Mosmo
0.162948	0.0400604	0.126	0.087	1	Spryd7
0.162948	0.0121201	0.126	0.087	1	Triobp
0.16303	0.185251	0.537	0.502	1	Rab5if
0.163175	0.238463	0.17	0.13	1	Kcnq1ot1
0.163592	-0.0607362	0.153	0.203	1	Rpf2
0.163918	-0.0593221	0.102	0.143	1	Atg4d
0.164054	-0.006009	0.177	0.234	1	Rabgef1
0.164109	-0.126343	0.745	0.779	1	Tomm7
0.164171	0.134035	0.32	0.273	1	Nemf
0.164187	-0.140707	0.459	0.519	1	Mrps18c
0.164309	-0.00195941	0.306	0.372	1	Gpr132
0.164361	0.137554	0.122	0.087	1	Tmem19
0.165383	0.107102	0.18	0.139	1	Emp1
0.165408	-0.0792855	0.228	0.281	1	Pop5
0.165412	-0.0130911	0.245	0.307	1	Hmgn2
0.165522	-0.0237649	0.316	0.398	1	Plgrkt
0.16573	-0.0645565	0.116	0.16	1	Rnf169
0.166018	0.0992448	0.112	0.078	1	Gm7072
0.166203	0.0432536	0.231	0.303	1	Arhgef6
0.166252	-0.111494	0.483	0.554	1	Aimp1
0.166521	0.156949	0.194	0.152	1	BC005561
0.166565	0.166447	0.347	0.299	1	Usp25
0.166756	-0.192749	0.153	0.195	1	Trim12a
0.166849	-0.028894	0.276	0.342	1	Fam133b
0.166854	0.170762	0.286	0.251	1	Hikeshi
0.166885	0.112907	0.146	0.108	1	Rangap1
0.167282	-0.032821	0.071	0.108	1	Jak3
0.167317	-0.0799001	0.976	0.974	1	Rpl13
0.16732	-0.0179614	0.986	0.991	1	mt-Nd2
0.167439	-0.0959702	0.344	0.407	1	Ech1
0.16748	-0.0682119	0.082	0.121	1	Spidr
0.167585	-0.0236585	0.248	0.32	1	Isy1
0.167877	0.129911	0.18	0.139	1	Cdk17
0.168069	-0.0488477	0.163	0.216	1	Dpy30
0.168129	-0.0626021	0.143	0.19	1	Pdcd7
0.168598	0.193604	0.245	0.203	1	Oga
0.168842	0.227537	0.568	0.554	1	Manf
0.168847	-0.00485417	0.099	0.139	1	Mrpl10
0.168862	-0.0719395	0.078	0.113	1	Myo9a
0.168963	0.0382986	0.065	0.1	1	Utp20
0.168965	-0.0795533	0.452	0.528	1	Ndufab1
0.169012	-0.072991	0.762	0.818	1	D8Ertd738e
0.169353	-0.00053208	0.068	0.104	1	Ccdc69
0.169386	-0.000314119	0.109	0.152	1	Ankrd10
0.169577	0.112917	0.412	0.359	1	Utp3
0.169607	0.13277	0.49	0.433	1	Dnaja2
0.16982	0.130766	0.871	0.853	1	Actr3
0.169841	0.184832	0.102	0.069	1	Sugp1
0.170111	-0.0380133	0.065	0.1	1	Klhl20
0.170299	-0.175589	0.105	0.143	1	Vkorc1l1
0.170644	-0.0436928	0.112	0.156	1	Med25
0.170716	-0.0502611	0.163	0.216	1	Pde3b
0.171013	0.128903	0.422	0.385	1	Notch2
0.171033	0.167511	0.235	0.195	1	Atg101
0.171332	0.135973	0.276	0.234	1	Wbp2
0.171413	-0.0865109	0.102	0.139	1	Tpcn1
0.171474	0.113182	0.694	0.675	1	Ptp4a2
0.171642	-0.0642644	0.156	0.203	1	Capn1
0.17198	0.0951291	0.952	0.952	1	Cyba
0.172046	-0.0314881	0.068	0.1	1	Baiap2
0.172057	-0.0391604	0.167	0.216	1	Zfand2b
0.172216	0.24434	0.238	0.195	1	Zfp871
0.172613	0.0704369	0.293	0.242	1	Dynlt1f
0.172752	-0.0534449	0.16	0.208	1	Rbm4
0.172754	0.0424075	0.228	0.294	1	Ep400
0.172756	-0.0208069	0.276	0.359	1	Arhgef2
0.173069	0.0289336	0.15	0.203	1	Tbrg1
0.173118	-0.0644546	0.327	0.394	1	Mcrip1
0.173574	-0.105679	0.895	0.926	1	Gnai2
0.173699	-0.0563256	0.153	0.208	1	Slf2
0.173703	0.267221	0.167	0.13	1	Cbx4
0.173737	-0.0739751	0.099	0.139	1	Timm9
0.173754	-0.0934434	0.204	0.264	1	Cep83
0.173795	0.103464	0.915	0.918	1	Rhoa
0.173839	-0.0282143	0.235	0.294	1	Atg5
0.173965	-0.067732	0.595	0.649	1	Sf3b5
0.17437	-0.0100607	0.065	0.1	1	Lrp5
0.174434	0.241021	0.201	0.16	1	Pfkfb3
0.174989	-0.0402832	0.078	0.113	1	Ptgr2
0.175288	-0.0375854	0.289	0.346	1	Glyr1
0.175481	0.144663	0.622	0.615	1	Psmb4
0.175518	-0.118483	0.075	0.108	1	Bicd2
0.175721	-0.0932073	0.078	0.113	1	Slc39a14
0.17593	0.00204749	0.105	0.147	1	Cd38
[truncated: 4,078 more rows]

## Sheet: Monocyte_GOBP_Up
	Term	Overlap	P.value	Adjusted.P.value	Old.P.value	Old.Adjusted.P.value	Odds.Ratio	Combined.Score	Genes
1	pentose-phosphate shunt, non-oxidative branch (GO:0009052)	1/6	0.00119952	0.00735991	0	0	1332.73	8963.74	TALDO1
2	surfactant homeostasis (GO:0043129)	1/7	0.00139934	0.00735991	0	0	1110.56	7298.3	NAPSA
3	chemical homeostasis within a tissue (GO:0048875)	1/7	0.00139934	0.00735991	0	0	1110.56	7298.3	NAPSA
4	positive regulation of myoblast fusion (GO:1901741)	1/10	0.00199861	0.00735991	0	0	740.259	4600.93	CD53
5	regulation of myoblast fusion (GO:1901739)	1/12	0.00239798	0.00735991	0	0	605.606	3653.7	CD53
6	pentose-phosphate shunt (GO:0006098)	1/13	0.00259762	0.00735991	0	0	555.111	3304.67	TALDO1
7	positive regulation of syncytium formation by plasma membrane fusion (GO:0060143)	1/16	0.00319635	0.00776257	0	0	444.022	2551.24	CD53
8	glucose 6-phosphate metabolic process (GO:0051156)	1/23	0.00459235	0.00975875	0	0	302.636	1629.2	TALDO1
9	membrane protein proteolysis (GO:0033619)	1/39	0.00777771	0.0146912	0	0	175.07	850.227	NAPSA
10	interleukin-12-mediated signaling pathway (GO:0035722)	1/46	0.0091689	0.014784	0	0	147.785	693.399	TALDO1
11	cellular response to interleukin-12 (GO:0071349)	1/48	0.00956611	0.014784	0	0	141.482	657.826	TALDO1
12	proteolysis (GO:0006508)	1/287	0.0561801	0.0795885	0	0	22.972	66.1409	NAPSA
13	cellular protein metabolic process (GO:0044267)	1/417	0.0808333	0.0999728	0	0	15.6891	39.4638	NAPSA
14	neutrophil degranulation (GO:0043312)	1/481	0.0927913	0.0999728	0	0	13.5528	32.2204	CD53
15	neutrophil activation involved in immune response (GO:0002283)	1/485	0.0935348	0.0999728	0	0	13.438	31.8403	CD53
16	neutrophil mediated immunity (GO:0002446)	1/488	0.0940921	0.0999728	0	0	13.3532	31.56	CD53
17	cytokine-mediated signaling pathway (GO:0019221)	1/621	0.118542	0.118542	0	0	10.4172	22.2145	TALDO1

## Sheet: Monocyte_GOBP_Down
	Term	Overlap	P.value	Adjusted.P.value	Old.P.value	Old.Adjusted.P.value	Odds.Ratio	Combined.Score	Genes
1	SRP-dependent cotranslational protein targeting to membrane (GO:0006614)	7/90	4.86818e-10	1.35272e-07	0	0	50.7992	1089.29	RPL41;RPS28;RPL11;RPL36;RPL38;RPL37;RPL6
2	cytoplasmic translation (GO:0002181)	7/93	6.14607e-10	1.35272e-07	0	0	49.0197	1039.71	RPL41;RPS28;RPL11;RPL36;RPL38;RPL37;RPL6
3	cotranslational protein targeting to membrane (GO:0006613)	7/94	6.63099e-10	1.35272e-07	0	0	48.4538	1024.03	RPL41;RPS28;RPL11;RPL36;RPL38;RPL37;RPL6
4	protein targeting to ER (GO:0045047)	7/103	1.26695e-09	1.93844e-07	0	0	43.8914	899.188	RPL41;RPS28;RPL11;RPL36;RPL38;RPL37;RPL6
5	synapse pruning (GO:0098883)	4/9	1.71505e-09	2.09922e-07	0	0	443.444	8950.4	C1QB;C3;C1QA;C1QC
6	nuclear-transcribed mRNA catabolic process, nonsense-mediated decay (GO:0000184)	7/113	2.43405e-09	2.48273e-07	0	0	39.7307	788.007	RPL41;RPS28;RPL11;RPL36;RPL38;RPL37;RPL6
7	cellular protein metabolic process (GO:0044267)	10/417	6.76015e-09	5.91031e-07	0	0	16.0139	301.257	C3;RPL41;RPS28;RPL11;RPL36;SPP1;RPL38;APOE;RPL37;RPL6
8	rRNA metabolic process (GO:0016072)	7/162	2.9909e-08	2.03381e-06	0	0	27.1036	469.573	RPL41;RPS28;RPL11;RPL36;RPL38;RPL37;RPL6
9	peptide biosynthetic process (GO:0043043)	7/162	2.9909e-08	2.03381e-06	0	0	27.1036	469.573	RPL41;RPS28;RPL11;RPL36;RPL38;RPL37;RPL6
10	nuclear-transcribed mRNA catabolic process (GO:0000956)	7/171	4.34056e-08	2.61594e-06	0	0	25.6046	434.066	RPL41;RPS28;RPL11;RPL36;RPL38;RPL37;RPL6
11	rRNA processing (GO:0006364)	7/173	4.70186e-08	2.61594e-06	0	0	25.2935	426.771	RPL41;RPS28;RPL11;RPL36;RPL38;RPL37;RPL6
12	ribosome biogenesis (GO:0042254)	7/192	9.60363e-08	4.89785e-06	0	0	22.674	366.379	RPL41;RPS28;RPL11;RPL36;RPL38;RPL37;RPL6
13	ncRNA processing (GO:0034470)	7/201	1.31282e-07	6.18035e-06	0	0	21.6123	342.467	RPL41;RPS28;RPL11;RPL36;RPL38;RPL37;RPL6
14	cell junction disassembly (GO:0150146)	3/6	1.47589e-07	6.45173e-06	0	0	539.378	8483.79	C1QB;C1QA;C1QC
15	cellular macromolecule biosynthetic process (GO:0034645)	8/314	1.67757e-07	6.84447e-06	0	0	16.0572	250.504	RPL41;RPS28;RPL11;RPL36;RPL38;APOE;RPL37;RPL6
16	translation (GO:0006412)	7/214	2.01073e-07	7.69103e-06	0	0	20.2417	312.119	RPL41;RPS28;RPL11;RPL36;RPL38;RPL37;RPL6
17	complement activation, classical pathway (GO:0006958)	3/9	6.17308e-07	2.22231e-05	0	0	269.649	3855.41	C1QB;C1QA;C1QC
18	humoral immune response mediated by circulating immunoglobulin (GO:0002455)	3/11	1.20922e-06	4.11134e-05	0	0	202.216	2755.3	C1QB;C1QA;C1QC
19	positive regulation of endocytosis (GO:0045807)	4/48	2.5041e-06	8.06585e-05	0	0	50.2929	648.657	C3;DAB2;AXL;APOE
20	regulation of complement activation (GO:0030449)	4/50	2.95528e-06	9.04315e-05	0	0	48.1014	612.424	C1QB;C3;C1QA;C1QC
21	regulation of immune effector process (GO:0002697)	4/53	3.74143e-06	0.000109036	0	0	45.1497	564.192	C1QB;C3;C1QA;C1QC
22	regulation of humoral immune response (GO:0002920)	4/54	4.03493e-06	0.000112244	0	0	44.2444	549.539	C1QB;C3;C1QA;C1QC
23	gene expression (GO:0010467)	7/356	6.00163e-06	0.000159696	0	0	11.9195	143.314	RPL41;RPS28;RPL11;RPL36;RPL38;RPL37;RPL6
24	neutrophil degranulation (GO:0043312)	7/481	4.1761e-05	0.00106491	0	0	8.72024	87.931	C3;GSN;ARG1;HEXB;CLEC5A;CTSS;CTSC
25	neutrophil activation involved in immune response (GO:0002283)	7/485	4.4012e-05	0.00107724	0	0	8.64549	86.7234	C3;GSN;ARG1;HEXB;CLEC5A;CTSS;CTSC
26	neutrophil mediated immunity (GO:0002446)	7/488	4.5765e-05	0.00107724	0	0	8.59025	85.8337	C3;GSN;ARG1;HEXB;CLEC5A;CTSS;CTSC
27	ribosome assembly (GO:0042255)	3/50	0.000136086	0.00308461	0	0	34.3525	305.814	RPS28;RPL11;RPL6
28	ribonucleoprotein complex assembly (GO:0022618)	4/136	0.000154597	0.00337905	0	0	16.6902	146.452	RPS28;RPL11;RPL38;RPL6
29	neuron remodeling (GO:0016322)	2/10	0.000173732	0.00366635	0	0	131.263	1136.48	C3;C1QA
30	receptor-mediated endocytosis (GO:0006898)	4/143	0.000187488	0.00382476	0	0	15.8441	135.971	DAB2;SPARC;MRC1;APOE
31	ribonucleoprotein complex biogenesis (GO:0022613)	3/60	0.000234328	0.00462608	0	0	28.3115	236.65	RPS28;RPL11;RPL38
32	positive regulation of lipid transport (GO:0032370)	2/13	0.000299996	0.00573742	0	0	95.4498	774.264	SPP1;APOE
33	positive regulation of response to cytokine stimulus (GO:0060760)	2/15	0.00040282	0.00747049	0	0	80.7571	631.28	CD74;AXL
34	neuron maturation (GO:0042551)	2/18	0.000584744	0.0105254	0	0	65.6053	488.388	C3;C1QA
35	positive regulation of cellular protein catabolic process (GO:1903364)	2/19	0.000652712	0.0114131	0	0	61.743	452.847	APOE;CTSC
36	positive regulation of viral life cycle (GO:1903902)	2/24	0.00104686	0.0177967	0	0	47.6986	327.306	CD74;AXL
37	regulation of proteolysis involved in cellular protein catabolic process (GO:1903050)	2/25	0.00113646	0.0183029	0	0	45.6224	309.313	APOE;CTSC
38	ribosomal large subunit assembly (GO:0000027)	2/25	0.00113646	0.0183029	0	0	45.6224	309.313	RPL11;RPL6
39	positive regulation of phosphorylation (GO:0042327)	4/253	0.00159798	0.0250761	0	0	8.79563	56.6352	C3;CD74;DAB2;AXL
40	synapse organization (GO:0050808)	3/126	0.00203466	0.0311303	0	0	13.0765	81.0404	C1QB;C1QA;C1QC
41	regulation of lipid biosynthetic process (GO:0046890)	2/35	0.00222569	0.0332224	0	0	31.7815	194.112	C3;APOE
42	positive regulation of cytokine-mediated signaling pathway (GO:0001961)	2/36	0.00235364	0.0342958	0	0	30.8452	186.669	CD74;AXL
43	negative regulation of endothelial cell proliferation (GO:0001937)	2/37	0.00248499	0.0353678	0	0	29.9624	179.699	SPARC;APOE
44	negative regulation of apoptotic process (GO:0043066)	5/485	0.00268442	0.0373379	0	0	5.79762	34.3236	CD74;DAB2;AXL;CLEC5A;APOE
45	regulation of viral entry into host cell (GO:0046596)	2/39	0.00275786	0.0375069	0	0	28.34	167.016	CD74;GSN
46	extracellular matrix organization (GO:0030198)	4/300	0.00296458	0.0394418	0	0	7.38138	42.9672	SPARC;GSN;SPP1;CTSS
47	visual system development (GO:0150063)	2/41	0.0030442	0.0396393	0	0	26.8839	155.779	C3;C1QA
48	natural killer cell activation (GO:0030101)	2/43	0.00334388	0.0419573	0	0	25.57	145.765	AXL;IL21R
49	positive regulation of nucleic acid-templated transcription (GO:1903508)	5/511	0.00335933	0.0419573	0	0	5.49238	31.2847	ACTA2;CD74;SPP1;APOE;CREB5
50	positive regulation of receptor-mediated endocytosis (GO:0048260)	2/44	0.0034987	0.0428241	0	0	24.9599	141.157	C3;DAB2
51	glycosaminoglycan catabolic process (GO:0006027)	2/56	0.00561009	0.0670519	0	0	19.4016	100.562	HEXB;SDC3
52	ribosomal large subunit biogenesis (GO:0042273)	2/57	0.00580678	0.0670519	0	0	19.0478	98.0722	RPL11;RPL6
53	positive regulation of proteolysis (GO:0045862)	2/57	0.00580678	0.0670519	0	0	19.0478	98.0722	APOE;CTSC
54	positive regulation of protein binding (GO:0032092)	2/58	0.0060066	0.0680748	0	0	18.7068	95.6832	RPL11;APOE
55	cellular protein catabolic process (GO:0044257)	2/60	0.00641558	0.0710224	0	0	18.0599	91.1849	CTSS;CTSC
56	regulation of endocytosis (GO:0030100)	2/61	0.00662471	0.0710224	0	0	17.7529	89.0654	DAB2;APOE
57	negative regulation of programmed cell death (GO:0043069)	4/381	0.00689819	0.0710224	0	0	5.77159	28.7223	CD74;DAB2;AXL;CLEC5A
58	positive regulation of macromolecule metabolic process (GO:0010604)	4/384	0.00708848	0.0710224	0	0	5.72515	28.3354	ACTA2;CD74;GSN;RPL11
59	diterpenoid metabolic process (GO:0016101)	2/64	0.00727055	0.0710224	0	0	16.8913	83.1717	SDC3;APOE
60	extracellular matrix disassembly (GO:0022617)	2/66	0.00771634	0.0710224	0	0	16.3618	79.5908	GSN;CTSS
61	cellular component disassembly (GO:0022411)	2/66	0.00771634	0.0710224	0	0	16.3618	79.5908	GSN;CTSS
62	positive regulation of protein modification process (GO:0031401)	3/214	0.00891967	0.0710224	0	0	7.58896	35.8161	C3;CD74;DAB2
63	negative regulation of epithelial cell proliferation (GO:0050680)	2/72	0.00912577	0.0710224	0	0	14.9549	70.2379	SPARC;APOE
64	proteolysis involved in cellular protein catabolic process (GO:0051603)	2/74	0.00961926	0.0710224	0	0	14.538	67.5143	CTSS;CTSC
65	regulation of cytokine-mediated signaling pathway (GO:0001959)	2/74	0.00961926	0.0710224	0	0	14.538	67.5143	CD74;AXL
66	negative regulation of cholesterol biosynthetic process (GO:0045541)	1/5	0.00996097	0.0710224	0	0	127.923	589.608	APOE
67	negative regulation of cholesterol metabolic process (GO:0090206)	1/5	0.00996097	0.0710224	0	0	127.923	589.608	APOE
68	negative regulation of dendritic cell differentiation (GO:2001199)	1/5	0.00996097	0.0710224	0	0	127.923	589.608	TMEM176B
69	regulation of triglyceride metabolic process (GO:0090207)	1/5	0.00996097	0.0710224	0	0	127.923	589.608	C3
70	negative regulation of leukocyte differentiation (GO:1902106)	1/5	0.00996097	0.0710224	0	0	127.923	589.608	TMEM176B
71	negative regulation of macrophage differentiation (GO:0045650)	1/5	0.00996097	0.0710224	0	0	127.923	589.608	C1QC
72	negative regulation of sterol biosynthetic process (GO:0106119)	1/5	0.00996097	0.0710224	0	0	127.923	589.608	APOE
73	regulation of heart growth (GO:0060420)	1/5	0.00996097	0.0710224	0	0	127.923	589.608	BASP1
74	cellular response to testosterone stimulus (GO:0071394)	1/5	0.00996097	0.0710224	0	0	127.923	589.608	SPP1
75	positive regulation of prostaglandin biosynthetic process (GO:0031394)	1/5	0.00996097	0.0710224	0	0	127.923	589.608	CD74
76	regulation of low-density lipoprotein particle receptor catabolic process (GO:0032803)	1/5	0.00996097	0.0710224	0	0	127.923	589.608	APOE
77	thorax and anterior abdomen determination (GO:0007356)	1/5	0.00996097	0.0710224	0	0	127.923	589.608	BASP1
78	regulation of natural killer cell differentiation (GO:0032823)	1/5	0.00996097	0.0710224	0	0	127.923	589.608	AXL
79	diaphragm development (GO:0060539)	1/5	0.00996097	0.0710224	0	0	127.923	589.608	BASP1
80	zygotic determination of anterior/posterior axis, embryo (GO:0007354)	1/5	0.00996097	0.0710224	0	0	127.923	589.608	BASP1
81	regulation of plasma membrane organization (GO:1903729)	1/5	0.00996097	0.0710224	0	0	127.923	589.608	GSN
82	glomerular epithelial cell differentiation (GO:0072311)	1/6	0.0119415	0.0710224	0	0	102.333	453.105	BASP1
83	regulation of type 2 immune response (GO:0002828)	1/6	0.0119415	0.0710224	0	0	102.333	453.105	CD74
84	renal filtration cell differentiation (GO:0061318)	1/6	0.0119415	0.0710224	0	0	102.333	453.105	BASP1
85	response to testosterone (GO:0033574)	1/6	0.0119415	0.0710224	0	0	102.333	453.105	SPP1
86	regulation of keratinocyte apoptotic process (GO:1902172)	1/6	0.0119415	0.0710224	0	0	102.333	453.105	GSN
87	neurotransmitter-gated ion channel clustering (GO:0072578)	1/6	0.0119415	0.0710224	0	0	102.333	453.105	APOE
88	positive regulation of Wnt signaling pathway, planar cell polarity pathway (GO:2000096)	1/6	0.0119415	0.0710224	0	0	102.333	453.105	DAB2
89	negative regulation of actin filament depolymerization (GO:0030835)	1/6	0.0119415	0.0710224	0	0	102.333	453.105	GSN
90	regulation of endothelial cell migration (GO:0010594)	2/89	0.0136862	0.0710224	0	0	12.0224	51.5924	SPARC;APOE
91	positive regulation of signal transduction (GO:0009967)	3/252	0.0138555	0.0710224	0	0	6.41843	27.4649	C3;CD74;AXL
92	positive regulation of amyloid-beta clearance (GO:1900223)	1/7	0.0139182	0.0710224	0	0	85.2735	364.506	APOE
93	positive regulation of chemokine (C-X-C motif) ligand 2 production (GO:2000343)	1/7	0.0139182	0.0710224	0	0	85.2735	364.506	CD74
94	negative regulation of dendritic cell apoptotic process (GO:2000669)	1/7	0.0139182	0.0710224	0	0	85.2735	364.506	AXL
95	ganglioside catabolic process (GO:0006689)	1/7	0.0139182	0.0710224	0	0	85.2735	364.506	HEXB
96	arginine catabolic process (GO:0006527)	1/7	0.0139182	0.0710224	0	0	85.2735	364.506	ARG1
97	negative regulation of interferon-gamma-mediated signaling pathway (GO:0060336)	1/7	0.0139182	0.0710224	0	0	85.2735	364.506	ARG1
98	response to host defenses (GO:0052200)	1/7	0.0139182	0.0710224	0	0	85.2735	364.506	MRC1
99	negative regulation of response to interferon-gamma (GO:0060331)	1/7	0.0139182	0.0710224	0	0	85.2735	364.506	ARG1
100	positive regulation of pinocytosis (GO:0048549)	1/7	0.0139182	0.0710224	0	0	85.2735	364.506	AXL
101	positive regulation of receptor catabolic process (GO:2000646)	1/7	0.0139182	0.0710224	0	0	85.2735	364.506	APOE
102	chylomicron remnant clearance (GO:0034382)	1/7	0.0139182	0.0710224	0	0	85.2735	364.506	APOE
103	complement activation, alternative pathway (GO:0006957)	1/7	0.0139182	0.0710224	0	0	85.2735	364.506	C3
104	positive regulation of unsaturated fatty acid biosynthetic process (GO:2001280)	1/7	0.0139182	0.0710224	0	0	85.2735	364.506	CD74
105	modulation by symbiont of host defense response (GO:0052031)	1/7	0.0139182	0.0710224	0	0	85.2735	364.506	MRC1
106	regulation of prostaglandin biosynthetic process (GO:0031392)	1/7	0.0139182	0.0710224	0	0	85.2735	364.506	CD74
107	positive regulation of binding (GO:0051099)	2/90	0.0139797	0.0710224	0	0	11.8852	50.7514	RPL11;APOE
108	positive regulation of transport (GO:0051050)	2/91	0.014276	0.0710224	0	0	11.751	49.9322	DAB2;APOE
109	retinoid metabolic process (GO:0001523)	2/92	0.0145749	0.0710224	0	0	11.6199	49.1341	SDC3;APOE
110	regulation of endothelial cell proliferation (GO:0001936)	2/92	0.0145749	0.0710224	0	0	11.6199	49.1341	SPARC;APOE
111	regulation of kinase activity (GO:0043549)	2/94	0.015181	0.0710224	0	0	11.3661	47.5981	CD74;AXL
112	positive regulation of gene expression (GO:0010628)	4/482	0.0153502	0.0710224	0	0	4.52859	18.9142	ACTA2;CD74;GSN;RPL11
113	positive regulation of apoptotic cell clearance (GO:2000427)	1/8	0.0158911	0.0710224	0	0	73.0879	302.73	C3
114	actin filament reorganization (GO:0090527)	1/8	0.0158911	0.0710224	0	0	73.0879	302.73	GSN
115	positive regulation of cysteine-type endopeptidase activity involved in apoptotic signaling pathway (GO:2001269)	1/8	0.0158911	0.0710224	0	0	73.0879	302.73	GSN
116	regulation of apoptotic cell clearance (GO:2000425)	1/8	0.0158911	0.0710224	0	0	73.0879	302.73	C3
117	positive regulation of early endosome to late endosome transport (GO:2000643)	1/8	0.0158911	0.0710224	0	0	73.0879	302.73	DAB2
118	regulation of Cdc42 protein signal transduction (GO:0032489)	1/8	0.0158911	0.0710224	0	0	73.0879	302.73	APOE
119	negative regulation of long-term synaptic potentiation (GO:1900272)	1/8	0.0158911	0.0710224	0	0	73.0879	302.73	APOE
120	regulation of dendritic spine maintenance (GO:1902950)	1/8	0.0158911	0.0710224	0	0	73.0879	302.73	APOE
121	positive regulation of membrane invagination (GO:1905155)	1/8	0.0158911	0.0710224	0	0	73.0879	302.73	C3
122	interleukin-21-mediated signaling pathway (GO:0038114)	1/8	0.0158911	0.0710224	0	0	73.0879	302.73	IL21R
123	regulation of extent of cell growth (GO:0061387)	1/8	0.0158911	0.0710224	0	0	73.0879	302.73	APOE
124	cellular response to interferon-alpha (GO:0035457)	1/8	0.0158911	0.0710224	0	0	73.0879	302.73	AXL
125	kidney mesenchyme development (GO:0072074)	1/8	0.0158911	0.0710224	0	0	73.0879	302.73	BASP1
126	cellular response to interleukin-21 (GO:0098757)	1/8	0.0158911	0.0710224	0	0	73.0879	302.73	IL21R
127	osteoblast development (GO:0002076)	1/8	0.0158911	0.0710224	0	0	73.0879	302.73	CLEC5A
128	vascular associated smooth muscle contraction (GO:0014829)	1/8	0.0158911	0.0710224	0	0	73.0879	302.73	ACTA2
129	regulation of nitrogen compound metabolic process (GO:0051171)	1/8	0.0158911	0.0710224	0	0	73.0879	302.73	APOE
130	natural killer cell differentiation (GO:0001779)	1/8	0.0158911	0.0710224	0	0	73.0879	302.73	AXL
131	regulation of protein phosphorylation (GO:0001932)	3/266	0.0159964	0.0710224	0	0	6.07245	25.112	C3;CD74;DAB2
132	central nervous system development (GO:0007417)	3/268	0.0163166	0.0710224	0	0	6.02601	24.8005	C3;C1QA;GSN
133	antigen processing and presentation of exogenous peptide antigen via MHC class II (GO:0019886)	2/98	0.0164252	0.0710224	0	0	10.8904	44.7478	CD74;CTSS
134	antigen processing and presentation of peptide antigen via MHC class II (GO:0002495)	2/100	0.0170632	0.0710224	0	0	10.667	43.4237	CD74;CTSS
135	epithelial cell differentiation (GO:0030855)	2/101	0.0173861	0.0710224	0	0	10.5587	42.7849	DAB2;BASP1
136	regulation of proteasomal ubiquitin-dependent protein catabolic process (GO:0032434)	2/102	0.0177116	0.0710224	0	0	10.4526	42.161	DAB2;RPL11
137	epithelial cell apoptotic process (GO:1904019)	1/9	0.0178601	0.0710224	0	0	63.9487	257.406	GSN
138	actin-mediated cell contraction (GO:0070252)	1/9	0.0178601	0.0710224	0	0	63.9487	257.406	GSN
139	positive regulation of cholesterol esterification (GO:0010873)	1/9	0.0178601	0.0710224	0	0	63.9487	257.406	APOE
140	regulation of Wnt signaling pathway, planar cell polarity pathway (GO:2000095)	1/9	0.0178601	0.0710224	0	0	63.9487	257.406	DAB2
141	response to vitamin (GO:0033273)	1/9	0.0178601	0.0710224	0	0	63.9487	257.406	SPP1
142	response to vitamin D (GO:0033280)	1/9	0.0178601	0.0710224	0	0	63.9487	257.406	SPP1
143	positive regulation of macrophage cytokine production (GO:0060907)	1/9	0.0178601	0.0710224	0	0	63.9487	257.406	CD74
144	positive regulation of phagocytosis, engulfment (GO:0060100)	1/9	0.0178601	0.0710224	0	0	63.9487	257.406	C3
145	sterol catabolic process (GO:0016127)	1/9	0.0178601	0.0710224	0	0	63.9487	257.406	APOE
146	lipoprotein metabolic process (GO:0042157)	1/9	0.0178601	0.0710224	0	0	63.9487	257.406	APOE
147	negative regulation of ubiquitin protein ligase activity (GO:1904667)	1/9	0.0178601	0.0710224	0	0	63.9487	257.406	RPL11
148	cholesterol catabolic process (GO:0006707)	1/9	0.0178601	0.0710224	0	0	63.9487	257.406	APOE
149	chylomicron remodeling (GO:0034371)	1/9	0.0178601	0.0710224	0	0	63.9487	257.406	APOE
150	ornithine metabolic process (GO:0006591)	1/9	0.0178601	0.0710224	0	0	63.9487	257.406	ARG1
151	very-low-density lipoprotein particle remodeling (GO:0034372)	1/9	0.0178601	0.0710224	0	0	63.9487	257.406	APOE
152	regulation of pinocytosis (GO:0048548)	1/9	0.0178601	0.0710224	0	0	63.9487	257.406	AXL
153	antigen processing and presentation of exogenous peptide antigen (GO:0002478)	2/103	0.0180398	0.0710224	0	0	10.3486	41.5515	CD74;CTSS
154	regulation of gene expression (GO:0010468)	6/1079	0.0193876	0.0710224	0	0	3.10624	12.2483	ACTA2;CD74;GSN;RPL11;APOE;RPL6
155	arginine metabolic process (GO:0006525)	1/10	0.0198252	0.0710224	0	0	56.8405	222.86	ARG1
156	glycosphingolipid catabolic process (GO:0046479)	1/10	0.0198252	0.0710224	0	0	56.8405	222.86	HEXB
157	immunoglobulin mediated immune response (GO:0016064)	1/10	0.0198252	0.0710224	0	0	56.8405	222.86	CD74
158	positive regulation of monocyte differentiation (GO:0045657)	1/10	0.0198252	0.0710224	0	0	56.8405	222.86	CD74
159	sequestering of actin monomers (GO:0042989)	1/10	0.0198252	0.0710224	0	0	56.8405	222.86	GSN
160	regulation of granulocyte differentiation (GO:0030852)	1/10	0.0198252	0.0710224	0	0	56.8405	222.86	C1QC
161	chylomicron assembly (GO:0034378)	1/10	0.0198252	0.0710224	0	0	56.8405	222.86	APOE
162	mesenchymal to epithelial transition (GO:0060231)	1/10	0.0198252	0.0710224	0	0	56.8405	222.86	BASP1
163	urea cycle (GO:0000050)	1/10	0.0198252	0.0710224	0	0	56.8405	222.86	ARG1
164	positive regulation of viral entry into host cell (GO:0046598)	1/10	0.0198252	0.0710224	0	0	56.8405	222.86	CD74
165	modulation by symbiont of host process (GO:0044003)	1/10	0.0198252	0.0710224	0	0	56.8405	222.86	MRC1
166	regulation of phagocytosis, engulfment (GO:0060099)	1/10	0.0198252	0.0710224	0	0	56.8405	222.86	C3
167	regulation of podosome assembly (GO:0071801)	1/10	0.0198252	0.0710224	0	0	56.8405	222.86	GSN
168	positive regulation by symbiont of entry into host (GO:0075294)	1/10	0.0198252	0.0710224	0	0	56.8405	222.86	CD74
169	regulation of protein neddylation (GO:2000434)	1/10	0.0198252	0.0710224	0	0	56.8405	222.86	RPL11
170	positive regulation of actin nucleation (GO:0051127)	1/11	0.0217865	0.0710224	0	0	51.1538	195.738	GSN
171	actin filament depolymerization (GO:0030042)	1/11	0.0217865	0.0710224	0	0	51.1538	195.738	GSN
172	positive regulation of bone resorption (GO:0045780)	1/11	0.0217865	0.0710224	0	0	51.1538	195.738	SPP1
173	alcohol catabolic process (GO:0046164)	1/11	0.0217865	0.0710224	0	0	51.1538	195.738	APOE
174	fatty acid homeostasis (GO:0055089)	1/11	0.0217865	0.0710224	0	0	51.1538	195.738	APOE
175	positive regulation of cytoplasmic transport (GO:1903651)	1/11	0.0217865	0.0710224	0	0	51.1538	195.738	DAB2
176	B cell mediated immunity (GO:0019724)	1/11	0.0217865	0.0710224	0	0	51.1538	195.738	CD74
177	regulation of cysteine-type endopeptidase activity involved in apoptotic signaling pathway (GO:2001267)	1/11	0.0217865	0.0710224	0	0	51.1538	195.738	GSN
178	positive regulation of lipid localization (GO:1905954)	1/11	0.0217865	0.0710224	0	0	51.1538	195.738	C3
179	regulation of dendritic cell apoptotic process (GO:2000668)	1/11	0.0217865	0.0710224	0	0	51.1538	195.738	AXL
180	positive regulation of non-canonical Wnt signaling pathway (GO:2000052)	1/11	0.0217865	0.0710224	0	0	51.1538	195.738	DAB2
181	positive regulation of phospholipid transport (GO:2001140)	1/11	0.0217865	0.0710224	0	0	51.1538	195.738	APOE
182	lipoprotein biosynthetic process (GO:0042158)	1/11	0.0217865	0.0710224	0	0	51.1538	195.738	APOE
183	lipoprotein catabolic process (GO:0042159)	1/11	0.0217865	0.0710224	0	0	51.1538	195.738	APOE
184	metanephric mesenchyme development (GO:0072075)	1/11	0.0217865	0.0710224	0	0	51.1538	195.738	BASP1
185	vasoconstriction (GO:0042310)	1/11	0.0217865	0.0710224	0	0	51.1538	195.738	ACTA2
186	positive regulation by host of viral process (GO:0044794)	1/11	0.0217865	0.0710224	0	0	51.1538	195.738	APOE
187	positive regulation of cellular component organization (GO:0051130)	2/114	0.0218173	0.0710224	0	0	9.32707	35.6765	DAB2;APOE
188	positive regulation of kinase activity (GO:0033674)	2/114	0.0218173	0.0710224	0	0	9.32707	35.6765	CD74;AXL
189	innate immune response (GO:0045087)	3/302	0.0223169	0.071583	0	0	5.33156	20.2728	C3;CD74;CLEC5A
190	regulation of protein-containing complex assembly (GO:0043254)	2/116	0.0225366	0.071583	0	0	9.16251	34.7499	GSN;APOE
191	regulation of protein binding (GO:0043393)	2/118	0.0232657	0.071583	0	0	9.00363	33.8606	DAB2;RPL11
192	regulation of actin nucleation (GO:0051125)	1/12	0.023744	0.071583	0	0	46.5012	173.934	GSN
193	regulation of amyloid precursor protein catabolic process (GO:1902991)	1/12	0.023744	0.071583	0	0	46.5012	173.934	APOE
194	glomerular visceral epithelial cell differentiation (GO:0072112)	1/12	0.023744	0.071583	0	0	46.5012	173.934	BASP1
195	negative regulation of hemostasis (GO:1900047)	1/12	0.023744	0.071583	0	0	46.5012	173.934	APOE
196	negative regulation of leukocyte apoptotic process (GO:2000107)	1/12	0.023744	0.071583	0	0	46.5012	173.934	AXL
197	regulation of cholesterol esterification (GO:0010872)	1/12	0.023744	0.071583	0	0	46.5012	173.934	APOE
198	regulation of dendritic cell differentiation (GO:2001198)	1/12	0.023744	0.071583	0	0	46.5012	173.934	TMEM176B
199	keratan sulfate catabolic process (GO:0042340)	1/12	0.023744	0.071583	0	0	46.5012	173.934	HEXB
200	cellular response to thyroid hormone stimulus (GO:0097067)	1/12	0.023744	0.071583	0	0	46.5012	173.934	CTSS
201	modulation by host of viral process (GO:0044788)	1/12	0.023744	0.071583	0	0	46.5012	173.934	APOE
202	phospholipid efflux (GO:0033700)	1/12	0.023744	0.071583	0	0	46.5012	173.934	APOE
203	negative regulation of amyloid fibril formation (GO:1905907)	1/12	0.023744	0.071583	0	0	46.5012	173.934	APOE
204	relaxation of cardiac muscle (GO:0055119)	1/13	0.0256977	0.074184	0	0	42.6239	156.061	GSN
205	negative regulation of intrinsic apoptotic signaling pathway in response to DNA damage by p53 class mediator (GO:1902166)	1/13	0.0256977	0.074184	0	0	42.6239	156.061	CD74
206	high-density lipoprotein particle assembly (GO:0034380)	1/13	0.0256977	0.074184	0	0	42.6239	156.061	APOE
207	regulation of chemokine (C-X-C motif) ligand 2 production (GO:2000341)	1/13	0.0256977	0.074184	0	0	42.6239	156.061	CD74
208	response to thyroid hormone (GO:0097066)	1/13	0.0256977	0.074184	0	0	42.6239	156.061	CTSS
209	chondroitin sulfate catabolic process (GO:0030207)	1/13	0.0256977	0.074184	0	0	42.6239	156.061	HEXB
210	positive regulation of steroid metabolic process (GO:0045940)	1/13	0.0256977	0.074184	0	0	42.6239	156.061	APOE
211	triglyceride-rich lipoprotein particle remodeling (GO:0034370)	1/13	0.0256977	0.074184	0	0	42.6239	156.061	APOE
212	negative regulation of alcohol biosynthetic process (GO:1902931)	1/13	0.0256977	0.074184	0	0	42.6239	156.061	APOE
213	negative regulation of cell activation (GO:0050866)	1/14	0.0276476	0.0748687	0	0	39.3432	141.172	APOE
214	negative regulation of coagulation (GO:0050819)	1/14	0.0276476	0.0748687	0	0	39.3432	141.172	APOE
215	negative regulation of DNA damage response, signal transduction by p53 class mediator (GO:0043518)	1/14	0.0276476	0.0748687	0	0	39.3432	141.172	CD74
216	relaxation of muscle (GO:0090075)	1/14	0.0276476	0.0748687	0	0	39.3432	141.172	GSN
217	renal absorption (GO:0070293)	1/14	0.0276476	0.0748687	0	0	39.3432	141.172	GSN
218	negative regulation of secretion (GO:0051048)	1/14	0.0276476	0.0748687	0	0	39.3432	141.172	CD74
219	smooth muscle contraction (GO:0006939)	1/14	0.0276476	0.0748687	0	0	39.3432	141.172	ACTA2
220	steroid catabolic process (GO:0006706)	1/14	0.0276476	0.0748687	0	0	39.3432	141.172	SPP1
221	cGMP-mediated signaling (GO:0019934)	1/14	0.0276476	0.0748687	0	0	39.3432	141.172	APOE
222	regulation of intrinsic apoptotic signaling pathway in response to DNA damage by p53 class mediator (GO:1902165)	1/14	0.0276476	0.0748687	0	0	39.3432	141.172	CD74
223	positive regulation of SMAD protein signal transduction (GO:0060391)	1/14	0.0276476	0.0748687	0	0	39.3432	141.172	DAB2
224	regulation of macrophage cytokine production (GO:0010935)	1/14	0.0276476	0.0748687	0	0	39.3432	141.172	CD74
225	positive regulation of transmembrane transport (GO:0034764)	1/14	0.0276476	0.0748687	0	0	39.3432	141.172	C3
226	positive regulation of type 2 immune response (GO:0002830)	1/14	0.0276476	0.0748687	0	0	39.3432	141.172	CD74
227	positive regulation of transcription, DNA-templated (GO:0045893)	6/1183	0.0289441	0.0760979	0	0	2.81618	9.97602	ACTA2;CD74;DAB2;SPP1;APOE;CREB5
228	negative regulation of androgen receptor signaling pathway (GO:0060766)	1/15	0.0295936	0.0760979	0	0	36.5311	128.597	DAB2
229	regulation of amyloid fibril formation (GO:1905906)	1/15	0.0295936	0.0760979	0	0	36.5311	128.597	APOE
230	regulation of triglyceride biosynthetic process (GO:0010866)	1/15	0.0295936	0.0760979	0	0	36.5311	128.597	C3
231	response to acidic pH (GO:0010447)	1/15	0.0295936	0.0760979	0	0	36.5311	128.597	CTSS
232	response to muscle stretch (GO:0035994)	1/15	0.0295936	0.0760979	0	0	36.5311	128.597	GSN
233	regulation of clathrin-dependent endocytosis (GO:2000369)	1/15	0.0295936	0.0760979	0	0	36.5311	128.597	DAB2
234	positive regulation of membrane protein ectodomain proteolysis (GO:0051044)	1/15	0.0295936	0.0760979	0	0	36.5311	128.597	APOE
235	positive regulation of natural killer cell activation (GO:0032816)	1/15	0.0295936	0.0760979	0	0	36.5311	128.597	AXL
236	negative regulation of ubiquitin-protein transferase activity (GO:0051444)	1/15	0.0295936	0.0760979	0	0	36.5311	128.597	RPL11
237	regulation of macrophage differentiation (GO:0045649)	1/15	0.0295936	0.0760979	0	0	36.5311	128.597	C1QC
238	prostanoid biosynthetic process (GO:0046457)	1/15	0.0295936	0.0760979	0	0	36.5311	128.597	CD74
239	post-translational protein modification (GO:0043687)	3/345	0.0314177	0.0778225	0	0	4.65102	16.0943	C3;SPP1;APOE
240	regulation of amyloid-beta clearance (GO:1900221)	1/16	0.0315359	0.0778225	0	0	34.094	117.85	APOE
241	glutamine family amino acid catabolic process (GO:0009065)	1/16	0.0315359	0.0778225	0	0	34.094	117.85	ARG1
242	basement membrane organization (GO:0071711)	1/16	0.0315359	0.0778225	0	0	34.094	117.85	CTSS
243	negative regulation of platelet activation (GO:0010544)	1/16	0.0315359	0.0778225	0	0	34.094	117.85	APOE
244	regulation of establishment of cell polarity (GO:2000114)	1/16	0.0315359	0.0778225	0	0	34.094	117.85	GSN
245	positive regulation of myeloid leukocyte cytokine production involved in immune response (GO:0061081)	1/16	0.0315359	0.0778225	0	0	34.094	117.85	CD74
246	ceramide catabolic process (GO:0046514)	1/16	0.0315359	0.0778225	0	0	34.094	117.85	HEXB
247	regulation of leukocyte activation (GO:0002694)	1/16	0.0315359	0.0778225	0	0	34.094	117.85	CD74
248	regulation of monocyte differentiation (GO:0045655)	1/16	0.0315359	0.0778225	0	0	34.094	117.85	CD74
249	negative regulation of intrinsic apoptotic signaling pathway by p53 class mediator (GO:1902254)	1/17	0.0334744	0.0806548	0	0	31.9615	108.573	CD74
250	regulation of cholesterol biosynthetic process (GO:0045540)	1/17	0.0334744	0.0806548	0	0	31.9615	108.573	APOE
251	reverse cholesterol transport (GO:0043691)	1/17	0.0334744	0.0806548	0	0	31.9615	108.573	APOE
252	ribosomal small subunit assembly (GO:0000028)	1/17	0.0334744	0.0806548	0	0	31.9615	108.573	RPS28
253	negative regulation of viral entry into host cell (GO:0046597)	1/17	0.0334744	0.0806548	0	0	31.9615	108.573	GSN
254	negative regulation of amyloid-beta formation (GO:1902430)	1/17	0.0334744	0.0806548	0	0	31.9615	108.573	APOE
255	positive regulation of transferase activity (GO:0051347)	2/148	0.0353169	0.0823968	0	0	7.14275	23.881	CD74;AXL
256	amyloid precursor protein metabolic process (GO:0042982)	1/18	0.0354091	0.0823968	0	0	30.0799	100.491	APOE
257	response to interferon-alpha (GO:0035455)	1/18	0.0354091	0.0823968	0	0	30.0799	100.491	AXL
258	high-density lipoprotein particle remodeling (GO:0034375)	1/18	0.0354091	0.0823968	0	0	30.0799	100.491	APOE
259	hyaluronan catabolic process (GO:0030214)	1/18	0.0354091	0.0823968	0	0	30.0799	100.491	HEXB
260	regulation of early endosome to late endosome transport (GO:2000641)	1/18	0.0354091	0.0823968	0	0	30.0799	100.491	DAB2
261	negative regulation of signal transduction by p53 class mediator (GO:1901797)	1/18	0.0354091	0.0823968	0	0	30.0799	100.491	CD74
262	positive regulation of nitric-oxide synthase activity (GO:0051000)	1/18	0.0354091	0.0823968	0	0	30.0799	100.491	APOE
263	nitric oxide mediated signal transduction (GO:0007263)	1/18	0.0354091	0.0823968	0	0	30.0799	100.491	APOE
264	actin filament capping (GO:0051693)	1/19	0.03734	0.0834017	0	0	28.4074	93.3948	GSN
265	barbed-end actin filament capping (GO:0051016)	1/19	0.03734	0.0834017	0	0	28.4074	93.3948	GSN
266	positive regulation of G protein-coupled receptor signaling pathway (GO:0045745)	1/19	0.03734	0.0834017	0	0	28.4074	93.3948	C3
267	cardiac muscle cell contraction (GO:0086003)	1/19	0.03734	0.0834017	0	0	28.4074	93.3948	GSN
268	positive regulation of neutrophil chemotaxis (GO:0090023)	1/19	0.03734	0.0834017	0	0	28.4074	93.3948	CD74
269	regulation of glucose transmembrane transport (GO:0010827)	1/19	0.03734	0.0834017	0	0	28.4074	93.3948	C3
270	long-term memory (GO:0007616)	1/19	0.03734	0.0834017	0	0	28.4074	93.3948	APOE
271	synaptic transmission, cholinergic (GO:0007271)	1/19	0.03734	0.0834017	0	0	28.4074	93.3948	APOE
272	postsynaptic membrane organization (GO:0001941)	1/19	0.03734	0.0834017	0	0	28.4074	93.3948	APOE
273	prostaglandin biosynthetic process (GO:0001516)	1/19	0.03734	0.0834017	0	0	28.4074	93.3948	CD74
274	negative regulation of amyloid precursor protein catabolic process (GO:1902992)	1/19	0.03734	0.0834017	0	0	28.4074	93.3948	APOE
275	positive regulation of protein phosphorylation (GO:0001934)	3/371	0.0377365	0.083981	0	0	4.31669	14.1463	C3;CD74;DAB2
276	regulation of signal transduction by p53 class mediator (GO:1901796)	2/156	0.0388632	0.085218	0	0	6.76897	21.9836	RPL11;RPL37
277	fatty acid transport (GO:0015908)	1/20	0.0392671	0.085218	0	0	26.9109	87.1206	APOE
278	ganglioside metabolic process (GO:0001573)	1/20	0.0392671	0.085218	0	0	26.9109	87.1206	HEXB
279	positive regulation of hormone secretion (GO:0046887)	1/20	0.0392671	0.085218	0	0	26.9109	87.1206	SPP1
280	positive regulation of lymphocyte differentiation (GO:0045621)	1/20	0.0392671	0.085218	0	0	26.9109	87.1206	AXL
281	negative regulation of viral life cycle (GO:1903901)	1/20	0.0392671	0.085218	0	0	26.9109	87.1206	GSN
282	positive regulation of protein processing (GO:0010954)	1/20	0.0392671	0.085218	0	0	26.9109	87.1206	GSN
283	organonitrogen compound biosynthetic process (GO:1901566)	2/158	0.0397703	0.0860051	0	0	6.68151	21.5454	ARG1;APOE
284	epithelial cell development (GO:0002064)	1/21	0.0411905	0.0863308	0	0	25.5641	81.5379	ACTA2
285	purinergic nucleotide receptor signaling pathway (GO:0035590)	1/21	0.0411905	0.0863308	0	0	25.5641	81.5379	C3
286	androgen metabolic process (GO:0008209)	1/21	0.0411905	0.0863308	0	0	25.5641	81.5379	SPP1
287	regulation of ubiquitin protein ligase activity (GO:1904666)	1/21	0.0411905	0.0863308	0	0	25.5641	81.5379	RPL11
288	regulation of cholesterol metabolic process (GO:0090181)	1/21	0.0411905	0.0863308	0	0	25.5641	81.5379	APOE
289	positive regulation of lipid storage (GO:0010884)	1/21	0.0411905	0.0863308	0	0	25.5641	81.5379	C3
290	regulation of dendritic spine development (GO:0060998)	1/21	0.0411905	0.0863308	0	0	25.5641	81.5379	APOE
291	negative regulation of protein localization to cell periphery (GO:1904376)	1/21	0.0411905	0.0863308	0	0	25.5641	81.5379	DAB2
292	negative regulation of protein localization to plasma membrane (GO:1903077)	1/21	0.0411905	0.0863308	0	0	25.5641	81.5379	DAB2
293	negative regulation of canonical Wnt signaling pathway (GO:0090090)	2/165	0.0430085	0.0873623	0	0	6.39232	20.1125	DAB2;APOE
294	positive regulation of dendritic spine development (GO:0060999)	1/22	0.0431101	0.0873623	0	0	24.3455	76.5423	APOE
295	positive regulation of granulocyte chemotaxis (GO:0071624)	1/22	0.0431101	0.0873623	0	0	24.3455	76.5423	CD74
296	cell projection assembly (GO:0030031)	1/22	0.0431101	0.0873623	0	0	24.3455	76.5423	GSN
297	positive regulation of neutrophil migration (GO:1902624)	1/22	0.0431101	0.0873623	0	0	24.3455	76.5423	CD74
298	regulation of lipid storage (GO:0010883)	1/22	0.0431101	0.0873623	0	0	24.3455	76.5423	C3
299	positive regulation of signal transduction by p53 class mediator (GO:1901798)	1/22	0.0431101	0.0873623	0	0	24.3455	76.5423	RPL37
300	regulation of membrane protein ectodomain proteolysis (GO:0051043)	1/22	0.0431101	0.0873623	0	0	24.3455	76.5423	APOE
301	microglial cell activation (GO:0001774)	1/22	0.0431101	0.0873623	0	0	24.3455	76.5423	C1QA
302	regulation of platelet activation (GO:0010543)	1/22	0.0431101	0.0873623	0	0	24.3455	76.5423	APOE
303	regulation of SMAD protein signal transduction (GO:0060390)	1/23	0.045026	0.0891778	0	0	23.2378	72.049	DAB2
304	regulation of steroid metabolic process (GO:0019218)	1/23	0.045026	0.0891778	0	0	23.2378	72.049	APOE
305	regulation of supramolecular fiber organization (GO:1902903)	1/23	0.045026	0.0891778	0	0	23.2378	72.049	APOE
306	positive regulation of cholesterol efflux (GO:0010875)	1/23	0.045026	0.0891778	0	0	23.2378	72.049	APOE
307	positive regulation of epithelial cell apoptotic process (GO:1904037)	1/23	0.045026	0.0891778	0	0	23.2378	72.049	GSN
308	hyaluronan metabolic process (GO:0030212)	1/23	0.045026	0.0891778	0	0	23.2378	72.049	HEXB
309	regulation of interferon-gamma-mediated signaling pathway (GO:0060334)	1/23	0.045026	0.0891778	0	0	23.2378	72.049	ARG1
310	positive regulation of ERK1 and ERK2 cascade (GO:0070374)	2/172	0.0463424	0.0911942	0	0	6.12693	18.8201	CD74;APOE
311	positive regulation of cellular response to transforming growth factor beta stimulus (GO:1903846)	1/24	0.0469382	0.0911942	0	0	22.2263	67.9886	DAB2
312	lymphocyte activation involved in immune response (GO:0002285)	1/24	0.0469382	0.0911942	0	0	22.2263	67.9886	CD74
313	cholesterol efflux (GO:0033344)	1/24	0.0469382	0.0911942	0	0	22.2263	67.9886	APOE
314	dendritic cell differentiation (GO:0097028)	1/24	0.0469382	0.0911942	0	0	22.2263	67.9886	AXL
315	positive regulation of transforming growth factor beta receptor signaling pathway (GO:0030511)	1/24	0.0469382	0.0911942	0	0	22.2263	67.9886	DAB2
316	positive regulation of developmental process (GO:0051094)	2/177	0.0487806	0.0931281	0	0	5.95038	17.9726	BASP1;APOE
317	acylglycerol homeostasis (GO:0055090)	1/25	0.0488466	0.0931281	0	0	21.2991	64.3036	APOE
318	positive regulation of lipid metabolic process (GO:0045834)	1/25	0.0488466	0.0931281	0	0	21.2991	64.3036	APOE
319	positive regulation of vascular endothelial growth factor production (GO:0010575)	1/25	0.0488466	0.0931281	0	0	21.2991	64.3036	C3
320	regulation of neutrophil chemotaxis (GO:0090022)	1/25	0.0488466	0.0931281	0	0	21.2991	64.3036	CD74
321	negative regulation of actin filament polymerization (GO:0030837)	1/25	0.0488466	0.0931281	0	0	21.2991	64.3036	GSN
322	regulation of viral life cycle (GO:1903900)	1/26	0.0507513	0.0944066	0	0	20.4462	60.9463	AXL
323	negative regulation of intrinsic apoptotic signaling pathway in response to DNA damage (GO:1902230)	1/26	0.0507513	0.0944066	0	0	20.4462	60.9463	CD74
324	positive regulation of ion transmembrane transporter activity (GO:0032414)	1/26	0.0507513	0.0944066	0	0	20.4462	60.9463	CTSS
325	negative regulation of protein localization to membrane (GO:1905476)	1/26	0.0507513	0.0944066	0	0	20.4462	60.9463	DAB2
326	negative regulation of protein transport (GO:0051224)	1/26	0.0507513	0.0944066	0	0	20.4462	60.9463	APOE
327	negative regulation of proteolysis involved in cellular protein catabolic process (GO:1903051)	1/26	0.0507513	0.0944066	0	0	20.4462	60.9463	RPL11
328	metanephros development (GO:0001656)	1/26	0.0507513	0.0944066	0	0	20.4462	60.9463	BASP1
329	mononuclear cell differentiation (GO:1903131)	1/26	0.0507513	0.0944066	0	0	20.4462	60.9463	AXL
330	regulation of vascular endothelial growth factor production (GO:0010574)	1/27	0.0526522	0.0973509	0	0	19.6588	57.8764	C3
331	regulation of blood coagulation (GO:0030193)	1/27	0.0526522	0.0973509	0	0	19.6588	57.8764	APOE
332	regulation of small molecule metabolic process (GO:0062012)	1/28	0.0545495	0.0990631	0	0	18.9297	55.0599	APOE
333	positive regulation of fibroblast proliferation (GO:0048146)	1/28	0.0545495	0.0990631	0	0	18.9297	55.0599	CD74
334	regulation of DNA damage response, signal transduction by p53 class mediator (GO:0043516)	1/28	0.0545495	0.0990631	0	0	18.9297	55.0599	CD74
335	positive regulation of monooxygenase activity (GO:0032770)	1/28	0.0545495	0.0990631	0	0	18.9297	55.0599	APOE
336	T cell activation involved in immune response (GO:0002286)	1/28	0.0545495	0.0990631	0	0	18.9297	55.0599	CD74
337	protein depolymerization (GO:0051261)	1/28	0.0545495	0.0990631	0	0	18.9297	55.0599	GSN
338	negative regulation of Wnt signaling pathway (GO:0030178)	2/191	0.0558495	0.100709	0	0	5.50571	15.8845	DAB2;APOE
339	actin filament polymerization (GO:0030041)	1/29	0.056443	0.100709	0	0	18.2527	52.468	GSN
340	negative regulation of interferon-gamma production (GO:0032689)	1/29	0.056443	0.100709	0	0	18.2527	52.468	AXL
341	negative regulation of myeloid leukocyte differentiation (GO:0002762)	1/29	0.056443	0.100709	0	0	18.2527	52.468	C1QC
342	negative regulation of wound healing (GO:0061045)	1/29	0.056443	0.100709	0	0	18.2527	52.468	APOE
343	regulation of neuronal synaptic plasticity (GO:0048168)	1/29	0.056443	0.100709	0	0	18.2527	52.468	APOE
344	positive regulation of B cell proliferation (GO:0030890)	1/30	0.0583329	0.101999	0	0	17.6225	50.0758	CD74
345	cell projection organization (GO:0030030)	1/30	0.0583329	0.101999	0	0	17.6225	50.0758	GSN
346	chondroitin sulfate metabolic process (GO:0030204)	1/30	0.0583329	0.101999	0	0	17.6225	50.0758	HEXB
347	regulation of long-term synaptic potentiation (GO:1900271)	1/30	0.0583329	0.101999	0	0	17.6225	50.0758	APOE
348	regulation of macrophage activation (GO:0043030)	1/30	0.0583329	0.101999	0	0	17.6225	50.0758	CD74
349	plasma membrane invagination (GO:0099024)	1/30	0.0583329	0.101999	0	0	17.6225	50.0758	GSN
350	regulation of protein localization to membrane (GO:1905475)	1/30	0.0583329	0.101999	0	0	17.6225	50.0758	GSN
351	regulation of apoptotic process (GO:0042981)	4/742	0.059903	0.102944	0	0	2.89401	8.14671	CD74;DAB2;AXL;CLEC5A
352	aminoglycan catabolic process (GO:0006026)	1/31	0.060219	0.102944	0	0	17.0342	47.8621	SDC3
353	regulation of developmental growth (GO:0048638)	1/31	0.060219	0.102944	0	0	17.0342	47.8621	APOE
354	negative regulation of proteasomal ubiquitin-dependent protein catabolic process (GO:0032435)	1/31	0.060219	0.102944	0	0	17.0342	47.8621	RPL11
355	negative regulation of response to DNA damage stimulus (GO:2001021)	1/31	0.060219	0.102944	0	0	17.0342	47.8621	CD74
356	positive regulation of proteolysis involved in cellular protein catabolic process (GO:1903052)	1/31	0.060219	0.102944	0	0	17.0342	47.8621	CTSC
357	triglyceride homeostasis (GO:0070328)	1/31	0.060219	0.102944	0	0	17.0342	47.8621	APOE
358	prostaglandin metabolic process (GO:0006693)	1/31	0.060219	0.102944	0	0	17.0342	47.8621	CD74
359	negative regulation of intracellular steroid hormone receptor signaling pathway (GO:0033144)	1/32	0.0621015	0.104412	0	0	16.4839	45.8084	DAB2
360	positive regulation of glucose transmembrane transport (GO:0010828)	1/32	0.0621015	0.104412	0	0	16.4839	45.8084	C3
361	regulation of cell morphogenesis (GO:0022604)	1/32	0.0621015	0.104412	0	0	16.4839	45.8084	SPARC
362	regulation of cellular biosynthetic process (GO:0031326)	1/32	0.0621015	0.104412	0	0	16.4839	45.8084	C3
363	skeletal muscle organ development (GO:0060538)	1/32	0.0621015	0.104412	0	0	16.4839	45.8084	BASP1
364	long-chain fatty acid transport (GO:0015909)	1/32	0.0621015	0.104412	0	0	16.4839	45.8084	APOE
365	positive regulation of cholesterol transport (GO:0032376)	1/33	0.0639803	0.106692	0	0	15.9679	43.8988	APOE
366	regulation of cholesterol efflux (GO:0010874)	1/33	0.0639803	0.106692	0	0	15.9679	43.8988	APOE
367	keratan sulfate metabolic process (GO:0042339)	1/33	0.0639803	0.106692	0	0	15.9679	43.8988	HEXB
368	negative regulation of blood vessel endothelial cell migration (GO:0043537)	1/34	0.0658554	0.108635	0	0	15.4833	42.1191	APOE
369	regulation of amyloid-beta formation (GO:1902003)	1/34	0.0658554	0.108635	0	0	15.4833	42.1191	APOE
370	cardiac muscle contraction (GO:0060048)	1/34	0.0658554	0.108635	0	0	15.4833	42.1191	GSN
371	protein destabilization (GO:0031648)	1/34	0.0658554	0.108635	0	0	15.4833	42.1191	GSN
372	negative regulation of inflammatory response (GO:0050728)	2/212	0.0670785	0.109944	0	0	4.94987	13.374	CYSLTR1;APOE
373	negative regulation of epithelial cell migration (GO:0010633)	1/35	0.0677269	0.109944	0	0	15.0271	40.4572	APOE
374	respiratory system development (GO:0060541)	1/35	0.0677269	0.109944	0	0	15.0271	40.4572	BASP1
375	positive regulation of lipid biosynthetic process (GO:0046889)	1/35	0.0677269	0.109944	0	0	15.0271	40.4572	APOE
376	negative regulation of T cell proliferation (GO:0042130)	1/35	0.0677269	0.109944	0	0	15.0271	40.4572	ARG1
377	maturation of SSU-rRNA (GO:0030490)	1/35	0.0677269	0.109944	0	0	15.0271	40.4572	RPS28
378	extracellular structure organization (GO:0043062)	2/216	0.0692971	0.111497	0	0	4.85637	12.9634	SPARC;SPP1
379	regulation of androgen receptor signaling pathway (GO:0060765)	1/36	0.0695947	0.111497	0	0	14.5971	38.9022	DAB2
380	positive regulation of myeloid leukocyte differentiation (GO:0002763)	1/36	0.0695947	0.111497	0	0	14.5971	38.9022	CD74
381	macrophage activation (GO:0042116)	1/36	0.0695947	0.111497	0	0	14.5971	38.9022	C1QA
382	cyclic-nucleotide-mediated signaling (GO:0019935)	1/36	0.0695947	0.111497	0	0	14.5971	38.9022	APOE
383	external encapsulating structure organization (GO:0045229)	2/217	0.0698556	0.111623	0	0	4.83354	12.8636	SPARC;SPP1
384	cellular response to lipid (GO:0071396)	2/219	0.070977	0.11312	0	0	4.7885	12.6675	AXL;SPP1
385	phagocytosis, engulfment (GO:0006911)	1/37	0.0714589	0.113592	0	0	14.1909	37.4445	GSN
386	negative regulation of endothelial cell migration (GO:0010596)	1/38	0.0733194	0.115351	0	0	13.8067	36.0758	APOE
387	regulation of axon extension (GO:0030516)	1/38	0.0733194	0.115351	0	0	13.8067	36.0758	APOE
388	negative regulation of proteasomal protein catabolic process (GO:1901799)	1/38	0.0733194	0.115351	0	0	13.8067	36.0758	RPL11
389	negative regulation of ubiquitin-dependent protein catabolic process (GO:2000059)	1/38	0.0733194	0.115351	0	0	13.8067	36.0758	RPL11
390	regulation of receptor-mediated endocytosis (GO:0048259)	1/39	0.0751763	0.115889	0	0	13.4426	34.7885	C3
391	negative regulation of cellular metabolic process (GO:0031324)	1/39	0.0751763	0.115889	0	0	13.4426	34.7885	APOE
392	negative regulation of lymphocyte proliferation (GO:0050672)	1/39	0.0751763	0.115889	0	0	13.4426	34.7885	ARG1
393	regulation of cellular component biogenesis (GO:0044087)	1/39	0.0751763	0.115889	0	0	13.4426	34.7885	APOE
394	negative regulation of protein secretion (GO:0050709)	1/39	0.0751763	0.115889	0	0	13.4426	34.7885	APOE
395	negative regulation of secretion by cell (GO:1903531)	1/39	0.0751763	0.115889	0	0	13.4426	34.7885	APOE
396	cellular response to ketone (GO:1901655)	1/39	0.0751763	0.115889	0	0	13.4426	34.7885	SPP1
397	regulation of nitric-oxide synthase activity (GO:0050999)	1/39	0.0751763	0.115889	0	0	13.4426	34.7885	APOE
398	negative regulation of blood coagulation (GO:0030195)	1/40	0.0770295	0.117561	0	0	13.0973	33.5758	APOE
399	positive regulation of cation channel activity (GO:2001259)	1/40	0.0770295	0.117561	0	0	13.0973	33.5758	CTSS
400	ribosomal small subunit biogenesis (GO:0042274)	1/40	0.0770295	0.117561	0	0	13.0973	33.5758	RPS28
401	sulfur compound catabolic process (GO:0044273)	1/40	0.0770295	0.117561	0	0	13.0973	33.5758	HEXB
402	acylglycerol metabolic process (GO:0006639)	1/41	0.0788792	0.119787	0	0	12.7692	32.4318	APOE
403	positive regulation of cation transmembrane transport (GO:1904064)	1/41	0.0788792	0.119787	0	0	12.7692	32.4318	CTSS
404	regulation of ubiquitin-dependent protein catabolic process (GO:2000058)	1/42	0.0807252	0.121684	0	0	12.4572	31.351	RPL11
405	positive regulation of epithelial to mesenchymal transition (GO:0010718)	1/42	0.0807252	0.121684	0	0	12.4572	31.351	DAB2
406	regulation of chemokine production (GO:0032642)	1/42	0.0807252	0.121684	0	0	12.4572	31.351	CD74
407	regulation of ERK1 and ERK2 cascade (GO:0070372)	2/238	0.0819193	0.123181	0	0	4.39875	11.0058	CD74;APOE
408	substantia nigra development (GO:0021762)	1/43	0.0825676	0.123851	0	0	12.16	30.3286	BASP1
409	positive regulation of biosynthetic process (GO:0009891)	1/44	0.0844064	0.1263	0	0	11.8766	29.3602	APOE
410	negative regulation of T cell activation (GO:0050868)	1/45	0.0862417	0.128731	0	0	11.6061	28.4418	ARG1
411	regulation of B cell proliferation (GO:0030888)	1/46	0.0880733	0.130827	0	0	11.3476	27.5699	CD74
412	regulation of fibroblast proliferation (GO:0048145)	1/46	0.0880733	0.130827	0	0	11.3476	27.5699	CD74
413	glycosphingolipid metabolic process (GO:0006687)	1/47	0.0899013	0.132577	0	0	11.1003	26.7412	HEXB
414	positive regulation of neuron death (GO:1901216)	1/47	0.0899013	0.132577	0	0	11.1003	26.7412	C1QA
415	positive regulation of pathway-restricted SMAD protein phosphorylation (GO:0010862)	1/47	0.0899013	0.132577	0	0	11.1003	26.7412	DAB2
416	regulation of canonical Wnt signaling pathway (GO:0060828)	2/253	0.0909041	0.133734	0	0	4.13273	9.91009	DAB2;APOE
417	negative regulation of MAP kinase activity (GO:0043407)	1/48	0.0917258	0.134297	0	0	10.8636	25.9526	APOE
418	regulation of protein metabolic process (GO:0051246)	1/48	0.0917258	0.134297	0	0	10.8636	25.9526	APOE
419	negative regulation of cell projection organization (GO:0031345)	1/49	0.0935467	0.134707	0	0	10.6368	25.2016	APOE
420	aminoglycan biosynthetic process (GO:0006023)	1/49	0.0935467	0.134707	0	0	10.6368	25.2016	SDC3
421	regulation of cellular localization (GO:0060341)	1/49	0.0935467	0.134707	0	0	10.6368	25.2016	GSN
422	regulation of cellular protein metabolic process (GO:0032268)	1/49	0.0935467	0.134707	0	0	10.6368	25.2016	APOE
423	cellular defense response (GO:0006968)	1/49	0.0935467	0.134707	0	0	10.6368	25.2016	CLEC5A
424	secondary alcohol metabolic process (GO:1902652)	1/49	0.0935467	0.134707	0	0	10.6368	25.2016	APOE
425	positive regulation of actin filament polymerization (GO:0030838)	1/49	0.0935467	0.134707	0	0	10.6368	25.2016	GSN
426	positive regulation of intracellular signal transduction (GO:1902533)	3/546	0.0952451	0.136681	0	0	2.89936	6.81727	CD74;AXL;RPL37
427	actin polymerization or depolymerization (GO:0008154)	1/50	0.0953641	0.136681	0	0	10.4192	24.4856	GSN
428	cellular component assembly (GO:0022607)	2/261	0.0958114	0.137001	0	0	4.00345	9.3896	CD74;GSN
429	gonad development (GO:0008406)	1/51	0.0971779	0.138309	0	0	10.2103	23.8023	BASP1
430	cholesterol transport (GO:0030301)	1/51	0.0971779	0.138309	0	0	10.2103	23.8023	APOE
431	amide biosynthetic process (GO:0043604)	1/52	0.0989882	0.139909	0	0	10.0096	23.1496	ARG1
432	glycolipid metabolic process (GO:0006664)	1/52	0.0989882	0.139909	0	0	10.0096	23.1496	HEXB
433	negative regulation of protein metabolic process (GO:0051248)	1/52	0.0989882	0.139909	0	0	10.0096	23.1496	APOE
434	protein-containing complex assembly (GO:0065003)	2/267	0.0995417	0.140368	0	0	3.91162	9.0248	CD74;CTSC
435	positive regulation of B cell activation (GO:0050871)	1/53	0.100795	0.141159	0	0	9.81657	22.5258	CD74
436	positive regulation of chemokine production (GO:0032722)	1/53	0.100795	0.141159	0	0	9.81657	22.5258	CD74
437	positive regulation of phagocytosis (GO:0050766)	1/53	0.100795	0.141159	0	0	9.81657	22.5258	C3
438	glycosaminoglycan metabolic process (GO:0030203)	1/54	0.102598	0.14303	0	0	9.63087	21.9289	SDC3
439	regulation of proteasomal protein catabolic process (GO:0061136)	1/54	0.102598	0.14303	0	0	9.63087	21.9289	APOE
440	positive regulation of MAPK cascade (GO:0043410)	2/274	0.103946	0.1439	0	0	3.8096	8.6245	CD74;APOE
441	negative regulation of cytokine-mediated signaling pathway (GO:0001960)	1/55	0.104398	0.1439	0	0	9.45204	21.3573	ARG1
442	regulation of blood vessel endothelial cell migration (GO:0043535)	1/55	0.104398	0.1439	0	0	9.45204	21.3573	APOE
443	negative regulation of protein modification by small protein conjugation or removal (GO:1903321)	1/55	0.104398	0.1439	0	0	9.45204	21.3573	RPL11
444	triglyceride metabolic process (GO:0006641)	1/55	0.104398	0.1439	0	0	9.45204	21.3573	APOE
445	negative regulation of neuron projection development (GO:0010977)	1/58	0.109776	0.150634	0	0	8.95322	19.7805	APOE
446	regulation of pathway-restricted SMAD protein phosphorylation (GO:0060393)	1/58	0.109776	0.150634	0	0	8.95322	19.7805	DAB2
447	protein polymerization (GO:0051258)	1/59	0.111561	0.152061	0	0	8.79841	19.2965	GSN
448	response to reactive oxygen species (GO:0000302)	1/59	0.111561	0.152061	0	0	8.79841	19.2965	APOE
449	phospholipid transport (GO:0015914)	1/59	0.111561	0.152061	0	0	8.79841	19.2965	APOE
450	proteolysis (GO:0006508)	2/287	0.112265	0.15268	0	0	3.63343	7.94592	CTSS;CTSC
451	response to organic cyclic compound (GO:0014070)	1/60	0.113343	0.153805	0	0	8.64885	18.8314	SPP1
452	positive regulation of interleukin-8 production (GO:0032757)	1/61	0.115122	0.155529	0	0	8.50427	18.3842	CD74
453	pattern recognition receptor signaling pathway (GO:0002221)	1/61	0.115122	0.155529	0	0	8.50427	18.3842	CTSS
454	actin cytoskeleton reorganization (GO:0031532)	1/63	0.118669	0.157539	0	0	8.22911	17.5397	GSN
455	amyloid fibril formation (GO:1990000)	1/63	0.118669	0.157539	0	0	8.22911	17.5397	GSN
456	anterior/posterior pattern specification (GO:0009952)	1/63	0.118669	0.157539	0	0	8.22911	17.5397	BASP1
457	neuropeptide signaling pathway (GO:0007218)	1/63	0.118669	0.157539	0	0	8.22911	17.5397	CYSLTR1
458	COPII vesicle coating (GO:0048208)	1/63	0.118669	0.157539	0	0	8.22911	17.5397	CTSC
459	positive regulation of viral process (GO:0048524)	1/63	0.118669	0.157539	0	0	8.22911	17.5397	AXL
460	vesicle coating (GO:0006901)	1/63	0.118669	0.157539	0	0	8.22911	17.5397	CTSC
461	vesicle targeting, rough ER to cis-Golgi (GO:0048207)	1/63	0.118669	0.157539	0	0	8.22911	17.5397	CTSC
462	lipid homeostasis (GO:0055088)	1/64	0.120437	0.159195	0	0	8.09809	17.1406	APOE
463	protein catabolic process (GO:0030163)	1/64	0.120437	0.159195	0	0	8.09809	17.1406	APOE
464	positive regulation of cell death (GO:0010942)	1/66	0.123963	0.163503	0	0	7.84813	16.3851	C1QA
465	vascular endothelial growth factor receptor signaling pathway (GO:0048010)	1/67	0.125721	0.165465	0	0	7.72883	16.0272	AXL
466	sterol metabolic process (GO:0016125)	1/70	0.130974	0.171641	0	0	7.39168	15.0255	APOE
467	COPII-coated vesicle budding (GO:0090114)	1/70	0.130974	0.171641	0	0	7.39168	15.0255	CTSC
468	negative regulation of neuron apoptotic process (GO:0043524)	1/71	0.132718	0.173185	0	0	7.28571	14.7137	APOE
469	cholesterol homeostasis (GO:0042632)	1/71	0.132718	0.173185	0	0	7.28571	14.7137	APOE
470	cell junction organization (GO:0034330)	1/72	0.134459	0.174341	0	0	7.18274	14.4121	C1QA
471	negative regulation of supramolecular fiber organization (GO:1902904)	1/72	0.134459	0.174341	0	0	7.18274	14.4121	APOE
472	sterol homeostasis (GO:0055092)	1/72	0.134459	0.174341	0	0	7.18274	14.4121	APOE
473	regulation of Rho protein signal transduction (GO:0035023)	1/73	0.136196	0.17622	0	0	7.08262	14.1203	APOE
474	negative regulation of protein binding (GO:0032091)	1/74	0.13793	0.178087	0	0	6.98525	13.8378	DAB2
475	positive regulation of immune response (GO:0050778)	1/75	0.139661	0.179187	0	0	6.89051	13.5642	CD74
476	positive regulation of lymphocyte proliferation (GO:0050671)	1/75	0.139661	0.179187	0	0	6.89051	13.5642	CD74
477	integrin-mediated signaling pathway (GO:0007229)	1/75	0.139661	0.179187	0	0	6.89051	13.5642	DAB2
478	regulation of T cell proliferation (GO:0042129)	1/76	0.141388	0.179895	0	0	6.79829	13.2991	ARG1
479	positive regulation of interleukin-6 production (GO:0032755)	1/76	0.141388	0.179895	0	0	6.79829	13.2991	CD74
480	regulation of epithelial to mesenchymal transition (GO:0010717)	1/76	0.141388	0.179895	0	0	6.79829	13.2991	DAB2
481	cellular response to hormone stimulus (GO:0032870)	1/76	0.141388	0.179895	0	0	6.79829	13.2991	CTSS
482	cholesterol metabolic process (GO:0008203)	1/77	0.143112	0.181334	0	0	6.7085	13.0422	APOE
483	regulation of organelle assembly (GO:1902115)	1/77	0.143112	0.181334	0	0	6.7085	13.0422	GSN
484	positive regulation of cytokine production (GO:0001819)	2/335	0.144355	0.182272	0	0	3.1021	6.00406	C3;CD74
485	negative regulation of blood vessel morphogenesis (GO:2000181)	1/78	0.144832	0.182272	0	0	6.62105	12.7931	SPARC
486	negative regulation of protein serine/threonine kinase activity (GO:0071901)	1/78	0.144832	0.182272	0	0	6.62105	12.7931	APOE
487	intracellular protein transport (GO:0006886)	2/336	0.145043	0.182272	0	0	3.09266	5.97106	CD74;RPL11
488	positive regulation of proteasomal ubiquitin-dependent protein catabolic process (GO:0032436)	1/79	0.146549	0.183411	0	0	6.53583	12.5514	DAB2
489	positive regulation of ubiquitin-dependent protein catabolic process (GO:2000060)	1/79	0.146549	0.183411	0	0	6.53583	12.5514	DAB2
490	response to interferon-gamma (GO:0034341)	1/80	0.148263	0.1848	0	0	6.45278	12.3169	CD74
491	regulation of protein localization to plasma membrane (GO:1903076)	1/80	0.148263	0.1848	0	0	6.45278	12.3169	DAB2
492	regulation of interleukin-8 production (GO:0032677)	1/81	0.149973	0.186552	0	0	6.37179	12.0892	CD74
493	positive regulation of multicellular organismal process (GO:0051240)	2/345	0.151272	0.187786	0	0	3.01013	5.68516	DAB2;APOE
494	regulation of G protein-coupled receptor signaling pathway (GO:0008277)	1/82	0.15168	0.187911	0	0	6.29281	11.8681	C3
495	regulation of defense response (GO:0031347)	1/83	0.153384	0.189638	0	0	6.21576	11.6534	APOE
496	lymphocyte differentiation (GO:0030098)	1/84	0.155084	0.191262	0	0	6.14056	11.4447	AXL
497	regulation of transcription, DNA-templated (GO:0006355)	7/2244	0.155322	0.191262	0	0	1.68057	3.12964	ACTA2;CD74;BASP1;SPP1;APOE;RPL6;CREB5
498	negative regulation of defense response (GO:0031348)	1/85	0.156781	0.192284	0	0	6.06716	11.2419	APOE
499	positive regulation of protein catabolic process (GO:0045732)	1/85	0.156781	0.192284	0	0	6.06716	11.2419	APOE
500	negative regulation of cellular amide metabolic process (GO:0034249)	1/86	0.158475	0.192433	0	0	5.99548	11.0446	APOE
501	positive regulation of endothelial cell migration (GO:0010595)	1/86	0.158475	0.192433	0	0	5.99548	11.0446	SPARC
502	positive regulation of proteasomal protein catabolic process (GO:1901800)	1/86	0.158475	0.192433	0	0	5.99548	11.0446	DAB2
503	regulation of interferon-gamma production (GO:0032649)	1/86	0.158475	0.192433	0	0	5.99548	11.0446	AXL
504	regulation of neuron death (GO:1901214)	1/86	0.158475	0.192433	0	0	5.99548	11.0446	C1QA
505	negative regulation of angiogenesis (GO:0016525)	1/87	0.160165	0.194101	0	0	5.92546	10.8528	SPARC
506	negative regulation of binding (GO:0051100)	1/88	0.161852	0.195372	0	0	5.85706	10.6661	DAB2
507	positive regulation of neuron projection development (GO:0010976)	1/88	0.161852	0.195372	0	0	5.85706	10.6661	APOE
508	regulation of cation channel activity (GO:2001257)	1/89	0.163536	0.196243	0	0	5.79021	10.4845	CTSS
509	second-messenger-mediated signaling (GO:0019932)	1/89	0.163536	0.196243	0	0	5.79021	10.4845	APOE
510	protein import (GO:0017038)	1/89	0.163536	0.196243	0	0	5.79021	10.4845	APOE
511	cellular amino acid catabolic process (GO:0009063)	1/90	0.165216	0.197871	0	0	5.72486	10.3076	ARG1
512	toll-like receptor signaling pathway (GO:0002224)	1/91	0.166893	0.199101	0	0	5.66097	10.1354	CTSS
513	positive regulation of supramolecular fiber organization (GO:1902905)	1/91	0.166893	0.199101	0	0	5.66097	10.1354	APOE
514	protein transport (GO:0015031)	2/369	0.168137	0.199542	0	0	2.80984	5.00987	CD74;APOE
515	T cell activation (GO:0042110)	1/92	0.168567	0.199542	0	0	5.59848	9.96766	CD74
516	positive regulation of transmembrane receptor protein serine/threonine kinase signaling pathway (GO:0090100)	1/92	0.168567	0.199542	0	0	5.59848	9.96766	DAB2
517	regulation of peptidyl-tyrosine phosphorylation (GO:0050730)	1/92	0.168567	0.199542	0	0	5.59848	9.96766	CD74
518	negative regulation of cellular protein metabolic process (GO:0032269)	1/94	0.171905	0.202319	0	0	5.47753	9.64491	APOE
519	positive regulation of epithelial cell migration (GO:0010634)	1/94	0.171905	0.202319	0	0	5.47753	9.64491	SPARC
520	negative regulation of MAPK cascade (GO:0043409)	1/94	0.171905	0.202319	0	0	5.47753	9.64491	APOE
521	protein maturation (GO:0051604)	1/97	0.176887	0.206988	0	0	5.30556	9.19052	CTSS
522	glycosaminoglycan biosynthetic process (GO:0006024)	1/97	0.176887	0.206988	0	0	5.30556	9.19052	SDC3
523	regulation of MAP kinase activity (GO:0043405)	1/97	0.176887	0.206988	0	0	5.30556	9.19052	APOE
524	negative regulation of neuron death (GO:1901215)	1/98	0.178541	0.208128	0	0	5.25059	9.04644	APOE
525	regulation of neuron apoptotic process (GO:0043523)	1/98	0.178541	0.208128	0	0	5.25059	9.04644	APOE
526	regulation of transforming growth factor beta receptor signaling pathway (GO:0017015)	1/100	0.18184	0.211571	0	0	5.144	8.76861	DAB2
527	positive regulation of cellular metabolic process (GO:0031325)	1/105	0.190031	0.220681	0	0	4.89546	8.12926	APOE
528	protein processing (GO:0016485)	1/106	0.191659	0.22173	0	0	4.8486	8.01006	CTSS
529	protein localization to nucleus (GO:0034504)	1/106	0.191659	0.22173	0	0	4.8486	8.01006	RPL11
530	regulation of cell migration (GO:0030334)	2/408	0.196192	0.226504	0	0	2.53487	4.12845	CD74;DAB2
531	lipid transport (GO:0006869)	1/109	0.196525	0.226504	0	0	4.7132	7.66821	APOE
532	regulation of interleukin-6 production (GO:0032675)	1/110	0.198141	0.227937	0	0	4.66972	7.55924	CD74
533	protein-containing complex subunit organization (GO:0043933)	1/112	0.201363	0.231209	0	0	4.58512	7.34833	CD74
534	negative regulation of cell motility (GO:2000146)	1/114	0.204573	0.234016	0	0	4.50352	7.14633	CD74
535	response to lipid (GO:0033993)	1/114	0.204573	0.234016	0	0	4.50352	7.14633	SPP1
536	cellular response to molecule of bacterial origin (GO:0071219)	1/115	0.206172	0.234968	0	0	4.46379	7.04851	AXL
537	positive regulation of protein metabolic process (GO:0051247)	1/115	0.206172	0.234968	0	0	4.46379	7.04851	APOE
538	sphingolipid metabolic process (GO:0006665)	1/116	0.207769	0.236347	0	0	4.42475	6.95273	HEXB
539	positive regulation of cell projection organization (GO:0031346)	1/117	0.209363	0.237718	0	0	4.38638	6.85892	APOE
540	negative regulation of response to external stimulus (GO:0032102)	1/118	0.210954	0.239081	0	0	4.34867	6.76705	APOE
541	positive regulation of cysteine-type endopeptidase activity involved in apoptotic process (GO:0043280)	1/119	0.212541	0.240435	0	0	4.3116	6.67704	GSN
542	cellular response to lipopolysaccharide (GO:0071222)	1/120	0.214125	0.241335	0	0	4.27516	6.58884	AXL
543	cytoskeleton organization (GO:0007010)	1/120	0.214125	0.241335	0	0	4.27516	6.58884	APOE
544	regulation of anatomical structure morphogenesis (GO:0022603)	1/123	0.21886	0.246217	0	0	4.1694	6.33467	SPARC
545	protein targeting (GO:0006605)	1/125	0.222001	0.248381	0	0	4.10174	6.17342	RPL11
546	platelet degranulation (GO:0002576)	1/125	0.222001	0.248381	0	0	4.10174	6.17342	SPARC
547	regulation of protein secretion (GO:0050708)	1/125	0.222001	0.248381	0	0	4.10174	6.17342	APOE
548	nervous system development (GO:0007399)	2/447	0.224817	0.251073	0	0	2.3081	3.44477	GSN;AXL
549	plasma membrane bounded cell projection organization (GO:0120036)	1/128	0.226689	0.252702	0	0	4.00424	5.943	APOE
550	muscle contraction (GO:0006936)	1/129	0.228245	0.253975	0	0	3.97276	5.86909	ACTA2
551	regulation of primary metabolic process (GO:0080090)	1/130	0.229799	0.255239	0	0	3.94176	5.79656	APOE
552	positive regulation of peptidyl-tyrosine phosphorylation (GO:0050731)	1/134	0.235983	0.261633	0	0	3.82244	5.51959	CD74
553	negative regulation of inflammatory response to antigenic stimulus (GO:0002862)	1/136	0.239056	0.264561	0	0	3.76543	5.38855	CYSLTR1
554	regulation of inflammatory response to antigenic stimulus (GO:0002861)	1/137	0.240589	0.265776	0	0	3.73756	5.32477	CYSLTR1
555	regulation of cellular component organization (GO:0051128)	1/139	0.243644	0.268667	0	0	3.68302	5.20059	APOE
556	enzyme linked receptor protein signaling pathway (GO:0007167)	1/140	0.245167	0.269861	0	0	3.65634	5.14013	AXL
557	positive regulation of cellular catabolic process (GO:0031331)	1/141	0.246688	0.271046	0	0	3.63004	5.08072	APOE
558	protein localization to organelle (GO:0033365)	1/142	0.248205	0.272225	0	0	3.60411	5.02233	RPL11
559	neuron development (GO:0048666)	1/143	0.249719	0.273396	0	0	3.57855	4.96494	APOE
560	negative regulation of cell migration (GO:0030336)	1/144	0.251231	0.274559	0	0	3.55334	4.90853	CD74
561	positive regulation of cytosolic calcium ion concentration (GO:0007204)	1/147	0.255747	0.278997	0	0	3.4798	4.74494	CYSLTR1
562	regulation of cytosolic calcium ion concentration (GO:0051480)	1/148	0.257247	0.280133	0	0	3.45596	4.69222	CYSLTR1
563	response to cytokine (GO:0034097)	1/150	0.260237	0.282385	0	0	3.40922	4.58937	CD74
564	cellular response to organic cyclic compound (GO:0071407)	1/150	0.260237	0.282385	0	0	3.40922	4.58937	SPP1
565	actin filament organization (GO:0007015)	1/152	0.263215	0.285111	0	0	3.36373	4.48985	GSN
566	response to lipopolysaccharide (GO:0032496)	1/159	0.273548	0.29578	0	0	3.21357	4.16568	AXL
567	positive regulation of protein kinase B signaling (GO:0051897)	1/161	0.276474	0.298417	0	0	3.17308	4.07943	AXL
568	regulation of neuron projection development (GO:0010975)	1/165	0.282292	0.30416	0	0	3.09506	3.91467	APOE
569	regulation of MAPK cascade (GO:0043408)	1/166	0.28374	0.305182	0	0	3.07615	3.87502	CD74
570	cellular protein-containing complex assembly (GO:0034622)	1/168	0.286626	0.307746	0	0	3.039	3.79746	RPL38
571	positive regulation of I-kappaB kinase/NF-kappaB signaling (GO:0043123)	1/171	0.290934	0.311279	0	0	2.98492	3.68536	CD74
572	neuron projection development (GO:0031175)	1/171	0.290934	0.311279	0	0	2.98492	3.68536	APOE
573	negative regulation of immune response (GO:0050777)	1/178	0.300888	0.321367	0	0	2.86586	3.44195	CYSLTR1
574	protein stabilization (GO:0050821)	1/179	0.302298	0.321751	0	0	2.84961	3.40911	RPL11
575	regulation of immune response (GO:0050776)	1/179	0.302298	0.321751	0	0	2.84961	3.40911	C3
576	regulated exocytosis (GO:0045055)	1/180	0.303706	0.322688	0	0	2.83355	3.37672	SPARC
577	negative regulation of cytokine production (GO:0001818)	1/182	0.306514	0.325107	0	0	2.80195	3.31329	AXL
578	endoplasmic reticulum to Golgi vesicle-mediated transport (GO:0006888)	1/185	0.310705	0.328982	0	0	2.75585	3.22135	CTSC
579	negative regulation of macromolecule metabolic process (GO:0010605)	1/194	0.32313	0.341547	0	0	2.62615	2.96676	APOE
580	regulation of macromolecule metabolic process (GO:0060255)	1/200	0.331292	0.34957	0	0	2.54619	2.81292	APOE
581	regulation of angiogenesis (GO:0045765)	1/203	0.335336	0.353229	0	0	2.508	2.74029	SPARC
582	cellular protein modification process (GO:0006464)	3/1025	0.337153	0.354532	0	0	1.50246	1.6335	C3;SPP1;APOE
583	regulation of inflammatory response (GO:0050727)	1/206	0.339357	0.356238	0	0	2.47092	2.67033	APOE
584	regulation of protein kinase B signaling (GO:0051896)	1/207	0.340692	0.357027	0	0	2.4588	2.64758	AXL
585	positive regulation of cell motility (GO:2000147)	1/221	0.359109	0.375683	0	0	2.3007	2.35621	DAB2
586	regulation of I-kappaB kinase/NF-kappaB signaling (GO:0043122)	1/224	0.362989	0.379095	0	0	2.2694	2.29977	CD74
587	cilium organization (GO:0044782)	1/228	0.368128	0.383806	0	0	2.22896	2.22746	GSN
588	membrane organization (GO:0061024)	1/242	0.385797	0.401544	0	0	2.09799	1.99822	DAB2
589	positive regulation of cell differentiation (GO:0045597)	1/258	0.4054	0.421231	0	0	1.96578	1.77486	DAB2
590	positive regulation of cell migration (GO:0030335)	1/269	0.418522	0.434128	0	0	1.88404	1.64105	DAB2
591	plasma membrane bounded cell projection assembly (GO:0120031)	1/278	0.429048	0.444293	0	0	1.82199	1.54175	GSN
592	chemical synaptic transmission (GO:0007268)	1/306	0.46062	0.476182	0	0	1.65237	1.28089	APOE
593	cilium assembly (GO:0060271)	1/314	0.469324	0.484361	0	0	1.60949	1.21752	GSN
594	negative regulation of gene expression (GO:0010629)	1/322	0.477891	0.492372	0	0	1.56874	1.15831	APOE
595	cellular response to oxygen-containing compound (GO:1901701)	1/323	0.478952	0.492636	0	0	1.56378	1.15119	AXL
596	cellular protein localization (GO:0034613)	1/329	0.485276	0.498303	0	0	1.53471	1.10965	CD74
597	supramolecular fiber organization (GO:0097435)	1/351	0.507829	0.520589	0	0	1.43663	0.973475	GSN
598	transmembrane receptor protein tyrosine kinase signaling pathway (GO:0007169)	1/404	0.558279	0.571349	0	0	1.24432	0.725312	AXL
599	negative regulation of transcription, DNA-templated (GO:0045892)	2/948	0.571556	0.583941	0	0	1.05786	0.591759	DAB2;BASP1
600	organelle organization (GO:0006996)	1/420	0.572492	0.583941	0	0	1.19583	0.666981	APOE
601	organelle assembly (GO:0070925)	1/425	0.576841	0.587399	0	0	1.18142	0.650005	GSN
602	regulation of nucleic acid-templated transcription (GO:1903506)	1/430	0.581147	0.590801	0	0	1.16735	0.633583	RPL6
603	regulation of intracellular signal transduction (GO:1902531)	1/437	0.587104	0.595867	0	0	1.1482	0.611477	RPL11
604	negative regulation of nucleic acid-templated transcription (GO:1903507)	1/464	0.609317	0.617388	0	0	1.07975	0.534924	BASP1
605	regulation of cellular macromolecule biosynthetic process (GO:2000112)	1/468	0.612507	0.619594	0	0	1.07028	0.524645	RPL6
606	positive regulation of cell population proliferation (GO:0008284)	1/474	0.617245	0.623356	0	0	1.05638	0.509691	CD74
607	cellular response to cytokine stimulus (GO:0071345)	1/482	0.623474	0.62861	0	0	1.03838	0.490581	AXL
608	negative regulation of cellular macromolecule biosynthetic process (GO:2000113)	1/547	0.670551	0.674963	0	0	0.911712	0.364371	BASP1
609	cytokine-mediated signaling pathway (GO:0019221)	1/621	0.717178	0.720711	0	0	0.799835	0.26589	IL21R
610	negative regulation of transcription by RNA polymerase II (GO:0000122)	1/684	0.75175	0.754215	0	0	0.723693	0.206507	DAB2
611	regulation of transcription by RNA polymerase II (GO:0006357)	3/2206	0.832878	0.834241	0	0	0.653544	0.119512	DAB2;APOE;CREB5
612	positive regulation of transcription by RNA polymerase II (GO:0045944)	1/908	0.844384	0.844384	0	0	0.538631	0.0911083	DAB2

## Sheet: DCs DEG
p_val	avg_log2FC	pct.1	pct.2	p_val_adj	geneID
1.76e-55	0.373435	0.447	0.172	3.65483e-51	Gm47283
3.80549e-43	0.0360117	0.071	0.289	7.90249e-39	Mgp
1.80129e-40	0.581002	0.918	0.913	3.74056e-36	Dnaja1
1.5423e-37	0.390077	0.991	0.994	3.20274e-33	Hspa8
1.81709e-35	-0.23694	0.999	1	3.77337e-31	Rpl41
6.95929e-33	-0.236429	0.997	0.996	1.44517e-28	Rpl38
9.15857e-33	-0.0915425	0.018	0.156	1.90187e-28	Acta2
7.4575e-32	-0.198077	0.66	0.856	1.54863e-27	Gsn
7.56235e-28	0.483807	0.893	0.882	1.5704e-23	Hsp90aa1
6.63795e-26	-0.0934024	0.022	0.139	1.37844e-21	Col3a1
6.97796e-24	-0.198291	0.998	0.997	1.44904e-19	Rpl37
1.48439e-23	-0.215379	0.975	0.991	3.08247e-19	Atp5e
1.44664e-22	-0.194413	0.993	0.996	3.00409e-18	Rpl36
1.64543e-21	0.358683	0.584	0.428	3.41689e-17	AC149090.1
1.76213e-20	0.634623	0.501	0.336	3.65924e-16	Hspa1b
3.64824e-20	0.247733	0.992	0.997	7.57594e-16	mt-Co1
5.76626e-20	-0.278926	0.905	0.953	1.19742e-15	Mrpl52
8.6675e-20	-0.544472	0.19	0.349	1.79989e-15	Ly6a
4.79113e-19	-0.296899	0.773	0.887	9.94925e-15	Cyth4
7.24613e-19	0.293943	0.99	0.999	1.50473e-14	mt-Atp6
8.93165e-19	0.284194	0.983	0.991	1.85475e-14	Hsp90ab1
2.0457e-18	-0.215354	0.934	0.977	4.2481e-14	Ndufb1-ps
3.42964e-18	-0.0790722	0.032	0.127	7.12199e-14	Tpm2
3.89631e-18	0.360625	0.398	0.261	8.09107e-14	Hsph1
4.52358e-18	-0.0608075	0.026	0.116	9.39366e-14	Igfbp7
5.75791e-18	-0.209215	0.89	0.955	1.19569e-13	Ndufa3
9.37563e-18	-0.283592	0.426	0.588	1.94694e-13	Samd9l
1.96623e-17	0.537867	0.917	0.918	4.08308e-13	AY036118
2.75375e-17	0.26722	0.989	0.997	5.71843e-13	mt-Co3
6.27068e-17	0.150797	0.999	0.998	1.30217e-12	Tpt1
6.96917e-17	-0.343819	0.219	0.38	1.44722e-12	Spp1
1.84988e-16	-0.171575	0.398	0.551	3.84146e-12	Rab24
2.1706e-16	0.441196	0.495	0.34	4.50747e-12	Hspa1a
4.33165e-16	-0.15695	0.996	0.994	8.9951e-12	Rps28
8.31055e-16	-0.249717	0.254	0.397	1.72577e-11	I830077J02Rik
1.8602e-15	-0.170618	0.931	0.97	3.8629e-11	Tomm7
9.62517e-15	-0.136125	0.997	0.999	1.99876e-10	Rpl35a
1.1756e-14	-0.145514	0.998	0.999	2.44125e-10	Fau
6.92127e-14	-0.151052	0.994	0.998	1.43727e-09	Rpl6
1.00378e-13	0.216015	0.942	0.964	2.08444e-09	Rbm39
1.13808e-13	0.00585558	0.045	0.13	2.36333e-09	C3
1.16529e-13	-0.139389	0.997	0.997	2.41984e-09	Rpl39
1.53709e-13	-0.145995	0.735	0.85	3.19191e-09	Ndufv3
1.92159e-13	0.189339	0.99	0.997	3.99038e-09	mt-Co2
2.38594e-13	-0.33818	0.49	0.619	4.95465e-09	Slamf9
2.45387e-13	-0.215733	0.443	0.577	5.09571e-09	Myd88
1.0602e-12	-0.0782354	0.12	0.227	2.20161e-08	Csrp2
1.07998e-12	-0.127678	0.997	0.997	2.2427e-08	Rps26
1.20003e-12	-0.260561	0.974	0.99	2.49198e-08	Ctss
1.6083e-12	-0.278204	0.753	0.855	3.3398e-08	Mdh2
1.81016e-12	-0.16294	0.949	0.981	3.75898e-08	Elob
2.12208e-12	-0.213264	0.534	0.651	4.40672e-08	Bin2
2.77991e-12	-0.184722	0.321	0.451	5.77276e-08	Tnfrsf13b
2.84838e-12	-0.212657	0.567	0.693	5.91495e-08	Gm26917
4.52352e-12	-0.16583	0.857	0.935	9.39354e-08	Uqcr11
6.2564e-12	0.205569	0.458	0.343	1.2992e-07	Dnajb1
9.25262e-12	-0.265942	0.637	0.757	1.9214e-07	Cfp
9.54221e-12	-0.273488	0.143	0.248	1.98153e-07	Ffar2
1.54927e-11	-0.150913	0.991	0.998	3.21722e-07	Pfn1
1.63858e-11	-0.150065	0.93	0.979	3.40268e-07	Snrpg
1.67044e-11	-0.144591	0.325	0.442	3.46883e-07	Mrpl27
1.91549e-11	-0.218482	0.888	0.947	3.9777e-07	Tln1
1.98888e-11	-0.172239	0.613	0.728	4.13012e-07	Arl6ip5
2.505e-11	-0.159987	0.576	0.704	5.20188e-07	Bloc1s1
3.30163e-11	-0.139703	0.905	0.96	6.85616e-07	Atp5mpl
3.57697e-11	-0.106316	0.206	0.316	7.42793e-07	Nupr1
3.83886e-11	-0.138581	0.735	0.831	7.97178e-07	Drap1
4.69713e-11	-0.169	0.702	0.806	9.75406e-07	Evi2a
6.38746e-11	-0.132186	0.637	0.748	1.32642e-06	Chchd1
7.48458e-11	-0.162925	0.474	0.594	1.55425e-06	Lrrc25
9.27096e-11	0.373633	0.363	0.261	1.92521e-06	Cxcr4
1.11519e-10	-0.179219	0.985	0.991	2.31581e-06	Gpx1
1.24279e-10	-0.153293	0.065	0.141	2.58077e-06	Ppp1r14a
1.44826e-10	-0.116802	0.996	0.996	3.00746e-06	Rpl24
1.48007e-10	-0.130131	0.498	0.62	3.07352e-06	Gpr137b
1.60685e-10	-0.140494	0.597	0.724	3.33679e-06	Vrk1
1.62556e-10	-0.150039	0.939	0.966	3.37564e-06	Nsa2
1.75393e-10	-0.163996	0.709	0.803	3.64222e-06	Uqcc2
1.75451e-10	-0.159509	0.769	0.847	3.64341e-06	Prdx5
2.09827e-10	-0.105388	0.525	0.638	4.35727e-06	Pfdn1
2.17142e-10	-0.220594	0.509	0.628	4.50917e-06	Fgr
2.5992e-10	-0.129404	0.991	0.994	5.3975e-06	Serf2
3.04531e-10	-0.234137	0.822	0.902	6.32388e-06	Ckb
3.12299e-10	-0.151001	0.905	0.951	6.48521e-06	Cox5a
4.13997e-10	-0.194218	0.256	0.361	8.59707e-06	Card11
4.25028e-10	-0.25557	0.602	0.698	8.82613e-06	Limd2
5.02247e-10	-0.214352	0.433	0.536	1.04297e-05	Scimp
5.657e-10	-0.158919	0.871	0.932	1.17473e-05	Ost4
5.67002e-10	-0.125404	0.736	0.838	1.17744e-05	Pet100
6.12703e-10	-0.154161	0.687	0.781	1.27234e-05	Mrpl54
6.47385e-10	-0.122399	0.557	0.663	1.34436e-05	Lsm7
6.956e-10	-0.15265	0.156	0.258	1.44448e-05	Sirpb1a
9.45015e-10	0.0383992	0.215	0.327	1.96242e-05	Ctsl
9.63968e-10	-0.1456	0.866	0.938	2.00178e-05	Arpp19
1.05431e-09	-0.123984	0.46	0.575	2.18938e-05	Was
1.20784e-09	-0.136382	0.772	0.86	2.50821e-05	Glud1
1.24069e-09	-0.141968	0.768	0.842	2.57641e-05	Ndufa11
1.47395e-09	-0.190106	0.819	0.901	3.06081e-05	Timm10b
1.50599e-09	-0.160406	0.875	0.948	3.12733e-05	Scand1
1.52586e-09	0.316414	0.912	0.899	3.1686e-05	Ubc
1.58803e-09	-0.12224	0.912	0.952	3.29771e-05	Atp5d
1.69581e-09	0.723463	0.504	0.413	3.52152e-05	Rgs1
1.77558e-09	-0.161722	0.779	0.861	3.68717e-05	Ndufc1
1.88225e-09	-0.151094	0.418	0.523	3.90869e-05	C1d
1.89318e-09	-0.111521	0.103	0.187	3.93139e-05	Arhgap24
2.06872e-09	-0.12814	0.857	0.929	4.29591e-05	Ndufb7
2.82633e-09	-0.106351	0.717	0.817	5.86916e-05	Rbis
3.07419e-09	-0.124246	0.541	0.64	6.38387e-05	Ndufaf8
3.16521e-09	-0.146081	0.954	0.994	6.57288e-05	Tpm3
3.25691e-09	-0.152678	0.798	0.888	6.7633e-05	Hnrnpd
3.34007e-09	-0.100475	0.082	0.159	6.93599e-05	Sirpb1b
3.47687e-09	-0.107983	0.315	0.439	7.22006e-05	Eif2s3y
3.49671e-09	-0.157413	0.906	0.964	7.26126e-05	Smdt1
3.6525e-09	-0.10459	0.997	0.997	7.58479e-05	Rpl37a
4.56849e-09	-0.141193	0.754	0.842	9.48692e-05	Trmt112
4.72204e-09	-0.106206	0.219	0.32	9.80578e-05	Mrps10
4.92044e-09	-0.165539	0.347	0.458	0.000102178	Spint1
5.23246e-09	-0.102758	0.587	0.679	0.000108657	Polr2l
5.31365e-09	-0.175294	0.8	0.886	0.000110343	Unc93b1
6.92647e-09	-0.135354	0.116	0.2	0.000143835	Sirpb1c
7.51232e-09	-0.0850265	0.241	0.355	0.000156001	Sh2d1b1
7.96142e-09	-0.214101	0.113	0.196	0.000165327	Timp1
8.43823e-09	0.341767	0.607	0.535	0.000175228	Gm42031
9.45627e-09	-0.171434	0.73	0.834	0.000196369	Ptpn6
9.5379e-09	0.213961	0.875	0.871	0.000198064	Srsf7
1.01241e-08	-0.126268	0.795	0.877	0.000210237	Mrps21
1.09144e-08	-0.109895	0.472	0.595	0.000226649	Lst1
1.12057e-08	-0.124653	0.474	0.582	0.000232697	Nap1l4
1.13412e-08	-0.110677	0.913	0.964	0.000235511	Ndufa2
1.14788e-08	-0.104705	0.997	0.999	0.000238368	Rpl21
1.16963e-08	-0.143631	0.873	0.937	0.000242886	Atp5g1
1.22318e-08	-0.117238	0.731	0.818	0.000254006	Romo1
1.2868e-08	-0.0741935	0.07	0.139	0.000267217	Fam177a
1.3132e-08	-0.125023	0.892	0.948	0.000272698	Atp5k
1.35516e-08	-0.14271	0.332	0.445	0.000281413	Map4k1
1.6746e-08	-0.124194	0.961	0.984	0.000347748	Cox6c
1.96785e-08	-0.113856	0.161	0.25	0.000408643	Bex6
2.11403e-08	-0.114415	0.334	0.438	0.000439	Sema4d
2.14297e-08	-0.132897	0.512	0.62	0.000445009	Txnip
2.37011e-08	-0.0896267	0.327	0.436	0.000492177	Slc25a39
2.38078e-08	-0.13192	0.384	0.492	0.000494392	Susd3
2.42325e-08	-0.0972293	0.411	0.522	0.000503212	Acat1
2.45075e-08	-0.227541	0.905	0.952	0.000508923	Fcer1g
2.50057e-08	-0.0829027	0.473	0.583	0.000519268	Rad23a
2.5227e-08	-0.136906	0.769	0.844	0.000523864	Bola2
2.82569e-08	-0.0897324	0.677	0.781	0.000586783	Tor1aip1
2.91419e-08	-0.127437	0.856	0.923	0.000605161	Tmem258
3.05555e-08	-0.132131	0.661	0.762	0.000634515	Xrn2
3.13763e-08	-0.155998	0.985	0.993	0.000651561	Cd52
3.17371e-08	-0.0889873	0.284	0.389	0.000659054	Fam98b
3.81528e-08	-0.120192	0.585	0.693	0.000792281	Churc1
3.84731e-08	-0.133379	0.154	0.24	0.000798933	Ddr1
3.9095e-08	-0.141965	0.765	0.854	0.000811848	Llph
4.33084e-08	-0.110038	0.567	0.656	0.000899343	Mtch1
4.66492e-08	-0.113085	0.358	0.46	0.000968717	2310009A05Rik
5.14346e-08	-0.101248	0.579	0.684	0.00106809	Dpm3
5.48179e-08	-0.0930316	1	0.997	0.00113835	Rps21
5.75331e-08	-0.171153	0.79	0.872	0.00119473	Ly86
6.31524e-08	-0.176719	0.734	0.829	0.00131142	Hexb
6.46329e-08	-0.104964	0.913	0.968	0.00134217	Ubl5
6.56251e-08	-0.114198	0.369	0.479	0.00136277	Cysltr1
6.74015e-08	-0.161332	0.44	0.544	0.00139966	Hif1a
7.00916e-08	-0.109856	0.607	0.709	0.00145552	Cyfip1
7.27252e-08	-0.0974833	0.485	0.585	0.00151021	Rab1b
7.44381e-08	-0.119829	0.877	0.937	0.00154578	Ndufa7
8.3474e-08	-0.103921	0.755	0.845	0.00173342	Micos13
8.37522e-08	-0.126473	0.49	0.601	0.0017392	Fes
8.45127e-08	-0.134572	0.841	0.902	0.00175499	Ndufc2
8.60642e-08	-0.161872	0.682	0.764	0.00178721	Pirb
8.92849e-08	-0.092397	0.393	0.504	0.00185409	Retreg1
9.00198e-08	-0.0956755	0.662	0.773	0.00186935	Ewsr1
9.07613e-08	-0.108572	0.663	0.749	0.00188475	Ndufa5
9.35244e-08	-0.111143	0.975	0.987	0.00194213	Uba52
9.60345e-08	-0.132628	0.075	0.139	0.00199425	Gm9733
1.00593e-07	-0.0887408	0.443	0.551	0.00208891	Hint2
1.02924e-07	-0.0880449	0.301	0.401	0.00213733	Rpf2
1.04126e-07	-0.105039	0.858	0.922	0.00216229	Mrpl33
1.06188e-07	-0.282156	0.508	0.585	0.00220511	H2-Oa
1.0728e-07	-0.180388	0.852	0.915	0.00222777	H2-T23
1.08915e-07	-0.0997811	0.323	0.434	0.00226173	Abi3
1.15347e-07	-0.0868133	0.536	0.648	0.0023953	Ssbp4
1.1547e-07	-0.121662	0.911	0.971	0.00239785	Ndufa13
1.16051e-07	-0.139558	0.737	0.819	0.00240991	Gabarapl2
1.17587e-07	-0.127195	0.905	0.957	0.00244182	Atp5md
1.20139e-07	-0.114309	0.485	0.577	0.00249482	Vti1b
1.23324e-07	-0.0855534	1	0.997	0.00256096	Rps24
1.23406e-07	-0.130795	0.616	0.711	0.00256266	Mrps18c
1.24136e-07	-0.108131	0.497	0.611	0.00257781	0610010K14Rik
1.27274e-07	-0.167788	0.703	0.782	0.00264298	Rac2
1.30642e-07	-0.0814383	0.582	0.698	0.0027129	Cox20
1.4117e-07	-0.106781	0.604	0.704	0.00293155	Cdc42se1
1.45013e-07	-0.123797	0.516	0.605	0.00301133	Ssbp1
1.54554e-07	-0.102934	0.602	0.698	0.00320947	Txn2
1.54989e-07	-0.120892	0.577	0.687	0.0032185	Abcf1
1.58377e-07	-0.124204	0.52	0.633	0.00328886	Itgax
1.68532e-07	-0.123333	0.405	0.499	0.00349974	Lbh
1.69507e-07	-0.105808	0.741	0.817	0.00351999	Etfb
1.77808e-07	-0.103793	0.399	0.507	0.00369236	Mybbp1a
1.77991e-07	-0.0840082	0.269	0.359	0.00369617	Dnlz
1.94625e-07	-0.135344	0.544	0.638	0.00404158	Fh1
1.97286e-07	-0.116674	0.322	0.429	0.00409685	Isg15
2.02613e-07	-0.10764	0.801	0.874	0.00420745	Fis1
2.09299e-07	-0.13546	0.552	0.664	0.0043463	Pak1
2.09652e-07	-0.124891	0.939	0.979	0.00435363	Atp5j2
2.35737e-07	-0.163752	0.474	0.567	0.00489531	Flot1
2.36693e-07	-0.121179	0.911	0.959	0.00491518	Myl12b
2.37736e-07	-0.154131	0.694	0.781	0.00493683	Otulinl
2.41074e-07	-0.187004	0.616	0.731	0.00500615	Ccnd1
2.41141e-07	-0.12866	0.339	0.439	0.00500754	Mical1
2.53355e-07	-0.130218	0.796	0.879	0.00526116	Srsf5
2.60063e-07	-0.0818975	0.624	0.708	0.00540047	Lamtor4
2.60069e-07	-0.0447603	0.217	0.307	0.0054006	Phf11d
2.71626e-07	-0.104562	0.488	0.598	0.00564058	Ccr5
2.94876e-07	-0.118712	0.223	0.314	0.0061234	Siglece
3.0297e-07	-0.107855	0.997	0.998	0.00629147	Rps27a
3.14666e-07	-0.138459	0.937	0.968	0.00653435	Fxyd5
3.154e-07	-0.22717	0.49	0.584	0.00654959	Cd72
3.19236e-07	-0.145697	0.68	0.776	0.00662925	Cd2ap
3.29308e-07	-0.134449	0.303	0.39	0.0068384	Cirbp
3.35582e-07	-0.0810763	0.292	0.384	0.00696869	Akr7a5
3.52061e-07	-0.10552	0.631	0.722	0.0073109	Acaa1a
3.59996e-07	-0.102585	0.311	0.407	0.00747569	Rinl
3.63211e-07	-0.134712	0.431	0.527	0.00754243	Ppfia4
3.68972e-07	-0.11125	0.675	0.775	0.00766206	Apbb1ip
3.81293e-07	-0.141093	0.46	0.56	0.00791794	Unc119
3.89512e-07	-0.0712486	0.234	0.323	0.00808861	Ddhd2
4.02403e-07	-0.130384	0.826	0.873	0.0083563	Tmem256
4.15293e-07	-0.168423	0.268	0.359	0.00862397	Gm34084
4.376e-07	-0.130126	0.302	0.393	0.00908721	Grk6
4.45066e-07	-0.0849335	0.999	0.997	0.00924223	Rpl11
4.46966e-07	-0.129397	0.723	0.806	0.0092817	Stx7
4.48543e-07	-0.0948595	0.785	0.866	0.00931444	Tmem14c
4.50774e-07	-0.100146	0.973	0.988	0.00936076	Rpl36a
4.55074e-07	-0.0545133	0.418	0.518	0.00945006	Mtln
4.60605e-07	-0.0864198	0.545	0.648	0.00956492	Mrpl17
4.72558e-07	-0.0589804	0.338	0.431	0.00981315	Nabp2
4.80845e-07	-0.105433	0.536	0.638	0.00998523	Bmyc
4.82316e-07	-0.104235	0.918	0.968	0.0100158	Nedd8
4.86539e-07	-0.265173	0.748	0.827	0.0101035	Napsa
4.87566e-07	-0.0907488	0.99	0.995	0.0101248	Rpl35
5.02319e-07	-0.149164	0.952	0.981	0.0104312	Sec61g
5.06187e-07	-0.114051	0.759	0.829	0.0105115	Tmem160
5.14183e-07	-0.0868957	0.381	0.485	0.0106775	Ddx54
5.14452e-07	-0.0663272	0.222	0.31	0.0106831	Eif2b5
5.18726e-07	-0.121074	0.955	0.987	0.0107719	Pfdn5
5.20432e-07	-0.135331	0.733	0.811	0.0108073	Pycard
5.33265e-07	-0.0929074	0.704	0.778	0.0110738	Aurkaip1
5.601e-07	-0.0751488	0.306	0.393	0.011631	Pttg1
5.66237e-07	-0.192725	0.643	0.735	0.0117585	Ms4a6c
5.74621e-07	-0.096837	0.959	0.981	0.0119326	Atp5l
5.76615e-07	-0.121339	0.726	0.806	0.011974	Rwdd1
5.79647e-07	-0.110446	0.399	0.493	0.012037	Cdkn2d
5.81259e-07	-0.08281	0.305	0.402	0.0120704	Phf11a
6.14842e-07	-0.117661	0.718	0.805	0.0127678	Nmt1
6.36828e-07	-0.0597383	0.506	0.601	0.0132244	Znhit1
6.37016e-07	-0.117233	0.824	0.895	0.0132283	Nol7
6.47581e-07	-0.109996	0.549	0.643	0.0134477	Trappc1
6.76816e-07	-0.111737	0.885	0.95	0.0140548	Tmbim6
6.77417e-07	-0.149832	0.901	0.941	0.0140672	Rpl22l1
6.89675e-07	-0.108614	0.603	0.695	0.0143218	Hck
6.92891e-07	-0.0884654	0.794	0.864	0.0143886	Prelid1
6.96266e-07	-0.10871	0.93	0.972	0.0144587	Atp5g2
7.2104e-07	-0.108009	0.563	0.665	0.0149731	Epn1
7.49517e-07	-0.0683047	0.238	0.327	0.0155645	Tmem222
7.53263e-07	-0.085876	0.178	0.26	0.0156423	Rtp4
7.78364e-07	-0.0903077	0.71	0.806	0.0161635	Rhog
7.94817e-07	-0.0791404	0.597	0.709	0.0165052	Adh5
8.17138e-07	-0.143194	0.672	0.766	0.0169687	Cd300c2
8.3347e-07	-0.137512	0.619	0.71	0.0173078	Snap23
8.55895e-07	-0.14751	0.201	0.281	0.0177735	Ctnnd2
8.6692e-07	-0.0698857	0.447	0.534	0.0180025	Mrpl48
8.6872e-07	-0.0896999	0.598	0.702	0.0180398	Ppp1r18
8.85894e-07	-0.101297	0.793	0.869	0.0183965	Gm11808
8.96603e-07	0.0956024	0.181	0.117	0.0186189	Bag3
8.97783e-07	-0.135575	0.439	0.541	0.0186434	Fam111a
9.11472e-07	-0.139304	0.15	0.226	0.0189276	Krt80
9.16028e-07	-0.096709	0.915	0.967	0.0190222	Actr2
9.23666e-07	-0.0575123	0.319	0.415	0.0191809	1700123O20Rik
9.30155e-07	-0.102181	0.822	0.9	0.0193156	Park7
9.37985e-07	0.108825	0.989	0.996	0.0194782	Rpl13a
9.43989e-07	-0.104201	0.153	0.228	0.0196029	Ifi47
9.63717e-07	-0.0964905	0.654	0.744	0.0200125	Mia2
1.01615e-06	-0.0636664	0.593	0.677	0.0211014	Dnajc19
1.06059e-06	-0.0652783	0.122	0.19	0.0220242	Eri3
1.10261e-06	-0.11113	0.503	0.604	0.0228969	Denr
1.10943e-06	-0.158855	0.351	0.438	0.0230384	Rnd3
1.16577e-06	0.433651	0.211	0.32	0.0242084	Apoe
1.16625e-06	-0.128167	0.265	0.352	0.0242184	Fcgr1
1.17111e-06	-0.102794	0.455	0.533	0.0243192	Mrpl58
1.18064e-06	-0.0950639	0.607	0.708	0.0245173	Cops6
1.22836e-06	-0.102873	0.499	0.607	0.0255082	Mef2c
1.23108e-06	-0.105773	0.438	0.518	0.0255645	Bola3
1.2448e-06	-0.129417	0.812	0.884	0.0258495	H2afj
1.24741e-06	-0.0878839	0.604	0.701	0.0259036	Arf6
1.28667e-06	-0.0606707	0.642	0.762	0.026719	Mt1
1.29134e-06	-0.0625435	0.135	0.209	0.0268159	Unc13d
1.29721e-06	0.288092	0.747	0.72	0.0269378	Neat1
1.34761e-06	-0.09259	0.842	0.902	0.0279844	Tle5
1.37359e-06	-0.0775639	0.601	0.703	0.0285239	Hmox2
1.37392e-06	-0.0926309	0.852	0.913	0.0285308	Tomm6
1.39763e-06	-0.146273	0.664	0.777	0.0290232	Shtn1
1.39957e-06	-0.0937877	0.319	0.417	0.0290635	Il21r
1.4218e-06	-0.0804289	0.42	0.5	0.0295251	Cebpd
1.48727e-06	-0.116562	0.569	0.674	0.0308847	Sp110
1.4913e-06	-0.107008	0.683	0.77	0.0309684	Ciao2a
1.50888e-06	0.127652	0.234	0.163	0.0313334	Lncpint
1.51134e-06	-0.0993758	0.941	0.969	0.0313844	Cox5b
1.52376e-06	-0.0949596	0.632	0.72	0.0316424	Nhp2
1.55836e-06	-0.0677793	0.121	0.19	0.0323608	1810009A15Rik
1.62705e-06	-0.103244	0.977	0.99	0.0337873	Naca
1.67291e-06	-0.211022	0.428	0.52	0.0347395	H2-DMb2
1.7034e-06	-0.107025	0.903	0.957	0.0353727	Uqcrq
1.76722e-06	-0.0908753	0.546	0.638	0.0366981	Lat2
1.77621e-06	-0.0637249	0.679	0.761	0.0368847	Mkrn1
1.83212e-06	-0.133428	0.872	0.943	0.0380458	Efhd2
1.87993e-06	-0.0755693	0.586	0.668	0.0390386	Commd4
1.8972e-06	-0.109946	0.72	0.813	0.0393973	Tm9sf3
1.90449e-06	0.480008	0.505	0.433	0.0395486	Atf3
1.94684e-06	-0.0985518	0.909	0.948	0.0404281	Atp5j
1.95649e-06	-0.0804889	0.566	0.662	0.0406284	Sra1
1.95981e-06	-0.101263	0.723	0.795	0.0406974	Srsf9
1.96896e-06	-0.0829534	0.32	0.408	0.0408875	Cdk5rap3
1.97833e-06	-0.0773755	0.648	0.752	0.041082	Ddx24
1.99083e-06	-0.0702658	0.447	0.55	0.0413415	Glrx2
2.00419e-06	-0.101584	0.502	0.602	0.0416189	Arcn1
2.06833e-06	-0.0832608	0.826	0.877	0.0429508	Srp14
2.11745e-06	-0.0744111	0.504	0.602	0.043971	Tm2d2
2.1731e-06	-0.147875	0.515	0.61	0.0451266	Pkib
2.24942e-06	-0.0770003	0.342	0.441	0.0467114	Prpf31
2.37257e-06	-0.131224	0.115	0.181	0.0492688	Cdh1
2.38352e-06	-0.0614613	0.522	0.618	0.0494962	Dap
2.40045e-06	-0.136499	0.97	0.988	0.0498478	Tyrobp
2.41256e-06	-0.139376	0.758	0.844	0.0500993	Ifitm3
2.4474e-06	-0.0953185	0.659	0.739	0.0508228	Hspa4
2.45808e-06	-0.0746097	0.524	0.618	0.0510444	Ndufs3
2.51514e-06	-0.207162	0.224	0.302	0.0522293	Ltb
2.56229e-06	-0.0752042	0.183	0.263	0.0532085	Pilra
2.60865e-06	-0.123841	0.789	0.857	0.0541713	Grcc10
2.68313e-06	-0.0895108	0.571	0.649	0.0557179	Nfu1
2.69357e-06	-0.101925	0.277	0.363	0.0559347	Exoc6
2.7012e-06	-0.0771783	0.997	0.995	0.056093	Rps20
2.71426e-06	-0.0828614	0.854	0.908	0.0563644	Psmb3
2.71662e-06	-0.0963865	0.429	0.533	0.0564133	Fam107b
2.71717e-06	-0.0943065	0.598	0.696	0.0564248	Snrnp27
2.7255e-06	-0.0808353	0.998	0.999	0.0565978	Rps8
2.78928e-06	-0.111247	0.397	0.48	0.0579221	Ddx42
2.79086e-06	-0.113988	0.982	0.996	0.057955	Atox1
3.03302e-06	-0.0914951	0.973	0.986	0.0629837	Cox7c
3.21195e-06	-0.0987362	0.804	0.88	0.0666993	Psmb2
3.2868e-06	-0.188993	0.739	0.81	0.0682537	Wfdc17
3.32907e-06	-0.0834536	0.436	0.526	0.0691315	Nudcd3
3.43515e-06	-0.118941	0.577	0.663	0.0713343	Rpn1
3.44042e-06	0.214283	0.898	0.913	0.0714438	Hspe1
3.52695e-06	-0.0696951	0.417	0.525	0.0732407	Wdr43
3.52979e-06	-0.0989826	0.78	0.868	0.0732996	Dnajc8
3.64444e-06	-0.102112	0.773	0.846	0.0756804	Pdap1
3.67747e-06	-0.091311	0.703	0.77	0.0763664	Ndufs8
3.74872e-06	-0.0856864	0.163	0.236	0.0778459	Arl10
3.79186e-06	-0.0775478	0.268	0.356	0.0787418	Tars
3.81323e-06	-0.0939188	0.411	0.496	0.0791855	Eml4
3.83885e-06	-0.0612245	0.289	0.38	0.0797175	Ap1m1
3.87185e-06	-0.167006	0.408	0.486	0.0804028	Itgam
3.8758e-06	-0.0674863	0.312	0.396	0.0804849	Smim10l1
3.87715e-06	-0.0950008	0.68	0.757	0.0805129	Vps28
3.95987e-06	-0.0809858	0.545	0.642	0.0822307	Abhd17a
3.98036e-06	-0.0627319	0.605	0.708	0.0826562	Clint1
4.02418e-06	0.396804	0.671	0.616	0.0835661	Dusp1
4.06643e-06	-0.1247	0.348	0.445	0.0844435	Ms4a4c
4.12011e-06	-0.0942031	0.42	0.524	0.0855582	9930111J21Rik2
4.45317e-06	-0.0864966	0.303	0.395	0.0924746	Ncbp3
4.46244e-06	-0.10982	0.457	0.546	0.0926669	Psmc1
4.51994e-06	-0.0728971	0.317	0.4	0.0938611	Ap1s1
4.66276e-06	-0.136639	0.249	0.325	0.0968269	Cyp4f16
4.7289e-06	-0.123031	0.549	0.638	0.0982003	Asnsd1
4.74387e-06	-0.093214	0.454	0.55	0.0985111	Exosc5
4.85254e-06	-0.0899798	0.694	0.768	0.100768	Hnrnpdl
4.95396e-06	-0.090751	0.518	0.604	0.102874	Osgep
5.11619e-06	-0.0921841	0.712	0.792	0.106243	Metap2
5.23384e-06	-0.0780409	0.23	0.312	0.108686	Abhd16a
5.25953e-06	-0.0854994	0.829	0.907	0.109219	Ndufb8
5.2761e-06	-0.1059	0.923	0.962	0.109563	Morf4l1
5.30988e-06	-0.0652742	0.163	0.232	0.110265	Haghl
5.3606e-06	-0.0819793	0.824	0.901	0.111318	Rtraf
5.53148e-06	-0.102524	0.308	0.391	0.114867	Crtc3
5.69575e-06	-0.0607399	0.071	0.124	0.118278	Adat2
5.79078e-06	-0.124498	0.679	0.766	0.120251	Rnaset2a
5.91425e-06	-0.0969425	0.686	0.768	0.122815	Ndufb2
5.95898e-06	-0.0701642	0.394	0.477	0.123744	Ccdc107
6.11119e-06	-0.0367449	0.773	0.853	0.126905	Ndufb4
6.18465e-06	-0.0896216	0.595	0.679	0.128431	Cyc1
6.20031e-06	-0.088435	0.285	0.368	0.128756	Tifab
6.25084e-06	-0.137816	0.54	0.624	0.129805	Rin3
6.26926e-06	-0.127832	0.657	0.742	0.130188	Thrap3
6.31872e-06	-0.102217	0.822	0.891	0.131215	Dbi
6.50036e-06	-0.0969857	0.137	0.201	0.134986	Pfkfb4
6.5437e-06	-0.0812079	0.391	0.476	0.135886	Nol12
6.63758e-06	-0.0600923	0.61	0.702	0.137836	Naa38
6.75748e-06	-0.103294	0.863	0.919	0.140326	Uqcr10
6.82918e-06	0.249859	0.754	0.721	0.141815	Plin2
6.85888e-06	-0.140421	0.967	0.991	0.142431	Cd74
6.87519e-06	-0.0828058	0.771	0.844	0.14277	Snrpd3
6.89414e-06	-0.0765132	0.246	0.326	0.143164	Cerk
6.89968e-06	-0.0510428	0.331	0.423	0.143279	Wdr18
6.92652e-06	-0.0781206	0.527	0.617	0.143836	Mrpl15
7.21633e-06	-0.108329	0.57	0.664	0.149854	Selenoh
7.2213e-06	-0.0647553	0.282	0.374	0.149958	Hhex
7.42041e-06	-0.0934015	0.816	0.883	0.154092	Capns1
7.43412e-06	-0.121217	0.43	0.514	0.154377	Ms4a6b
7.48483e-06	-0.0788901	0.341	0.422	0.15543	Gtf3a
7.53487e-06	-0.10594	0.404	0.497	0.156469	Il4ra
7.56028e-06	-0.0882772	0.369	0.449	0.156997	Alg5
7.68298e-06	-0.0538937	0.525	0.622	0.159545	Pkn1
7.71213e-06	-0.0838809	0.653	0.744	0.16015	Snx5
7.76495e-06	-0.0953854	0.845	0.912	0.161247	Ndufa1
8.1742e-06	-0.0841116	0.42	0.509	0.169745	Pigx
8.43997e-06	-0.0698141	0.342	0.427	0.175264	Dhrs7
8.5805e-06	-0.0657149	0.637	0.717	0.178183	Rex1bd
8.5999e-06	-0.118804	0.331	0.411	0.178585	Lsr
8.80801e-06	-0.0659426	0.32	0.407	0.182907	Mrpl41
9.03675e-06	-0.0634348	0.421	0.51	0.187657	Cdk4
9.30228e-06	0.268632	0.904	0.917	0.193171	Hspa5
9.70953e-06	-0.06481	0.198	0.269	0.201628	Tnfrsf18
9.76581e-06	-0.134284	0.44	0.511	0.202797	Ppdpf
9.87609e-06	-0.0785863	0.77	0.835	0.205087	Ndfip1
9.88118e-06	-0.0490885	0.26	0.343	0.205193	Gpatch11
9.94789e-06	-0.0666995	0.74	0.828	0.206578	Samhd1
9.97079e-06	-0.145618	0.954	0.978	0.207053	Tspo
1.04141e-05	-0.154423	0.863	0.926	0.216259	Cox17
1.04292e-05	-0.176387	0.156	0.225	0.216572	Cd7
1.0455e-05	-0.0863258	0.174	0.241	0.217109	Clec5a
1.0536e-05	-0.0806323	0.187	0.257	0.21879	2810013P06Rik
1.0618e-05	-0.105421	0.73	0.806	0.220493	Pip4k2a
1.06582e-05	-0.0888862	0.428	0.518	0.221328	Coro2a
1.06594e-05	-0.0682236	0.747	0.817	0.221353	Tomm22
1.07058e-05	-0.0503623	0.476	0.573	0.222317	Tep1
1.07992e-05	-0.0839442	0.207	0.281	0.224257	Tipin
1.08456e-05	-0.0675241	0.338	0.417	0.22522	Mtx1
1.08891e-05	-0.0517186	0.582	0.669	0.226124	Snf8
1.10284e-05	-0.102146	0.838	0.912	0.229015	Calm3
1.10857e-05	-0.173972	0.588	0.674	0.230206	Ccr2
1.11227e-05	-0.0960329	0.387	0.475	0.230974	Dguok
1.1232e-05	0.129077	0.985	0.991	0.233243	mt-Nd1
1.12419e-05	-0.108532	0.433	0.536	0.233449	Stap1
1.12548e-05	-0.0454499	0.139	0.205	0.233716	Tmem229b
1.15157e-05	-0.0546342	0.797	0.875	0.239135	Ndufs5
1.17097e-05	-0.116832	0.822	0.899	0.243164	Ptpn18
1.17348e-05	-0.0523226	0.546	0.637	0.243685	Trappc2l
1.17446e-05	-0.0645546	0.436	0.524	0.243889	Svbp
1.19565e-05	-0.0761761	0.331	0.42	0.248289	Ccdc86
1.19845e-05	-0.0775264	0.432	0.523	0.248871	Nmi
1.20346e-05	-0.0787259	0.391	0.482	0.249911	Cdc40
1.20697e-05	-0.144294	0.5	0.593	0.25064	Ddt
1.21377e-05	-0.0604039	0.679	0.766	0.252052	Tpd52
1.22343e-05	-0.067331	0.157	0.227	0.254058	Cd300lf
1.23235e-05	-0.0609978	0.375	0.453	0.25591	2310011J03Rik
1.30208e-05	-0.0939829	0.704	0.765	0.27039	Mrps24
1.31189e-05	-0.0650688	0.633	0.716	0.272427	Slirp
1.3191e-05	-0.0665207	0.204	0.276	0.273925	Ubl7
1.33351e-05	-0.186762	0.495	0.582	0.276917	Dab2
1.33522e-05	-0.104703	0.405	0.482	0.277271	AB124611
1.42375e-05	-0.0823891	0.666	0.772	0.295655	Ctsa
1.42901e-05	0.112892	0.302	0.238	0.296749	Ahsa2
1.4785e-05	-0.117723	0.5	0.591	0.307026	Ube2q1
1.47975e-05	-0.0624625	0.374	0.464	0.307286	Chmp2b
1.47982e-05	-0.107419	0.295	0.372	0.307299	Prpf18
1.48721e-05	-0.0984767	0.446	0.529	0.308834	Btk
1.52268e-05	-0.0576192	0.677	0.757	0.3162	Ndufs7
1.53178e-05	-0.0437543	0.596	0.674	0.318089	Cuedc2
1.56263e-05	-0.0853362	0.362	0.441	0.324495	Lrrc8c
1.58628e-05	-0.0758375	0.471	0.574	0.329407	Snx10
1.60224e-05	-0.148032	0.247	0.32	0.33272	Ltb4r1
1.62641e-05	-0.0730885	0.49	0.566	0.337741	Cmc1
1.63186e-05	-0.0953238	0.562	0.648	0.338872	Nipa2
1.67424e-05	-0.0628434	0.493	0.58	0.347672	Chmp3
1.69769e-05	-0.101131	0.867	0.93	0.352542	Ldha
1.71087e-05	-0.0791084	0.696	0.768	0.355278	Pdcd10
1.71544e-05	-0.0720062	0.356	0.435	0.356229	Afdn
1.71666e-05	-0.107127	0.223	0.293	0.356483	Cbr3
1.74476e-05	-0.0909766	0.974	0.993	0.362316	Arpc1b
1.76096e-05	-0.122918	0.727	0.797	0.365681	Ptpn1
1.78e-05	-0.0613915	0.528	0.619	0.369635	Dnm2
1.78103e-05	-0.0598991	0.475	0.566	0.369849	Cnpy3
1.78453e-05	-0.0782751	0.915	0.966	0.370576	Arhgdia
1.80047e-05	-0.115955	0.95	0.984	0.373885	Psmb8
1.84872e-05	-0.0662402	0.204	0.279	0.383905	Spata6
1.87298e-05	-0.0688572	0.407	0.486	0.388942	Cetn2
1.88677e-05	-0.0698762	0.257	0.338	0.391807	Spg7
1.88897e-05	-0.0979678	0.587	0.682	0.392263	Rab4b
1.89223e-05	-0.0713562	0.573	0.669	0.392939	Grpel1
1.90207e-05	-0.083356	0.85	0.902	0.394984	Cops9
1.97268e-05	-0.0926471	0.409	0.487	0.409646	Ddx18
2.00905e-05	-0.109677	0.829	0.9	0.417198	Pak2
2.03145e-05	-0.0908757	0.284	0.355	0.421852	Czib
2.03866e-05	-0.0623968	0.269	0.347	0.423347	Smim4
2.05204e-05	-0.0809009	0.529	0.633	0.426127	Clec12a
2.05216e-05	-0.0538121	0.402	0.497	0.426151	Parl
2.05643e-05	-0.0451853	0.388	0.483	0.427038	Cdc34
2.05763e-05	-0.0557708	0.502	0.573	0.427288	Cltb
2.05832e-05	0.243557	0.313	0.247	0.42743	Fosb
2.08243e-05	0.087225	0.096	0.156	0.432438	Igfbp4
2.10894e-05	-0.0758846	0.263	0.336	0.437943	Ddx1
2.11322e-05	-0.0566477	0.643	0.731	0.438832	Higd1a
2.18193e-05	-0.0549824	0.431	0.513	0.4531	Uqcc3
2.20546e-05	-0.0563992	0.48	0.575	0.457987	Atxn10
2.23104e-05	-0.0998936	0.172	0.24	0.463298	Ccr1
2.27216e-05	-0.0805304	0.87	0.933	0.471837	Grb2
2.33572e-05	0.398485	0.645	0.598	0.485035	Fos
2.34105e-05	-0.113458	0.364	0.444	0.486142	Kmo
2.34495e-05	-0.0434191	0.117	0.176	0.486953	Gbp7
2.37695e-05	-0.0706436	0.35	0.433	0.493597	Rbfa
2.45675e-05	-0.0458117	0.716	0.797	0.510169	Lamtor1
2.48524e-05	-0.0755261	0.996	0.997	0.516085	Rpl30
2.48623e-05	-0.104417	0.895	0.944	0.516291	Atp5f1
2.50431e-05	-0.0252589	0.112	0.171	0.520045	Ccdc71
2.51413e-05	-0.0895328	0.521	0.603	0.522083	Nubp1
2.52967e-05	-0.0891522	0.295	0.37	0.525311	Bola1
2.55712e-05	0.0945554	0.21	0.15	0.531012	Per1
2.62125e-05	-0.0790139	0.29	0.364	0.544329	Nvl
2.72356e-05	-0.0555918	0.62	0.704	0.565574	Fkbp8
2.73053e-05	-0.0348884	0.062	0.108	0.567022	Serpinf1
2.73627e-05	-0.131128	0.291	0.361	0.568213	Gadd45g
2.7367e-05	-0.052474	0.294	0.374	0.568303	Dnase2a
2.73875e-05	-0.0786808	0.238	0.309	0.568728	Atxn3
2.75774e-05	-0.0451821	0.739	0.815	0.572673	Ssu72
2.80617e-05	-0.122231	0.534	0.624	0.582729	Rnase6
2.85228e-05	-0.0966338	0.881	0.934	0.592304	Atp6v1g1
2.897e-05	-0.119941	0.893	0.944	0.601591	Ccdc12
2.90026e-05	-0.0655402	0.772	0.853	0.602268	Wasf2
2.93072e-05	-0.0866306	0.723	0.813	0.608593	Crlf2
2.99224e-05	-0.0791517	0.454	0.535	0.62137	Parp1
3.02635e-05	-0.0774378	0.189	0.26	0.628452	Ppip5k2
3.03047e-05	-0.0547328	0.137	0.197	0.629307	Selenom
3.05411e-05	-0.0717801	0.814	0.88	0.634217	Ndufb10
3.07135e-05	-0.150851	0.924	0.97	0.637797	Ptprc
3.09789e-05	-0.0820663	0.261	0.334	0.643308	Bzw2
3.21692e-05	-0.0391552	0.147	0.21	0.668025	1600010M07Rik
3.32028e-05	-0.112223	0.855	0.922	0.689489	S100a6
3.33366e-05	-0.0487863	0.673	0.77	0.692268	Nt5c
3.35063e-05	-0.0798331	0.792	0.865	0.695791	Ywhab
3.3734e-05	-0.124265	0.253	0.321	0.700521	H1f0
3.3755e-05	-0.0824596	0.543	0.625	0.700956	Tmem179b
3.47636e-05	-0.0780001	0.635	0.711	0.7219	Dpysl2
3.52353e-05	-0.0631322	0.627	0.708	0.731697	Sp100
3.53739e-05	-0.0549951	0.439	0.523	0.734575	Smndc1
3.56108e-05	0.127688	0.947	0.963	0.739493	Lars2
3.57678e-05	-0.0735834	0.362	0.437	0.742754	Ccdc85b
3.60338e-05	-0.0486592	0.288	0.363	0.748278	Msl3
3.62344e-05	-0.100532	0.515	0.585	0.752443	Tecr
3.69063e-05	-0.109578	0.614	0.68	0.766397	Pa2g4
3.69936e-05	-0.074663	0.633	0.712	0.768209	Zcrb1
3.71829e-05	-0.0330058	0.163	0.231	0.772141	Oasl2
3.75769e-05	-0.0540742	0.143	0.205	0.780322	Tstd3
3.80337e-05	-0.0816982	0.117	0.171	0.789807	Tspan2
3.81267e-05	-0.0708919	0.18	0.245	0.79174	Vps16
3.81829e-05	-0.0891238	0.556	0.635	0.792906	Med30
3.86099e-05	-0.078108	0.285	0.362	0.801773	Prpf6
3.86309e-05	-0.0806723	0.645	0.724	0.802209	Ndufs4
3.91445e-05	-0.0282039	0.331	0.42	0.812874	Parp2
3.96115e-05	-0.0631281	0.335	0.414	0.822573	Mcur1
3.98027e-05	-0.0589769	0.765	0.837	0.826544	Grn
4.0107e-05	-0.0515645	0.327	0.405	0.832862	CAAA01118383.1
4.07545e-05	-0.0684042	0.112	0.168	0.846307	Pilrb2
4.08618e-05	-0.0683028	0.648	0.74	0.848537	Mrps33
4.10575e-05	-0.0251307	0.284	0.36	0.8526	Josd2
4.13839e-05	-0.0660565	0.998	0.996	0.859378	Rpl34
4.14899e-05	-0.0756158	0.503	0.589	0.86158	Lrrfip2
4.15891e-05	-0.0670229	0.361	0.447	0.863639	Rfc2
4.20782e-05	-0.118083	0.393	0.484	0.873795	Pou2f2
4.2107e-05	-0.201812	0.991	0.997	0.874393	Tmsb10
4.29305e-05	-0.0495933	0.539	0.631	0.891495	Mapkapk2
4.32172e-05	-0.0858117	0.665	0.744	0.897449	Zfp91
4.50432e-05	-0.0817594	0.748	0.818	0.935367	Zfp706
4.66186e-05	-0.0529346	0.376	0.464	0.968082	Znrd2
4.69483e-05	-0.0810895	0.56	0.639	0.974929	Smap2
4.70014e-05	-0.0614129	0.484	0.566	0.976031	Timm17a
4.72219e-05	-0.0755426	0.652	0.737	0.98061	Higd2a
4.79035e-05	-0.0596638	0.083	0.132	0.994763	Prss30
4.82341e-05	-0.0721353	0.607	0.677	1	Ech1
4.87725e-05	-0.0493605	0.344	0.428	1	Lcp2
4.92823e-05	-0.0438914	0.371	0.45	1	Tmem106a
4.96698e-05	-0.099233	0.95	0.974	1	Nme2
4.96984e-05	-0.0926799	0.773	0.856	1	Gpsm3
4.99248e-05	-0.0701349	0.67	0.762	1	Polr2k
5.06076e-05	-0.075216	0.401	0.48	1	Pam16
5.06353e-05	-0.0675195	0.423	0.503	1	Arhgap9
5.22703e-05	-0.0741516	0.919	0.964	1	Gnb2
5.22728e-05	-0.0506829	0.779	0.853	1	Ndufb3
5.23285e-05	-0.0639568	0.649	0.731	1	Tmco1
5.34057e-05	-0.0849277	0.731	0.798	1	Nop10
5.36039e-05	-0.0804309	0.449	0.533	1	Borcs8
5.43631e-05	-0.087014	0.157	0.218	1	Tmem268
5.45337e-05	-0.0266662	0.329	0.414	1	Cndp2
5.46259e-05	-0.072146	0.233	0.303	1	Pex2
5.47774e-05	-0.0266844	0.991	0.997	1	Fth1
5.48112e-05	-0.0995013	0.348	0.418	1	Trappc6a
5.49843e-05	-0.0675458	0.497	0.595	1	Pcbd2
5.54322e-05	-0.0585132	0.802	0.866	1	Scp2
5.56915e-05	-0.0976292	0.668	0.741	1	Rnf130
5.57522e-05	-0.119646	0.487	0.561	1	Plscr1
5.58991e-05	-0.0372991	0.495	0.595	1	Pak1ip1
5.6539e-05	-0.0466116	0.17	0.236	1	Rab10os
5.67622e-05	-0.066453	0.538	0.624	1	Eif4g1
5.7273e-05	-0.0737897	0.502	0.587	1	Lsm3
5.73472e-05	-0.0771446	0.233	0.307	1	Upf1
5.74209e-05	-0.0707943	0.132	0.19	1	B4galt4
5.75626e-05	-0.0955615	0.321	0.395	1	Ccnd2
5.79685e-05	-0.0603547	0.357	0.439	1	Milr1
5.81478e-05	-0.0788543	0.665	0.753	1	Ndufa8
5.862e-05	-0.0295296	0.264	0.339	1	Psmd9
5.87912e-05	-0.0635914	0.539	0.633	1	Ndufa10
5.90474e-05	-0.0946325	0.662	0.726	1	Cetn3
5.97504e-05	-0.0594465	0.413	0.496	1	Gars
6.05992e-05	-0.0974367	0.877	0.921	1	Chmp4b
6.06477e-05	-0.0361537	0.294	0.371	1	Plbd2
6.06579e-05	-0.0327257	0.277	0.349	1	Diablo
6.09862e-05	-0.0501899	0.357	0.436	1	Dap3
6.16054e-05	-0.0938999	0.668	0.751	1	1110004F10Rik
6.2332e-05	-0.0753416	0.441	0.518	1	Cmtm6
6.24686e-05	-0.0824862	0.686	0.762	1	Tsc22d4
6.29778e-05	-0.0551057	0.436	0.525	1	Smim15
6.38933e-05	-0.0602644	0.127	0.183	1	Fcgr4
6.44367e-05	-0.0403156	0.485	0.573	1	Dynlt1f
6.4744e-05	-0.0718495	0.546	0.626	1	Mrpl12
6.76042e-05	-0.0508333	0.32	0.396	1	Nfic
6.82153e-05	-0.0716578	0.79	0.857	1	Psmd4
6.92097e-05	-0.0967765	0.341	0.408	1	Cd302
6.92559e-05	-0.12267	0.622	0.684	1	Tspan13
6.93479e-05	-0.0963907	0.915	0.964	1	Spi1
6.93766e-05	-0.058441	0.17	0.234	1	Ide
7.0024e-05	-0.0442307	0.29	0.364	1	Myg1
7.0972e-05	-0.0538364	0.763	0.837	1	Lamtor2
7.14074e-05	-0.0882777	0.304	0.382	1	Zbp1
7.16879e-05	-0.054501	0.853	0.913	1	Edf1
7.24507e-05	-0.0774161	0.106	0.156	1	Immp2l
7.26773e-05	-0.0709396	0.43	0.508	1	Cyb5r4
7.38246e-05	0.165827	0.606	0.563	1	Eif4a2
7.45295e-05	-0.0846978	0.149	0.205	1	Pnpt1
7.51282e-05	-0.0312165	0.473	0.559	1	Sec13
7.52009e-05	-0.0559684	0.739	0.822	1	Cap1
7.58573e-05	-0.0929143	0.668	0.735	1	Orai1
7.61905e-05	-0.0847522	0.225	0.292	1	Slc43a2
7.68913e-05	-0.0370761	0.124	0.181	1	Cd200r1
7.75457e-05	-0.0808567	0.424	0.505	1	Atf6
7.83303e-05	0.179539	0.929	0.943	1	Dynll1
7.97319e-05	-0.0880497	0.105	0.155	1	Il18rap
8.06241e-05	-0.0804103	0.357	0.437	1	Med11
8.17476e-05	-0.0614856	1	0.998	1	Rps29
8.2109e-05	0.179178	0.501	0.467	1	Chordc1
8.25695e-05	-0.0548478	0.161	0.222	1	Gpatch4
8.26925e-05	-0.268662	0.307	0.382	1	Ifitm1
8.29018e-05	-0.0471597	0.753	0.823	1	Capza1
8.50291e-05	0.105247	0.988	0.986	1	Rpl12
8.61129e-05	-0.0697858	0.399	0.48	1	Bin3
8.61407e-05	-0.015488	0.296	0.37	1	Idh2
8.64709e-05	-0.0431398	0.431	0.521	1	Mrps7
8.69419e-05	-0.0824637	0.995	0.995	1	Rps7
8.74041e-05	-0.0554948	0.106	0.158	1	Eif2d
8.91081e-05	-0.0548759	0.198	0.266	1	Polr2d
9.04824e-05	-0.0713775	0.803	0.866	1	Krtcap2
9.093e-05	-0.0693688	0.201	0.264	1	Pnpo
9.11514e-05	-0.0495216	0.082	0.128	1	Isoc2b
9.11926e-05	-0.0644615	0.162	0.222	1	Ipcef1
9.19723e-05	-0.05466	0.573	0.66	1	Puf60
9.28975e-05	-0.071769	0.522	0.601	1	Copb1
9.29415e-05	-0.0316349	0.265	0.34	1	Oas1a
9.34251e-05	-0.0681148	0.527	0.599	1	Ddrgk1
9.36213e-05	-0.118304	0.722	0.781	1	Fermt3
9.36655e-05	-0.0796033	0.607	0.693	1	Csk
9.39007e-05	-0.211192	0.38	0.451	1	Ccl6
9.49833e-05	-0.0765203	0.757	0.834	1	Mrps14
9.51343e-05	-0.0375076	0.084	0.133	1	Gm45716
9.62522e-05	-0.0556707	0.361	0.445	1	Slc15a3
9.89753e-05	0.427559	0.763	0.757	1	Zfp36
0.000100442	-0.0574397	0.71	0.784	1	Vdac3
0.000100998	-0.0700115	0.125	0.179	1	Arhgap6
0.000101146	-0.0164115	0.151	0.21	1	Ctu2
0.000101584	-0.110351	0.832	0.9	1	Slfn2
0.000102147	-0.0755148	0.719	0.791	1	Mrpl20
0.000102184	-0.0489922	0.475	0.564	1	Pip4p1
0.000102201	-0.0526402	0.51	0.592	1	Brd7
0.000103488	-0.0704192	0.69	0.778	1	Rer1
0.000103769	-0.074349	0.515	0.597	1	Sdc3
0.000104267	-0.0630426	0.283	0.358	1	Ppil3
0.000104321	-0.0887501	0.228	0.296	1	Cyb561a3
0.000106057	-0.110318	0.663	0.738	1	Tap1
0.000106279	-0.0908516	0.92	0.954	1	Arpc4
0.000106524	-0.218211	0.487	0.557	1	Klrd1
0.000106719	-0.062499	0.236	0.301	1	Mrps35
0.000107115	-0.0558494	0.437	0.522	1	Phax
0.00010837	-0.075233	0.723	0.801	1	Itgb2
0.000108728	-0.0922463	0.475	0.546	1	Itch
0.000109052	-0.0726569	0.178	0.24	1	Tubgcp2
0.000109826	-0.0817239	0.613	0.684	1	Rtf2
0.000109963	-0.0839164	0.751	0.813	1	Pld4
0.000110932	-0.0814798	0.661	0.748	1	Olfm1
0.00011195	-0.0353044	0.274	0.349	1	Cebpzos
0.00011215	-0.0786527	0.245	0.311	1	Naa60
0.000113255	-0.0524267	0.443	0.518	1	Ypel3
0.000113953	-0.0769818	0.869	0.922	1	Chmp2a
0.000114677	0.204085	0.543	0.482	1	Tsc22d3
0.000114873	-0.0608658	0.368	0.435	1	Mrpl55
0.000115135	0.0867149	0.11	0.068	1	Klf9
0.000115143	-0.0685938	0.191	0.252	1	Hdgfl2
0.00011676	-0.081686	0.088	0.136	1	Ppm1j
0.00011715	-0.0613996	0.443	0.535	1	Rp2
0.000117369	-0.11841	0.815	0.872	1	Lyn
0.000118087	-0.0743842	0.551	0.631	1	Tmem219
0.000118525	-0.0846332	0.804	0.854	1	Eno1
0.000118562	-0.0532559	0.094	0.143	1	Foxred1
0.000119228	-0.1314	0.799	0.859	1	Ifngr1
0.000121382	-0.0959139	0.568	0.649	1	Tmem173
0.000122191	-0.118714	0.376	0.442	1	Nucb2
0.00012228	-0.071883	0.224	0.288	1	Hes6
0.000122451	-0.0693404	0.751	0.822	1	Lsm4
0.000123791	0.0773785	0.998	0.997	1	Rps19
0.000124525	-0.064946	0.284	0.351	1	Ndufaf2
0.000125517	-0.082839	0.155	0.212	1	Pip4k2b
0.000125657	-0.0595924	0.084	0.131	1	Gm5547
0.000125888	-0.0645669	0.409	0.491	1	Lyar
0.000126969	-0.0826287	0.446	0.52	1	Gfer
0.000127211	-0.0634295	0.103	0.154	1	Dok2
0.000127352	-0.0571676	0.122	0.176	1	Slc36a3os
0.000128172	0.195943	0.69	0.67	1	Cacybp
0.000129367	-0.0610006	0.59	0.666	1	Rnf187
0.000129999	-0.0425879	0.373	0.448	1	Tcerg1
0.00013221	0.0986463	0.985	0.99	1	Rps6
0.000132219	-0.140875	0.782	0.844	1	Mpc1
0.000132451	-0.0642788	0.382	0.458	1	Map2k3
0.000134203	-0.0785005	0.895	0.932	1	Ssr4
0.000134309	-0.038753	0.75	0.826	1	Ap2s1
0.00013437	-0.0245553	0.463	0.544	1	Fam89b
0.000135569	-0.0545758	0.502	0.578	1	Mrpl36
0.000135832	-0.0717174	0.739	0.806	1	Snu13
0.000136371	-0.0629746	0.462	0.542	1	Rnpep
0.000136862	-0.056945	0.101	0.152	1	Cluh
0.000138137	0.0988795	0.992	0.994	1	Rpl10
0.000138275	-0.0636788	0.458	0.547	1	Trappc5
0.000138429	-0.050111	0.097	0.147	1	Hrh2
0.000138431	-0.0785369	0.209	0.27	1	Camk2g
0.000138494	-0.0194338	0.257	0.328	1	Hnrnph3
0.000138503	-0.0789198	0.542	0.631	1	B230219D22Rik
0.000138518	-0.0761569	0.114	0.166	1	2900026A02Rik
0.000138595	-0.0390834	0.595	0.669	1	Psmd2
0.000139297	0.265502	0.491	0.553	1	Ighm
0.000140668	-0.0444273	0.21	0.272	1	Arl2
0.000142219	-0.0857762	0.579	0.666	1	Fgl2
0.000142373	-0.0853536	0.906	0.941	1	Ncl
0.000143231	-0.0628414	0.098	0.146	1	Cd101
0.000143746	-0.0339506	0.717	0.802	1	Tcea1
0.000145864	-0.215108	0.753	0.832	1	Ifi27l2a
0.000146822	-0.0464345	0.148	0.205	1	Zfp414
0.000147379	-0.0631933	0.32	0.389	1	Pigyl
0.000147433	-0.0598543	0.833	0.891	1	Ndufb9
0.000150594	-0.0318541	0.502	0.574	1	Dph3
0.000151824	-0.064507	0.355	0.427	1	Ppp1r35
0.000152079	-0.0665314	0.456	0.531	1	Nsmce1
0.000152644	-0.113378	0.825	0.888	1	H2-DMb1
0.000152663	-0.089442	0.716	0.786	1	Atp1a1
0.000154125	-0.0797306	0.96	0.975	1	Cox8a
0.000155376	-0.028162	0.509	0.585	1	Stub1
0.000155502	-0.0516162	0.747	0.83	1	Cltc
0.00015848	0.101575	0.713	0.79	1	Epsti1
0.00015888	-0.0718184	0.553	0.613	1	Cfdp1
0.000159353	-0.039933	0.149	0.207	1	Pxmp4
0.000159863	-0.0824461	0.848	0.9	1	Rap1a
0.000161124	-0.0540468	0.616	0.704	1	Psmd14
0.000161214	0.119154	0.993	0.994	1	Eif1
0.000161463	-0.0540638	0.514	0.589	1	Bbip1
0.000163058	-0.0481353	0.165	0.223	1	Tcp11l1
0.000164413	-0.0314082	0.094	0.143	1	Zbtb22
0.000165032	-0.048548	0.149	0.208	1	Slc25a45
0.000165158	-0.0362329	0.35	0.434	1	Hivep2
0.000167528	-0.0612994	0.338	0.413	1	Sf3b4
0.000168282	-0.0868698	0.878	0.936	1	D8Ertd738e
0.000169433	-0.0294722	0.311	0.391	1	Myof
0.000170408	-0.135284	0.817	0.861	1	Ly6e
0.000173465	-0.0640663	0.235	0.299	1	Uxt
0.000174051	-0.0129497	0.479	0.571	1	Tctex1d2
0.00017636	-0.0513256	0.548	0.617	1	Ifi35
0.00017948	-0.0451164	0.315	0.383	1	Tsen34
0.000180479	-0.0692212	0.941	0.968	1	Tma7
0.000182665	-0.0583905	0.202	0.264	1	1500011B03Rik
0.000183146	-0.0892092	0.515	0.593	1	Soat1
0.000183468	-0.0684886	0.223	0.282	1	Smim8
0.000185412	-0.127188	0.201	0.265	1	Ifitm6
0.000187219	-0.0457529	0.756	0.81	1	Bsg
0.000188306	-0.084695	0.229	0.296	1	Rnf149
0.000189672	-0.0834173	0.968	0.987	1	Rpl36al
0.00018985	-0.0658241	0.335	0.401	1	Eef1akmt1
0.000190715	0.203368	0.599	0.562	1	Atf4
0.000191739	-0.0804217	0.201	0.259	1	Uxs1
0.000192291	-0.0463664	0.162	0.222	1	Zfp84
0.00019237	-0.0784912	0.377	0.456	1	Lta4h
0.000192454	-0.0667575	0.222	0.289	1	Rtn1
0.000193224	-0.0404208	0.704	0.779	1	Psmb10
0.000196227	-0.049632	0.43	0.507	1	Mrps28
0.000196585	-0.101329	0.489	0.565	1	Ttc7
0.000197729	-0.123534	0.369	0.45	1	Haus8
0.000198268	-0.0377152	0.769	0.836	1	Esd
0.000198989	-0.0149524	0.198	0.263	1	Dnajc30
0.000199573	-0.0501304	0.668	0.738	1	Wdr83os
0.000200251	-0.0658316	0.554	0.614	1	Polr2i
0.00020088	-0.0592142	0.322	0.394	1	Chfr
0.00020203	-0.126228	0.485	0.563	1	Socs3
0.000202406	-0.0373293	0.5	0.575	1	Ssna1
0.000205113	-0.0535125	0.21	0.275	1	Ankrd49
0.000205662	-0.0394199	0.341	0.42	1	Apip
0.000207034	-0.033836	0.63	0.719	1	Eif4b
0.000207994	-0.0510571	0.332	0.415	1	Mrpl2
0.000208106	-0.0726122	0.462	0.536	1	Smarcb1
0.000212871	-0.060178	0.189	0.247	1	Rmnd5b
0.000214673	-0.0708641	0.411	0.482	1	Hsd17b4
0.000215317	-0.065785	0.99	0.993	1	Rpl22
0.000218432	-0.102011	0.888	0.943	1	H2afy
0.000220074	-0.0600462	0.374	0.448	1	Babam1
0.00022324	0.106566	0.15	0.105	1	Nr4a2
0.000223467	-0.0481963	0.495	0.582	1	Dazap1
0.000223757	-0.0414443	0.508	0.575	1	Wbp11
0.00022409	-0.0517564	0.624	0.723	1	Gngt2
0.000224722	-0.0478637	0.247	0.316	1	Timm22
0.000226105	-0.0297581	0.235	0.296	1	Borcs6
0.000226502	-0.0674622	0.638	0.722	1	Eif3d
0.000227577	-0.0645921	0.64	0.724	1	Ostc
0.000228512	-0.0546946	0.581	0.66	1	Rpp21
0.000230679	0.2353	0.945	0.951	1	Srgn
0.00023154	-0.0491241	0.342	0.423	1	Dpy19l1
0.000232097	-0.0467936	0.137	0.192	1	Pex3
0.00023265	-0.03642	0.503	0.581	1	Hsd17b12
0.000233116	-0.0535182	0.469	0.529	1	Nenf
0.000234085	-0.0473114	0.684	0.755	1	Asah1
0.000236641	-0.0650634	0.338	0.405	1	1110038F14Rik
0.000237589	-0.0397515	0.2	0.264	1	Herpud2
0.000237658	-0.0512663	0.602	0.682	1	Rps27rt
0.00023815	-0.053117	0.319	0.385	1	Bscl2
0.00023942	-0.065087	0.313	0.383	1	Erlec1
0.00024065	-0.0656555	0.23	0.294	1	Mcrs1
0.000241548	-0.0846956	0.956	0.983	1	Clic1
0.000241883	-0.0382302	0.248	0.313	1	Prkrip1
0.000243829	-0.0739817	0.747	0.818	1	Mdh1
0.000245111	-0.0338717	0.157	0.217	1	Tma16
0.00024604	-0.156678	0.485	0.555	1	Cd300a
0.000246146	-0.0745694	0.254	0.317	1	Smim27
0.000246154	-0.061639	0.38	0.46	1	Elf2
0.000252624	-0.075779	0.674	0.748	1	Gtf2h5
0.00025476	-0.095179	0.707	0.779	1	Smarca5
0.000255103	-0.036328	0.281	0.352	1	Ankrd40
0.000258191	-0.0727698	0.727	0.802	1	Dync1i2
0.000259256	-0.0380547	0.166	0.223	1	Gm5617
0.000260041	-0.0224667	0.582	0.673	1	Srp19
0.000261083	-0.0404091	0.217	0.282	1	Alas1
0.00026116	-0.0239082	0.119	0.17	1	Bysl
0.000264043	-0.035439	0.436	0.51	1	Pfdn4
0.000266579	-0.0667469	0.218	0.278	1	Actr1b
0.000267001	-0.0987	0.885	0.934	1	Nap1l1
0.000267527	-0.029072	0.338	0.416	1	Dtymk
0.000271365	-0.0283695	0.634	0.697	1	Med28
0.000272719	-0.0124926	0.578	0.649	1	Rab11b
0.000272724	-0.0259632	0.632	0.698	1	Hcfc1r1
0.000273081	-0.0596655	0.274	0.344	1	Ptpn12
0.000274456	-0.0554178	0.473	0.551	1	Nsmce4a
0.000274858	-0.0488006	0.318	0.393	1	Isy1
0.0002752	-0.0662364	0.527	0.615	1	Os9
0.000275357	-0.0302728	0.668	0.765	1	Tgfb1
0.000275935	-0.137444	0.709	0.77	1	Nfkb1
0.000277413	-0.0497159	0.155	0.21	1	Ssx2ip
0.000277892	-0.0567509	0.547	0.623	1	Ddx46
0.000279878	-0.0430078	0.155	0.207	1	Ift27
0.000281316	-0.0480924	0.186	0.243	1	Cxxc1
0.000281462	-0.0165868	0.335	0.409	1	Med29
0.000282441	-0.0445933	0.083	0.127	1	Ggt5
0.000284028	-0.0332031	0.501	0.611	1	Cybb
0.000285992	0.0155066	0.278	0.353	1	Clec10a
0.000287023	-0.0724765	0.913	0.948	1	Eif3f
0.000293379	-0.0605127	0.494	0.576	1	Pstpip1
0.00029633	-0.0335937	0.633	0.718	1	Psmc2
0.000297429	-0.0635591	0.47	0.535	1	Pole4
0.000298883	-0.0428482	0.123	0.176	1	AI839979
0.000299495	-0.0971554	0.383	0.452	1	Usf1
0.000304397	0.111266	0.964	0.979	1	Ucp2
0.000304909	-0.0793549	0.473	0.544	1	Nfam1
0.000307221	-0.0567082	0.948	0.968	1	Uqcrh
0.000308496	-0.0774449	0.223	0.284	1	Il17ra
0.000311258	-0.0564805	0.252	0.316	1	Faap20
0.000311442	0.157931	0.93	0.945	1	Npc2
0.000311534	-0.0526843	0.399	0.473	1	Appl1
0.000314443	-0.0947133	0.421	0.498	1	Zup1
0.000316164	-0.0678063	0.709	0.775	1	Sfr1
0.000317343	-0.058912	0.357	0.429	1	Tcof1
0.00031909	-0.0842373	0.69	0.762	1	Zfp106
0.000319574	-0.0276283	0.551	0.624	1	Mien1
0.000324718	-0.047916	0.404	0.486	1	Ap3b1
0.000326373	-0.0134268	0.151	0.208	1	Asb8
0.000326598	-0.049195	0.211	0.272	1	Exosc9
0.000326924	-0.0491727	0.553	0.622	1	Mrps36
0.000329294	-0.0557366	0.266	0.332	1	Dcxr
0.000330919	-0.0652958	0.948	0.983	1	Sem1
0.000334037	-0.0420683	0.248	0.311	1	Commd10
0.00033485	-0.080565	0.302	0.363	1	Snhg3
0.000335134	-0.0813642	0.419	0.489	1	Eci2
0.000338094	-0.0547892	0.064	0.104	1	Gm47754
0.000338805	-0.0447239	0.456	0.54	1	Itsn2
0.000338831	-0.0662872	0.68	0.777	1	Prcp
0.000343053	-0.04345	0.265	0.334	1	Arhgap25
0.000347216	-0.0942426	0.9	0.945	1	Fam49b
0.000348519	-0.0814738	0.564	0.642	1	Ehd4
0.000349378	-0.0341622	0.502	0.579	1	Il2rg
0.000351376	-0.0657074	0.29	0.356	1	Snx4
0.000351928	-0.0398087	0.222	0.283	1	Trmt6
0.000352878	-0.0589249	0.242	0.303	1	Clcc1
0.000353243	-0.0546189	0.232	0.296	1	Ndufaf7
0.000353985	-0.0250155	0.38	0.45	1	Lgals9
0.000360124	-0.0468508	0.425	0.496	1	Sptlc2
0.000361467	-0.0506307	0.233	0.293	1	Ginm1
0.000364116	-0.0917555	0.823	0.894	1	Atp5g3
0.000364457	-0.0509889	0.136	0.186	1	Zdhhc4
0.000364803	0.105881	0.23	0.179	1	Hspa4l
0.000365623	-0.0615289	0.395	0.467	1	Pacsin2
0.00036763	-0.046776	0.613	0.681	1	Dnajc2
0.000368079	-0.0678845	0.995	0.994	1	Rpl9
0.00036897	-0.0209975	0.318	0.391	1	Trim44
0.000373399	-0.0697637	0.951	0.977	1	Cox6b1
0.000376082	0.0748405	0.17	0.125	1	Ccdc117
0.000378943	-0.0387113	0.478	0.56	1	Map7d1
0.00037943	-0.0624538	0.34	0.408	1	Dcaf8
0.000380507	-0.0594583	0.285	0.346	1	Mtfr1l
0.000381366	-0.0590513	0.49	0.565	1	Eapp
0.000381407	-0.0848456	0.771	0.848	1	Sf3b2
0.000381509	0.34018	0.576	0.552	1	Zfp36l1
0.000382083	-0.0543624	0.179	0.236	1	Zeb2os
0.00038223	-0.0323382	0.2	0.26	1	Ltbr
0.000384093	-0.064001	0.79	0.87	1	Sf3b6
0.000386598	-0.0627456	0.959	0.972	1	Gng5
0.000387145	-0.0345485	0.173	0.23	1	Ptp4a3
0.000388648	-0.0260895	0.152	0.208	1	Isg20l2
0.000392169	-0.0637643	0.345	0.417	1	Mta3
0.000393112	-0.0429996	0.491	0.575	1	Sirpa
0.000396896	-0.0383272	0.172	0.226	1	Nutf2-ps1
0.00039733	-0.0323582	0.394	0.469	1	Plxnb2
0.000397414	-0.0399167	0.193	0.252	1	Nudt16l1
0.000400429	-0.0425381	0.068	0.107	1	Gins1
0.000401386	-0.0464134	0.251	0.317	1	Svil
0.000404362	-0.0689395	0.973	0.991	1	Cyba
0.000404909	-0.0231774	0.294	0.366	1	Borcs7
0.000406885	-0.0560435	0.503	0.564	1	Skp1a
0.000408825	-0.0415886	0.115	0.163	1	Rpap3
0.000410476	-0.0520256	0.148	0.2	1	Pygb
0.000413813	-0.0371458	0.097	0.143	1	Rnf219
0.000420551	-0.0319679	0.259	0.33	1	Mtrex
0.00042106	0.186603	0.137	0.097	1	Gm42047
0.000428258	0.208991	0.282	0.23	1	Tent5c
0.000428272	-0.0572139	0.278	0.343	1	Vps53
0.00043178	-0.0568207	0.14	0.192	1	Hist1h2bg
0.000435376	-0.0598693	0.949	0.983	1	Atp5h
0.000437578	0.0875751	0.987	0.99	1	Rack1
0.000439947	-0.0567133	0.156	0.209	1	Mvb12b
0.000444578	-0.100059	0.913	0.945	1	Eif5a
0.000444789	-0.0408074	0.273	0.337	1	Prkag1
0.000447219	0.176166	0.631	0.609	1	Ccnl1
0.000447899	-0.0738841	0.707	0.775	1	Lsm6
0.000449602	-0.0622697	0.413	0.484	1	Tomm70a
0.000456395	-0.0501139	0.29	0.358	1	Atic
0.000457242	-0.0242479	0.461	0.535	1	Med8
0.000461912	-0.0688361	0.481	0.564	1	Coro1c
0.000462431	-0.202604	0.351	0.417	1	Pltp
0.000462514	-0.0412267	0.49	0.583	1	P2ry6
0.000465031	-0.0269562	0.452	0.536	1	Psmd3
0.000465194	-0.0884596	0.966	0.99	1	Coro1a
0.000466575	-0.0472382	0.271	0.334	1	H2-Ke6
0.000468443	-0.0701169	0.201	0.254	1	Get4
0.000473014	-0.108114	0.714	0.77	1	Ctsc
0.000473854	-0.0962532	0.531	0.6	1	2023-03-01
0.000473911	0.24498	0.894	0.91	1	mt-Nd3
0.000474171	-0.0359419	0.555	0.66	1	Naga
0.000474902	-0.0632557	0.575	0.651	1	Commd1
0.000476841	-0.0682341	0.274	0.333	1	Nup214
0.000480279	-0.0195892	0.494	0.573	1	Pea15a
0.000484082	-0.0784218	0.375	0.433	1	Susd6
0.000484112	-0.02893	0.074	0.114	1	Zfp932
0.000487071	-0.0722051	0.576	0.639	1	Ddx21
0.000490449	-0.0712502	0.272	0.338	1	Kif3b
0.000491854	-0.041593	0.2	0.258	1	Rfc4
0.000491894	-0.0346206	0.357	0.425	1	Naxe
0.000494635	0.161917	0.918	0.905	1	Txn1
0.000495172	-0.0702943	0.71	0.775	1	Ndufa12
0.000495454	-0.0957933	0.363	0.434	1	Cd244a
0.000500606	-0.0429181	0.262	0.329	1	Dera
0.000501508	-0.0730245	0.066	0.104	1	Dcstamp
0.000503239	-0.0395815	0.071	0.11	1	Panx1
0.000508097	-0.0156312	0.159	0.215	1	Cyp4f18
0.000512268	-0.0430819	0.259	0.326	1	Tceanc2
0.000517369	0.0920323	0.223	0.174	1	Banp
0.000518286	-0.0322099	0.568	0.641	1	Kxd1
0.000519949	-0.0793605	0.418	0.476	1	Mrps34
0.000524489	-0.0630774	0.735	0.812	1	Mpc2
0.000525522	-0.0513735	0.697	0.768	1	Anp32e
0.0005299	-0.0966808	0.475	0.547	1	Vsir
0.00053049	-0.0781611	0.489	0.557	1	Api5
0.000530654	0.16286	0.307	0.252	1	Mylip
0.000531487	-0.119781	0.255	0.312	1	Slc44a2
0.000532147	-0.0500732	0.421	0.491	1	Hint3
0.000533765	-0.0486444	0.686	0.751	1	Ndufb6
0.000539682	-0.0611294	0.283	0.347	1	Ube2w
0.00054041	-0.0574067	0.465	0.529	1	Sf3a3
0.000542009	-0.101738	0.912	0.949	1	Ndufa6
0.000542806	-0.0806171	0.83	0.903	1	2023-09-07
0.000544739	-0.028074	0.123	0.17	1	Il11ra1
0.000545271	-0.0556732	0.78	0.852	1	Srsf2
0.000547282	-0.050374	0.172	0.223	1	1110065P20Rik
0.00055078	-0.0341761	0.603	0.679	1	Smarce1
0.000551623	-0.0795106	0.653	0.722	1	Cenpx
0.000554048	-0.0689038	0.64	0.717	1	Ssr1
0.00055528	-0.0587226	0.381	0.451	1	Snrnp200
0.000558579	-0.077953	0.282	0.343	1	Dhx8
0.00056309	-0.0591934	0.674	0.759	1	Selenos
0.000563265	-0.0373043	0.273	0.343	1	Ehmt1
0.000563826	-0.0287039	0.188	0.246	1	Thoc5
0.000568412	-0.0710074	0.236	0.296	1	Bloc1s6
0.000569053	-0.0755567	0.585	0.651	1	Timm8b
0.000570475	-0.0327643	0.32	0.388	1	Elk3
0.000572927	-0.0231146	0.687	0.77	1	Necap2
0.000576464	-0.0452044	0.72	0.782	1	Pfdn2
0.000576712	-0.0455977	0.338	0.404	1	Nolc1
0.000578081	-0.0599152	0.201	0.256	1	Adsl
0.000578628	-0.0580019	0.205	0.262	1	Cfap97
0.000579962	-0.00602826	0.078	0.119	1	Prune2
0.000580609	-0.0224526	0.192	0.252	1	Mfng
0.000582552	-0.055578	0.857	0.922	1	Taf10
0.000583782	-0.142371	0.246	0.305	1	Irf7
0.000584636	-0.0528892	0.113	0.157	1	Edc4
0.000585771	-0.0372626	0.326	0.392	1	Zfp593
0.000586395	-0.0792921	0.464	0.526	1	Sf3b3
0.00058654	-0.103426	0.275	0.34	1	Cx3cr1
0.000589417	-0.0742045	0.235	0.298	1	Cd300ld
0.000590077	-0.0383035	0.412	0.48	1	Yipf1
0.000594548	-0.0327672	0.173	0.227	1	Sh3bp2
0.000596886	-0.0265397	0.286	0.356	1	Dohh
0.00059995	-0.0123278	0.342	0.414	1	Bad
0.000604602	-0.01147	0.08	0.121	1	Pilrb1
0.000605336	-0.0327649	0.564	0.632	1	Ube2a
0.000612833	-0.0139454	0.688	0.748	1	Sdhb
0.000616909	-0.00933393	0.39	0.456	1	Vamp3
0.000617192	-0.043411	0.393	0.462	1	Fibp
0.000619431	-0.00309247	0.296	0.368	1	1110059G10Rik
0.00062335	-0.0235668	0.656	0.74	1	Atp6v1e1
0.000623805	-0.0376717	0.162	0.215	1	Gnl3l
0.000625066	0.267277	0.944	0.946	1	Lgals3
0.000627506	-0.0756819	0.527	0.596	1	Otulin
0.000628339	-0.0402784	0.732	0.797	1	Tbcb
0.000629229	-0.0366517	0.071	0.11	1	Ifi213
0.00064577	-0.0409241	0.174	0.229	1	Tbc1d10c
0.000646223	-0.0625037	0.236	0.294	1	Ptrh2
0.00064936	-0.0388597	0.088	0.13	1	Ankrd52
0.000650446	0.279209	0.826	0.83	1	Btg1
0.000651748	-0.0497016	0.332	0.398	1	Smarcad1
0.00065891	-0.0597212	0.582	0.662	1	Ppp4c
0.000667716	-0.055913	0.514	0.597	1	Mif4gd
0.000667981	-0.0651848	0.563	0.641	1	Jarid2
0.000670927	-0.0182332	0.081	0.123	1	Prkab1
0.000672748	-0.0399376	0.346	0.411	1	Fam76b
0.000679056	-0.0559872	0.594	0.657	1	Mydgf
0.000680159	-0.174603	0.41	0.491	1	Il1b
0.000685024	-0.0485346	0.386	0.455	1	Hsd17b11
0.000691922	-0.0596509	0.147	0.196	1	Gins2
0.000694663	-0.0311085	0.424	0.486	1	Cyb5r3
0.000698789	-0.0288044	0.412	0.48	1	Ubtf
0.000699082	-0.07338	0.99	0.998	1	H2-D1
0.000702777	-0.0534074	0.206	0.261	1	Pofut2
0.000707034	-0.0307158	0.297	0.365	1	Faf2
0.000714021	0.11563	0.315	0.258	1	Cadm1
0.000714245	-0.0509973	0.632	0.713	1	Snrpb2
0.000720883	-0.0707463	0.674	0.751	1	Caprin1
0.000723625	-0.0641846	0.863	0.921	1	Reep5
0.000729109	0.0437845	0.133	0.092	1	Rnf144b
0.000729272	-0.041408	0.495	0.572	1	Gtf3c6
0.000729564	-0.0584	0.532	0.618	1	Hnrnpul1
0.000733288	-0.050296	0.451	0.531	1	H2-T22
0.000734112	-0.0623498	0.356	0.421	1	Slc8a1
0.000739493	-0.0502516	0.7	0.773	1	Plek
0.000749554	-0.0729982	0.882	0.927	1	Pitpna
0.000753276	-0.0414229	0.247	0.306	1	Rnf167
0.000755028	-0.0707863	0.169	0.221	1	Mob3b
0.000755504	-0.0363408	0.111	0.156	1	Agpat2
0.000756226	-0.0838914	0.847	0.917	1	Psmb9
0.000757014	0.0983772	0.985	0.996	1	mt-Nd4
0.000762539	-0.0678715	0.724	0.788	1	Ddx39b
0.00076669	-0.0330873	0.106	0.151	1	Arid3a
0.000770491	-0.0690556	0.318	0.38	1	Rab35
0.000780798	-0.0558478	0.532	0.62	1	Eps8
0.000783739	-0.0515127	0.703	0.777	1	Tcf25
0.000787201	-0.0490538	0.393	0.463	1	Ccz1
0.000787534	-0.060802	0.517	0.59	1	Aup1
0.000788343	-0.0441682	0.662	0.72	1	Sdf4
0.000788473	0.0855738	0.997	0.995	1	Rpl17
0.000789385	-0.0533022	0.342	0.414	1	Drg1
0.000796999	-0.0563442	0.637	0.72	1	Alyref
0.000799135	-0.0635004	0.356	0.422	1	Dnajc10
0.000808609	-0.0369384	0.332	0.404	1	Nudt5
0.000808775	-0.0866007	0.154	0.2	1	Trp53i11
0.000811868	-0.0537064	0.113	0.157	1	Nup107
0.000818211	-0.0660912	0.992	0.994	1	Rpl18
0.000818285	-0.0635056	0.963	0.985	1	Oaz1
0.000820191	-0.0500852	0.525	0.601	1	Ehbp1l1
0.000824069	-0.0521586	0.338	0.407	1	Ctnnbip1
0.000825739	-0.0465064	0.308	0.374	1	Mta2
0.00082745	-0.0148692	0.317	0.381	1	Mpdu1
0.000838232	-0.065269	0.393	0.465	1	Cir1
0.000840527	-0.0499579	0.626	0.691	1	Fgfr1op2
0.000841049	-0.0505471	0.337	0.405	1	Micu2
0.000843284	0.132271	0.381	0.323	1	Pde4b
0.000847209	-0.0252062	0.27	0.329	1	Rrad
0.000848829	-0.00112283	0.352	0.419	1	Ndufaf3
0.000850277	-0.0766128	0.251	0.305	1	Vps4a
0.000850411	-0.0323606	0.102	0.147	1	Slfn1
0.000850877	0.140189	0.269	0.216	1	Tnfaip3
0.000863034	-0.049706	0.544	0.613	1	Snapc5
0.000867641	-0.0219712	0.546	0.635	1	Arhgap18
0.000868662	-0.0191373	0.199	0.256	1	Csgalnact2
0.000868976	-0.0396881	0.138	0.187	1	Lonp1
0.000868983	-0.0586988	0.484	0.551	1	Lims1
0.000871809	-0.0525598	0.427	0.485	1	Glrx5
0.000871913	-0.0910703	0.879	0.941	1	Rrbp1
0.000875731	-0.0497057	0.267	0.328	1	Exosc1
0.000876516	-0.0728392	0.571	0.631	1	Cast
0.000880604	-0.0460205	0.337	0.398	1	Mrps5
0.00088726	-0.0380312	0.552	0.633	1	Sft2d1
0.000890619	-0.0514164	0.124	0.168	1	Slc25a13
0.000893079	-0.0348843	0.515	0.6	1	Selenot
0.000893523	-0.0498871	0.441	0.521	1	Slc35c2
0.000899936	0.0742602	0.137	0.097	1	Dnajb2
0.000901464	-0.0687933	0.979	0.99	1	Rpl29
0.000905277	-0.0474472	0.728	0.791	1	U2af1
0.000908948	-0.112899	0.802	0.875	1	Plbd1
0.000915969	-0.043835	0.291	0.354	1	Prpf38a
0.000919339	-0.156662	0.637	0.692	1	Tmem176b
0.000922011	-0.037923	0.446	0.521	1	Abhd12
0.00092756	-0.046263	0.118	0.163	1	Rap1gap2
0.000933729	-0.0463093	0.756	0.827	1	Ndufs6
0.000947424	0.185393	0.745	0.709	1	Cxcl16
0.000947499	-0.0421041	0.427	0.489	1	Mrto4
0.00096314	-0.0624087	0.288	0.347	1	Cspp1
0.00096595	-0.0339888	0.459	0.53	1	Akirin1
0.000967969	-0.0786726	0.264	0.324	1	Bcl11a
0.00097081	0.403117	0.524	0.493	1	Cd83
0.000974996	-0.0608597	0.377	0.437	1	Pts
0.000978899	-0.0441571	0.113	0.157	1	Trim5
0.000982064	-0.0843984	0.801	0.868	1	Hcls1
0.000988645	-0.0492495	0.491	0.571	1	Otub1
0.000999568	-0.0518937	0.304	0.369	1	Parp9
0.00100028	-0.0236498	0.503	0.585	1	B4galnt1
0.00100439	-0.0303449	0.086	0.123	1	Crip2
0.00100566	-0.0353727	0.152	0.202	1	Bcor
0.00100769	-0.0290506	0.274	0.34	1	Lyrm2
0.00101329	-0.0261495	0.284	0.35	1	Mettl9
0.00101542	-0.0255195	0.446	0.516	1	Leprot
0.00101972	-0.0660239	0.646	0.723	1	Ier2
0.00102667	-0.0110137	0.097	0.139	1	Qrsl1
0.0010307	-0.0641919	0.996	0.995	1	Rps4x
0.00103754	-0.0534249	0.385	0.447	1	Timm50
0.00103862	-0.0482128	0.644	0.713	1	Tnfaip8l2
0.00104055	-0.0402065	0.551	0.624	1	Pdcl3
0.00104914	-0.0697536	0.863	0.926	1	Eif3c
0.00105284	-0.0426277	0.529	0.607	1	Sf1
0.00105706	-0.0690154	0.249	0.308	1	Cabin1
0.00106112	-0.07117	0.549	0.618	1	Akt1
0.00106263	-0.0371152	0.367	0.432	1	Echs1
0.00106273	0.182046	0.645	0.629	1	Cd44
0.00107032	-0.0710522	0.346	0.408	1	Stk10
0.00107213	-0.0557882	0.521	0.599	1	Epb41l2
0.00107605	-0.0161536	0.439	0.502	1	Rpl9-ps6
0.0010778	-0.0463513	0.576	0.653	1	Sys1
0.00107904	-0.0440524	0.684	0.771	1	Anapc13
0.0010869	-0.0363407	0.579	0.64	1	Akr1b3
0.00108692	-0.0258331	0.088	0.128	1	Phykpl
0.00108766	-0.0450052	0.587	0.662	1	Bin1
0.00110095	-0.025699	0.321	0.381	1	Cmas
0.00110452	-0.0441383	0.781	0.861	1	Ier3ip1
0.00110594	-0.0294909	0.424	0.493	1	Arl6ip4
0.00112336	-0.0488991	0.241	0.295	1	Aggf1
0.00112494	-0.018873	0.504	0.582	1	Rnf10
0.00113396	-0.0502199	0.076	0.113	1	Stoml1
0.0011396	-0.0131568	0.271	0.331	1	Mcee
0.00114223	-0.0743571	0.326	0.387	1	Ddx27
0.00114351	0.0568204	0.116	0.079	1	Atp11a
0.00114804	-0.0925228	0.29	0.35	1	Hk2
0.00114819	-0.0278929	0.521	0.589	1	Fam173a
0.00115637	-0.039182	0.172	0.225	1	Clec2i
0.00115766	-0.0501198	0.137	0.182	1	Isg20
0.00116583	-0.0135819	0.57	0.662	1	Ncf2
0.00116956	-0.0589991	0.5	0.559	1	Eprs
0.00117897	-0.0174088	0.231	0.29	1	Slfn8
0.00118299	-0.0360577	0.326	0.383	1	Ubxn6
0.00118359	-0.081019	0.765	0.848	1	Zyx
0.0011848	-0.0240039	0.479	0.538	1	Smu1
0.00118688	-0.0457714	0.11	0.152	1	Rmdn1
0.00119008	-0.0883043	0.594	0.661	1	Ptpre
0.00120102	-0.0734519	0.428	0.488	1	Smpdl3a
0.00120457	-0.055686	0.587	0.665	1	Snx1
0.00120801	-0.0534332	0.381	0.442	1	Sipa1
0.00120923	-0.0191564	0.269	0.332	1	Dusp22
0.00121011	-0.0658441	0.385	0.448	1	Ap1b1
0.00121426	-0.031348	0.076	0.114	1	Tmem138
0.00121752	-0.0318152	0.716	0.775	1	Spcs1
0.00122238	0.14833	0.101	0.068	1	Mreg
0.0012276	-0.0621603	0.068	0.103	1	Nxpe5
0.00122853	-0.0500326	0.783	0.835	1	Psmb5
0.00122967	-0.0573164	0.282	0.345	1	Evi2
0.00123103	-0.0945174	0.25	0.302	1	Rab3il1
0.00123527	-0.0444483	0.633	0.702	1	Ccdc50
0.001238	-0.0322535	0.188	0.243	1	Rbm43
0.00124161	-0.0695586	0.564	0.635	1	Bri3bp
0.00124257	-0.0525018	0.525	0.601	1	Mapk1
0.00124561	-0.0326486	0.238	0.291	1	Pold3
0.00125208	-0.0347074	0.333	0.399	1	Rb1
0.00125543	-0.0791859	0.674	0.737	1	Tacc1
0.00125568	-0.00691167	0.265	0.326	1	Adam15
0.00126296	-0.0489981	0.174	0.225	1	Rnf113a2
0.00126553	-0.0406648	0.21	0.267	1	Phactr4
0.00126589	-0.0358575	0.365	0.426	1	Dtx3l
0.0012759	-0.0485216	0.774	0.839	1	Eloc
0.0012771	-0.0168889	0.534	0.595	1	Gadd45gip1
0.00128392	-0.0382358	0.125	0.172	1	Tpcn1
0.00128493	-0.0381471	0.26	0.322	1	Lair1
0.00128513	-0.0676967	0.146	0.193	1	Gm9530
0.00129059	-0.055824	0.571	0.635	1	Plekhj1
0.00129668	-0.0630843	0.36	0.422	1	Sdccag8
0.00129884	-0.0422082	0.07	0.106	1	Spon1
0.00130379	-0.0672523	0.252	0.307	1	Ftsj3
0.00130757	-0.0478243	0.649	0.709	1	Lsm12
0.00131046	-0.0488777	0.629	0.713	1	Mrpl18
0.00131945	-0.0572493	0.205	0.256	1	Nmd3
0.00132446	-0.05671	0.707	0.786	1	Dbnl
0.0013258	-0.0270088	0.1	0.141	1	Fam20b
0.0013312	0.445035	0.941	1	1	Gm42418
0.00133539	-0.0989146	0.773	0.824	1	Ranbp1
0.00135496	-0.0311411	0.464	0.526	1	Comt
0.00135657	-0.0567334	0.576	0.645	1	Dcun1d5
0.00136513	-0.029709	0.39	0.439	1	S100a1
0.00136679	-0.0469332	0.267	0.323	1	Gcsh
0.00137789	-0.0996385	0.912	0.936	1	H2-Eb1
0.00138802	-0.0135011	0.152	0.198	1	Tmem126b
0.00138813	-0.0168303	0.605	0.677	1	Aprt
0.00139087	-0.0594192	0.174	0.225	1	Arhgap27
0.0013951	-0.0479565	0.829	0.884	1	Selenof
0.00139993	-0.0213192	0.31	0.381	1	Coa6
0.00140034	-0.0626918	0.993	0.995	1	Rps15a
0.0014072	-0.0193596	0.29	0.347	1	Pigp
0.00141146	-0.0398214	0.102	0.144	1	Alg1
0.00141553	-0.0521995	0.113	0.155	1	Gm26782
0.00142147	-0.0289449	0.242	0.303	1	Myo1e
0.00143495	-0.0712614	0.406	0.469	1	Gosr2
0.00143632	-0.0522265	0.436	0.511	1	Tmem109
0.00143705	-0.0511115	0.359	0.422	1	Plekhm3
0.00144905	-0.168009	0.188	0.238	1	Clec4b1
0.00145271	-0.0601776	0.293	0.351	1	Mtx2
0.00145888	-0.0365075	0.113	0.156	1	Spata13
0.00146569	-0.0772622	0.504	0.577	1	Hfe
0.00146614	-0.0463041	0.281	0.34	1	Odc1
0.00146771	-0.0459542	0.269	0.329	1	Sdhaf4
0.0014679	-0.0420799	0.186	0.237	1	Cinp
0.0014703	-0.0755538	0.391	0.443	1	Tspan31
0.00147261	-0.0194402	0.606	0.681	1	Dpm1
0.0014754	-0.0564676	0.985	0.994	1	H3f3b
0.00149706	-0.0440341	0.526	0.591	1	Nop58
0.00150504	-0.0428498	0.341	0.403	1	Dcp2
0.00152351	-0.0367539	0.398	0.464	1	Tmem126a
0.00152682	0.0947298	0.476	0.432	1	Ankrd17
0.00153795	-0.0464395	0.631	0.689	1	Rexo2
0.00153843	-0.0854805	0.314	0.375	1	Kit
0.00154098	-0.0688287	0.265	0.32	1	Slc12a9
0.0015494	0.00491399	0.647	0.72	1	Ddx6
0.00155154	-0.0639117	0.833	0.892	1	Micos10
0.00155583	-0.0459452	0.575	0.65	1	Prmt1
0.00156103	-0.00527305	0.104	0.148	1	2023-09-10
0.00156322	-0.0341607	0.177	0.225	1	Hspbp1
0.00156896	-0.0123751	0.197	0.25	1	Psmf1
0.0015777	-0.031496	0.687	0.764	1	Hsbp1
0.00158154	0.136871	0.669	0.648	1	Nktr
0.00158585	-0.0448789	0.35	0.412	1	Edem2
0.00159437	-0.0318816	0.31	0.372	1	Gripap1
0.00160111	-0.0614723	0.723	0.799	1	Tmem59
0.00160344	-0.0458127	0.245	0.303	1	Il16
0.00160784	-0.0497429	0.115	0.158	1	Slc45a4
0.00160968	-0.0598766	0.759	0.828	1	Shisa5
0.0016161	0.103172	0.988	0.995	1	H3f3a
0.00162603	-0.0233406	0.162	0.212	1	Cd33
0.001629	-0.0264243	0.554	0.62	1	Chrac1
0.00163026	-0.0284202	0.178	0.226	1	Chchd7
0.00163787	-0.051747	0.321	0.38	1	Ric8a
0.00163805	-0.0882272	0.405	0.464	1	Pum3
0.00163816	0.124016	0.543	0.513	1	Stip1
0.00164867	-0.0534215	0.274	0.331	1	Agfg1
0.00166874	-0.0379969	0.545	0.612	1	Ensa
0.00167853	-0.0423617	0.402	0.471	1	Rfc1
0.00167895	-0.0575847	0.235	0.285	1	Mnat1
0.00169217	-0.0366122	0.183	0.233	1	Chst12
0.0016939	-0.0231383	0.163	0.212	1	Gtf3c1
0.00170245	-0.0495811	0.338	0.401	1	Eif2s3x
0.0017029	-0.0168959	0.231	0.287	1	Twf1
0.00170615	-0.0351418	0.496	0.573	1	Ttc14
0.00171137	-0.0639043	0.476	0.534	1	Ptpa
0.00171442	-0.0233149	0.186	0.24	1	Ublcp1
0.00172684	-0.0487633	0.162	0.209	1	Cryl1
0.00173837	-0.0284803	0.094	0.132	1	Kcnip3
0.00173863	-0.025643	0.22	0.276	1	Hmgn5
0.00174194	-0.0107712	0.436	0.513	1	Sirt2
0.00174778	-0.0292039	0.21	0.265	1	Tmem141
0.00174956	-0.02981	0.716	0.786	1	Pebp1
0.00175317	0.194474	0.848	0.865	1	Jund
0.00175417	-0.0598805	0.148	0.194	1	Srp54a
0.00175589	-0.0342968	0.613	0.685	1	Emc6
0.00175907	-0.039301	0.254	0.311	1	B3gat3
0.00175942	-0.0614874	0.442	0.515	1	Irf9
0.00176069	-0.0432317	0.07	0.103	1	Eef2k
0.00176262	0.021481	0.716	0.773	1	Nucks1
0.00178007	-0.0203461	0.295	0.352	1	Camk1
0.00178177	-0.0381062	0.243	0.299	1	Tmem60
0.00178234	-0.0613076	0.465	0.532	1	Aph1a
0.00179499	-0.0525606	0.445	0.507	1	Emc3
0.00179627	-0.0222922	0.432	0.505	1	Rpl10-ps3
0.0018097	0.00141862	0.25	0.31	1	Carhsp1
0.00182187	-0.0388292	0.748	0.821	1	Mrpl30
0.00183853	-0.0301364	0.626	0.695	1	Ssr2
0.00185475	-0.0504594	0.598	0.655	1	Mvb12a
0.00185788	-0.0208343	0.276	0.332	1	Surf1
0.0018603	-0.0402152	0.271	0.325	1	Eif2ak1
0.00186113	-0.0591143	0.333	0.391	1	Lpcat2
0.00187727	-0.0726386	0.17	0.218	1	Atp9b
0.00188921	-0.0506463	0.448	0.518	1	Sh3bp1
0.0018933	-0.0243802	0.398	0.468	1	Sec31a
0.00189658	-0.0559617	0.812	0.877	1	Rab14
0.0019002	-0.0283388	0.412	0.48	1	Zmat5
0.00190092	-0.0328932	0.21	0.263	1	Bckdk
0.00190888	-0.0441306	0.189	0.241	1	Guca1a
0.00191458	-0.0384176	0.107	0.148	1	Haus7
0.00192672	-0.0332873	0.081	0.117	1	Fance
0.00193054	-0.050158	0.474	0.533	1	Nans
0.00193753	-0.0268284	0.491	0.553	1	Ddx3x
0.00195688	-0.0395199	0.32	0.383	1	Mrpl22
0.00196321	-0.0343178	0.162	0.211	1	Nelfcd
0.00197536	-0.0293922	0.07	0.104	1	Tfb2m
0.00198548	-0.0539331	0.29	0.345	1	Ptpn11
0.00199649	-0.0317503	0.654	0.729	1	Psmc5
0.00200289	-0.0520283	0.107	0.146	1	Tlr1
0.00200664	-0.0466223	0.803	0.868	1	Psenen
0.00201845	0.0156921	0.45	0.515	1	AI413582
0.0020252	-0.0626737	0.484	0.543	1	Galnt1
0.0020265	-0.0581886	0.381	0.45	1	Aarsd1
0.00203555	-0.0505056	0.241	0.294	1	Acot8
0.00203626	0.000845873	0.594	0.663	1	Mrpl51
0.00204008	-0.0320839	0.247	0.3	1	Mocs2
0.00204259	-0.0352914	0.545	0.616	1	Ube2v1
0.00204576	-0.0113529	0.724	0.81	1	Tapbp
0.0020652	-0.0532217	0.552	0.606	1	Cisd2
0.0020652	-0.012259	0.081	0.117	1	Atpaf1
0.00207523	-0.0364711	0.105	0.145	1	Nup133
0.00208325	-0.0596887	0.864	0.922	1	Psma3
0.00208407	-0.0530671	0.237	0.29	1	Rrp15
0.00208849	0.335594	0.333	0.287	1	Gadd45b
0.00209259	-0.0447133	0.386	0.448	1	Secisbp2l
0.00209332	-0.0323619	0.604	0.689	1	U2surp
0.00210525	-0.02699	0.664	0.757	1	Cuta
0.00211168	-0.0358292	0.646	0.709	1	Rbm42
0.00211221	-0.040707	0.208	0.262	1	Zmym4
0.00211416	-0.0683942	0.692	0.758	1	Arpc5l
0.00211542	-0.0206929	0.26	0.319	1	Uhmk1
0.00212137	-0.0275962	0.773	0.844	1	Cwc15
0.00212264	-0.0651953	0.875	0.926	1	Eef1d
0.00214302	-0.0347441	0.095	0.132	1	Rrp1b
0.00215483	-0.0296169	0.356	0.42	1	Bcap29
0.00215573	-0.022939	0.172	0.221	1	Ddx58
0.00215599	-0.0382739	0.412	0.474	1	Ube2v2
0.00215982	-0.0367041	0.276	0.331	1	Ing4
0.00216525	-0.0742583	0.287	0.341	1	Phf10
0.00216884	-0.0506156	0.501	0.56	1	Impdh2
0.00217011	-0.0276702	0.382	0.453	1	Erg28
0.00217182	-0.0767958	0.973	0.981	1	Ifi30
0.00217815	-0.0184831	0.548	0.613	1	Rnaset2b
0.00218073	-0.0496392	0.575	0.651	1	Leprotl1
0.00218811	-0.00964717	0.497	0.562	1	Hpcal1
0.00219083	-0.0549983	0.284	0.334	1	E2f4
0.00219746	-0.0363225	0.804	0.844	1	Tkt
0.0022101	0.0661477	0.104	0.072	1	Slc5a3
0.00221327	-0.0443004	0.308	0.367	1	Irf1
0.0022134	-0.0364138	0.137	0.179	1	Usp50
0.00221397	-0.0499823	0.137	0.18	1	Sugp1
0.00221794	-0.0324702	0.599	0.675	1	Mrpl57
0.00222525	-0.0503081	0.263	0.325	1	B4galt5
0.00223217	0.124288	0.241	0.199	1	Fkbp5
0.00223843	-0.0437016	0.257	0.312	1	Scnm1
0.00226265	-0.0367401	0.18	0.23	1	Nudt8
0.00227519	-0.0334196	0.736	0.8	1	Sap18
0.0022781	-0.0668783	0.516	0.578	1	Dhx9
0.00228711	-0.044499	0.107	0.147	1	Uck1
0.00230196	0.123731	0.32	0.273	1	Dnajb9
0.00230625	-0.036051	0.36	0.426	1	Gnpda1
0.00231713	-0.0442969	0.131	0.174	1	Mrgbp
0.00231819	-0.0303045	0.436	0.505	1	Mrpl35
0.00232977	-0.0519925	0.439	0.503	1	Rps6ka1
0.00233878	0.228271	0.259	0.214	1	Il7r
0.00234514	-0.0400031	0.5	0.578	1	Rad23b
0.00236888	-0.0567784	0.265	0.314	1	Mphosph6
0.00236976	-0.0265202	0.659	0.722	1	Mrpl23
0.00237807	-0.0183051	0.22	0.276	1	Topors
0.00239179	-0.0631241	0.259	0.312	1	Snap29
0.00239727	-0.0407266	0.711	0.773	1	Ppp2ca
0.00240026	-0.0871693	0.765	0.826	1	Srrm1
0.0024025	-0.025028	0.353	0.418	1	Dhrs3
0.00240694	-0.0439408	0.249	0.306	1	Pxk
0.00240934	-0.0323807	0.152	0.199	1	Gm14548
0.00241508	-0.0555392	0.614	0.669	1	C1qbp
0.00241841	-0.0374529	0.405	0.476	1	Gatad1
0.00243627	-0.0380709	0.347	0.401	1	Nip7
0.0024394	-0.0417764	0.131	0.173	1	Rars2
0.00244635	-0.0347219	0.12	0.164	1	Rad51d
0.00244916	-0.00956738	0.32	0.386	1	Nelfe
0.00245352	-0.0242576	0.655	0.717	1	Eif4e2
0.00245526	-0.0428615	0.643	0.703	1	Coa3
0.00245965	-0.0423632	0.103	0.141	1	Cmss1
0.00247757	-0.0307021	0.393	0.447	1	Mrps26
0.00247764	-0.0585107	0.772	0.84	1	Snrpd1
0.00248528	-0.0375877	0.469	0.542	1	Plcg2
0.00250398	-0.0510968	0.554	0.618	1	Zranb2
0.00253165	-0.0298173	0.478	0.543	1	Myo1f
0.0025429	-0.0300462	0.399	0.469	1	Pik3ap1
0.0025448	-0.00155457	0.345	0.403	1	Tmf1
0.00254816	-0.00997952	0.655	0.744	1	Inpp5d
0.00256035	-0.0525293	0.532	0.6	1	Eif1a
0.00256603	-0.0422156	0.56	0.623	1	Ppp1cc
0.00256661	-0.0789883	0.662	0.732	1	Prdx6
0.00257107	-0.0320962	0.551	0.617	1	Rnaseh2c
0.00259115	-0.0575114	0.189	0.238	1	Tfeb
0.00259208	-0.0286884	0.272	0.333	1	Taf11
0.00259504	-0.0395211	0.677	0.741	1	Ufc1
0.00260326	0.0441461	0.132	0.096	1	Cdk5rap1
0.0026158	-0.0493759	0.191	0.24	1	Dalrd3
0.00262432	-0.0611399	0.208	0.258	1	Pdlim1
0.00262635	-0.0442899	0.718	0.791	1	Ppp1r11
0.00262961	0.0116301	0.417	0.488	1	Ggh
0.00263273	-0.0734945	0.919	0.957	1	Erp29
0.00264267	-0.0319014	0.207	0.257	1	Ccdc71l
0.00264826	-0.043089	0.376	0.427	1	Acsl4
0.00265764	-0.0326406	0.305	0.363	1	Dip2b
0.0026669	-0.0398125	0.099	0.138	1	Hist1h4a
0.0026803	-0.0810221	0.218	0.268	1	Mcm4
0.00268497	-0.0364381	0.21	0.263	1	Phf20
0.00268725	-0.0191406	0.297	0.351	1	Dctn6
0.00269088	-0.0557946	0.564	0.644	1	Fyn
0.00269491	-0.0230964	0.226	0.279	1	Adssl1
0.00269959	-0.0755494	0.889	0.949	1	Snrpe
0.00270321	-0.0250646	0.182	0.232	1	Znhit6
0.00270618	-0.0247573	0.537	0.607	1	Mrpl32
0.00270962	-0.0876486	0.856	0.917	1	Alox5ap
0.00271082	-0.0358054	0.429	0.504	1	Gtf2f1
0.00271365	-0.0333089	0.296	0.35	1	Ntpcr
0.00271932	-0.029905	0.735	0.806	1	Bag1
0.00272773	-0.0477538	0.33	0.386	1	Mri1
0.00273053	-0.0518045	0.25	0.305	1	Rprd2
0.00273275	-0.0530675	0.287	0.345	1	Irak4
0.00273905	-0.0142445	0.75	0.812	1	Csnk2b
0.00274897	-0.0305528	0.346	0.407	1	Ppp1r9b
0.00275626	-0.0125715	0.423	0.493	1	Med10
0.0027822	-0.0354937	0.633	0.7	1	Mrps16
0.00278488	-0.0339235	0.333	0.391	1	Tbc1d10b
0.00279823	-0.0469902	0.558	0.626	1	Phf5a
0.00282089	-0.0516718	0.289	0.348	1	Ubp1
0.00282152	-0.0299497	0.348	0.411	1	Rps6ka3
0.00282363	-0.0546667	0.092	0.128	1	Adora2b
0.00283977	-0.027961	0.315	0.371	1	Cd2bp2
0.00285362	-0.0311429	0.474	0.531	1	Ufsp2
0.00286385	-0.0417864	0.861	0.921	1	Selenow
0.00286555	-0.043751	0.211	0.26	1	Mrps31
0.00289128	-0.021223	0.15	0.199	1	Abcb7
0.00290444	-0.0236488	0.144	0.191	1	Ets2
0.00291547	-0.00688049	0.38	0.442	1	Suds3
0.00292406	-0.014668	0.697	0.765	1	Pgam1
0.00292822	-0.0255302	0.373	0.433	1	Mapkap1
0.0029327	-0.0213601	0.088	0.125	1	Ganc
0.00295071	-0.0227607	0.325	0.385	1	Mrpl16
0.00295127	-0.0196255	0.311	0.367	1	Vrk3
0.00295933	-0.02683	0.247	0.301	1	Thyn1
0.002963	0.153308	0.679	0.675	1	Hspd1
0.00296813	-0.0166287	0.256	0.317	1	Acot13
0.00296964	-0.0253067	0.475	0.536	1	Strap
0.00297458	-0.0807622	0.601	0.669	1	Tmem176a
0.00298932	-0.0699616	0.727	0.782	1	Pnp
0.0030049	-0.0614942	0.229	0.283	1	Cd40
0.00301921	-0.0328526	0.68	0.735	1	Fuca1
0.00302459	-0.0875308	0.918	0.943	1	H2-Aa
0.00304463	-0.0647331	0.085	0.119	1	Gm35853
0.00305697	-0.0335782	0.135	0.179	1	Snrnp35
0.00308534	-0.0877256	0.509	0.571	1	Knop1
0.00309147	-0.0144842	0.207	0.261	1	Blnk
0.00311408	-0.0463603	0.322	0.385	1	Atg5
0.00311482	-0.0364596	0.795	0.866	1	Ubxn1
0.00312249	-0.0446606	0.18	0.228	1	Aagab
0.00313198	-0.0293567	0.24	0.292	1	Dnajc4
0.00313615	-0.0337315	0.078	0.113	1	Klri1
0.00313685	-0.0452996	0.303	0.362	1	Stk19
0.00314386	-0.0385525	0.262	0.311	1	Mrps30
0.00315723	-0.0227006	0.762	0.84	1	Sf3b5
0.00317126	-0.00335071	0.546	0.613	1	Dync1h1
0.00317367	0.0250977	0.395	0.462	1	Lipa
0.00317593	-0.0306453	0.195	0.245	1	Lzic
0.00319271	-0.0307059	0.099	0.138	1	Bcl9
0.00320075	-0.150202	0.247	0.306	1	Hist1h1b
0.00320093	-0.0475548	0.373	0.443	1	Hist1h1d
0.00321537	-0.0504823	0.644	0.722	1	Cript
0.00323034	-0.0542597	0.999	0.997	1	Rpl23
0.003249	-0.0119742	0.549	0.618	1	Got2
0.00324983	-0.0502499	0.445	0.503	1	Wdr61
0.00325237	-0.0441595	0.392	0.458	1	Pcif1
0.00325537	-0.0876278	0.753	0.806	1	Bst2
0.00325958	-0.0550959	0.392	0.45	1	Smn1
0.003278	-0.0425414	0.418	0.485	1	F11r
0.00328546	-0.0149871	0.237	0.29	1	Pmpca
0.00329056	-0.0527354	0.998	0.997	1	Rps10
0.00329399	-0.00121226	0.186	0.237	1	Bop1
0.00329825	-0.0312154	0.168	0.214	1	Ttc4
0.00330075	-0.0375525	0.157	0.201	1	Sp3os
0.00330891	-0.0325705	0.241	0.289	1	Hirip3
0.00331046	-0.12772	0.278	0.336	1	Cd209a
0.00331397	-0.0325665	0.107	0.146	1	Cactin
0.00333078	-0.0348039	0.172	0.218	1	Erlin2
0.00333458	-0.0294677	0.752	0.812	1	Uqcrfs1
0.00334076	-0.0530694	0.225	0.276	1	Asf1a
0.00334498	-0.027378	0.457	0.519	1	Mrpl11
0.00334977	-0.0507086	0.56	0.628	1	Srp72
0.00336172	-0.0342483	0.187	0.234	1	Emc9
0.00338639	-0.0369967	0.314	0.37	1	Rbm28
0.00340629	-0.0370787	0.113	0.151	1	Rfxank
0.00342451	-0.0488092	0.351	0.404	1	Ddx41
0.00343203	-0.0471177	0.473	0.535	1	Ergic3
0.0034338	-0.0451755	0.791	0.861	1	Ptbp3
0.00343483	-0.0147521	0.734	0.782	1	Dctn3
0.00343942	-0.0360913	0.162	0.205	1	Znhit3
0.00344314	-0.0522036	0.786	0.857	1	Ssb
0.00345921	-0.0202903	0.303	0.36	1	Lpp
0.00346025	-0.0368695	0.584	0.649	1	Nudt21
0.00347026	-0.0321706	0.106	0.145	1	Nf2
0.00347897	-0.043379	0.339	0.399	1	Trim27
0.00348418	-0.0201903	0.237	0.289	1	Pgrmc2
0.00348643	-0.0507868	0.28	0.336	1	Dennd1c
0.00348982	-0.0656699	0.832	0.886	1	Gng10
0.00350433	-0.113616	0.8	0.871	1	Man2b1
0.00351692	-0.0216266	0.196	0.244	1	Srm
0.00353113	-0.0343835	0.142	0.183	1	Wdr41
0.00354212	-0.0244347	0.132	0.176	1	Poldip2
0.00354558	-0.0313583	0.073	0.106	1	Ogfod2
0.00354826	-0.0371547	0.442	0.508	1	Cdc123
0.00356726	-0.0251717	0.07	0.103	1	Slc37a2
0.00357989	-0.0391986	0.774	0.835	1	Ndufv2
0.00358556	-0.0553384	0.702	0.77	1	Eif3j1
0.0036312	-0.0406069	0.117	0.156	1	5830432E09Rik
0.0036501	-0.0528409	0.188	0.236	1	Mettl5
0.00365319	-0.0208749	0.081	0.116	1	Mark4
0.00367178	0.0305014	0.708	0.782	1	Iscu
0.00367235	0.0367131	0.532	0.602	1	Slfn5
0.00368993	-0.0384219	0.552	0.631	1	Ap1s2
0.00369551	-0.0316497	0.491	0.554	1	Ilk
0.00374691	-0.0163147	0.326	0.382	1	Tbl1x
0.00376233	-0.0193984	0.255	0.31	1	Arl2bp
0.00376371	-0.0276199	0.186	0.234	1	Med25
0.00378837	-0.0277658	0.197	0.242	1	Ctso
0.00378967	-0.0497059	0.856	0.903	1	Sh3bgrl
0.00380044	-0.0869922	0.79	0.84	1	Hnrnpab
0.00380185	-0.028726	0.554	0.63	1	Rpl7l1
0.00380643	0.0142655	0.362	0.42	1	Fmc1
0.00380746	-0.0191547	0.21	0.263	1	Rab29
0.00381241	-0.0431161	0.452	0.515	1	Eif3b
0.00381477	-0.0282671	0.411	0.47	1	Prpf19
0.00383287	-0.0362888	0.408	0.466	1	Ptpmt1
0.0038379	-0.0253339	0.125	0.166	1	Tm7sf3
0.00383945	-0.067122	0.902	0.941	1	Uqcrb
0.00388111	-0.00801035	0.207	0.26	1	Cgas
0.00391366	-0.0475576	0.619	0.699	1	Ciita
0.00392682	-0.0329342	0.08	0.113	1	Ccdc181
0.00395873	-0.0440154	0.373	0.429	1	Fdx2
0.0039605	-0.0397001	0.831	0.882	1	Rnasek
0.0039967	-0.0258333	0.328	0.391	1	Rgs18
0.00401254	-0.0337423	0.18	0.227	1	Wbp1l
0.00401962	-0.0232861	0.358	0.418	1	Blvra
0.00402344	-0.0320111	0.704	0.784	1	Zmat2
0.00403869	-0.0286694	0.314	0.371	1	Aim2
0.00404759	-0.0479617	0.621	0.688	1	Dhx15
0.00405441	-0.0597826	0.903	0.954	1	Rbx1
0.00406356	-0.00761624	0.131	0.173	1	Zfyve19
0.00408683	-0.0567303	0.962	0.987	1	Gnai2
0.00409007	-0.0249679	0.25	0.303	1	Dok3
0.00413493	-0.01899	0.406	0.473	1	Yipf4
0.00414276	-0.0546511	0.771	0.832	1	Pdcd5
0.00415415	0.247897	0.723	0.697	1	Serinc3
0.00416351	-0.0424095	0.58	0.643	1	Utp3
0.00416444	-0.0873055	0.859	0.923	1	Myh9
0.00416971	-0.0245948	0.569	0.637	1	Tmbim4
0.00418175	-0.0565439	0.399	0.458	1	Casp6
0.00419104	-0.0200573	0.186	0.234	1	Slc25a51
0.00420751	-0.0309598	0.351	0.411	1	Suz12
0.00421216	-0.0231515	0.6	0.678	1	Arrb2
0.00422132	0.00237002	0.403	0.469	1	Stk11
0.00422248	-0.0471101	0.465	0.529	1	Iqgap2
0.00422834	-0.0336167	0.308	0.365	1	Pmpcb
0.00423176	-0.055324	0.363	0.42	1	Rara
0.00423362	-0.0391284	0.264	0.309	1	Thumpd1
0.00424009	-0.0538477	0.998	0.996	1	Rpl32
0.00425407	-0.0378894	0.086	0.121	1	2810402E24Rik
0.00426305	-0.0388029	0.564	0.615	1	Mrps15
0.00426654	-0.0235354	0.198	0.247	1	Anapc4
0.00426971	-0.0183857	0.729	0.788	1	Cmpk1
0.00428616	-0.0555826	0.907	0.948	1	Cox7a2
0.00428943	-0.0249821	0.308	0.358	1	Pigt
0.00431488	-0.0397037	0.562	0.624	1	Rgs19
0.00431499	-0.0135556	0.192	0.241	1	Ccdc32
0.00433935	-0.0312671	0.436	0.504	1	Rassf5
0.00435987	-0.0192814	0.119	0.158	1	Zfp560
0.00437517	-0.035936	0.485	0.544	1	Zbtb8os
0.00439058	-0.0342987	0.446	0.513	1	Ppp3r1
0.00441359	-0.0351489	0.344	0.405	1	Rpf1
0.00441445	-0.00828288	0.286	0.346	1	Oxa1l
0.00442018	-0.0187348	0.403	0.463	1	Meaf6
0.00443558	-0.0303976	0.385	0.445	1	Nsmce2
0.00443792	-0.0497196	0.526	0.591	1	Arhgef6
0.0044496	-0.0582536	0.932	0.974	1	Ppib
0.00444968	-0.0505678	0.403	0.466	1	Ttyh3
0.00445252	-0.047528	0.699	0.753	1	Mbd2
0.00445283	-0.046546	0.323	0.378	1	2810004N23Rik
0.00446115	-0.0381086	0.619	0.688	1	Usf2
0.00446453	-0.021905	0.479	0.536	1	Lsm2
0.00448387	-0.044515	0.408	0.472	1	Nub1
0.0044854	-0.0418529	0.451	0.515	1	Tnrc6a
0.00453001	-0.0337937	0.113	0.152	1	Recql
0.00455692	-0.00926253	0.827	0.881	1	Ifitm2
0.00460452	-0.0307809	0.149	0.192	1	Pwp1
0.00462943	-0.0303476	0.172	0.217	1	Sptlc1
0.00463592	-0.0414397	0.523	0.593	1	Acer3
0.00464118	-0.0149835	0.314	0.372	1	Dnmt3a
0.00466253	-0.0162616	0.284	0.342	1	Hdac2
0.00467308	-0.0616028	0.683	0.74	1	Mycbp2
0.00467385	-0.0584143	0.286	0.337	1	Tle3
0.00467808	-0.0421971	0.303	0.361	1	Sf3a1
0.00468397	0.0957776	0.197	0.157	1	Spopl
0.00469312	-0.0314173	0.492	0.56	1	Stard3nl
0.00469414	0.00721523	0.497	0.555	1	Tmem208
0.00469946	-0.0148805	0.442	0.507	1	Mthfs
0.00470332	-0.0421745	0.271	0.323	1	1810030O07Rik
0.00472387	-0.0380246	0.189	0.236	1	Fgd3
0.00473319	-0.0215213	0.312	0.373	1	Eftud2
0.00475148	-0.0312468	0.725	0.799	1	Prpf4b
0.00475463	-0.072639	0.328	0.369	1	Cd82
0.00476177	-0.0327603	0.538	0.606	1	Ntan1
0.00476876	-0.0532745	0.253	0.299	1	Chchd5
0.00478704	-0.0528665	0.239	0.292	1	Irgm1
0.00484753	0.0690745	0.227	0.183	1	Cenpv
0.00491799	0.108642	0.143	0.108	1	Ly75
0.0049507	-0.0422578	0.473	0.529	1	Glod4
0.00495955	-0.0400902	0.716	0.766	1	Rab2a
0.00496182	0.296498	0.435	0.398	1	Cdkn1a
0.0049664	-0.0181069	0.247	0.296	1	Gpalpp1
0.00500178	-0.0317889	0.641	0.726	1	Tmed5
0.00500434	-0.0404118	0.293	0.347	1	Rufy1
0.0050059	-0.0214557	0.578	0.642	1	Mlf2
0.00501544	-0.0371007	0.337	0.39	1	Mrps18b
0.00501877	-0.0398394	0.763	0.83	1	Mob1a
0.00502419	-0.0050955	0.568	0.644	1	Tes
0.00502725	-0.0295705	0.644	0.706	1	Tmod3
0.00502828	-0.0469902	0.191	0.232	1	Decr1
0.00504401	-0.021201	0.608	0.68	1	Lmnb1
0.00505308	-0.00935845	0.202	0.251	1	Fam129b
0.00507025	-0.034605	0.6	0.671	1	Stk38
0.00507975	-0.0373097	0.295	0.343	1	Nudt14
0.00508909	-0.0171167	0.511	0.595	1	Ppm1m
0.00508988	-0.0148854	0.413	0.479	1	Hps3
0.00509504	-0.0407703	0.14	0.178	1	Aamdc
0.00510238	-0.0379175	0.154	0.195	1	Zfp266
0.00511368	-0.0300868	0.211	0.26	1	Vps51
0.00512527	-0.0129447	0.289	0.343	1	Tppp3
0.00514027	-0.0277788	0.405	0.462	1	Ptrhd1
0.00516187	-0.024678	0.321	0.374	1	Tmem238
0.00517008	-0.0470424	0.424	0.489	1	Me2
0.00518017	-0.0361957	0.295	0.338	1	Cfap36
0.0051832	-0.0223964	0.296	0.349	1	Eva1b
0.00518892	-0.0587676	0.499	0.553	1	Hp1bp3
0.00519958	-0.0247725	0.23	0.281	1	Manbal
0.00521483	-0.0284067	0.108	0.145	1	Trim30b
0.00522057	-0.0335829	0.362	0.426	1	Snd1
0.00522996	-0.0287059	0.315	0.371	1	B9d2
0.00523234	-0.0247114	0.437	0.501	1	Pik3cd
0.00523867	-0.0337859	0.333	0.388	1	2610507B11Rik
0.00524518	-0.0229975	0.481	0.546	1	Sar1b
0.00524697	0.036448	0.457	0.535	1	Ktn1
0.00525351	-0.0165888	0.688	0.744	1	Pin4
0.00526512	-0.0388876	0.195	0.241	1	Galk1
0.00526967	-0.0266381	0.151	0.191	1	Gtf2h4
0.00532115	-0.0410845	0.353	0.405	1	Mphosph10
0.00532116	-0.0637232	0.081	0.113	1	Serpina3g
0.00532816	-0.00693767	0.454	0.515	1	AW112010
0.00534728	-0.0287882	0.296	0.353	1	Zfx
0.00535455	-0.0523514	0.845	0.895	1	Gpx4
0.00537105	-0.0267432	0.539	0.602	1	Fcgrt
0.00537921	-0.0293078	0.355	0.411	1	Smarcc2
0.00538469	-0.0223621	0.436	0.507	1	Naa10
0.00539049	-0.0401493	0.231	0.278	1	Lztfl1
0.00539162	-0.0158155	0.541	0.604	1	R3hdm2
0.00542303	0.00409776	0.469	0.535	1	Nsrp1
0.00542711	-0.0298471	0.183	0.23	1	Fra10ac1
0.00543448	-0.0144133	0.595	0.659	1	Syncrip
0.00545414	-0.0294514	0.179	0.222	1	Hk1
0.00545672	-0.0325683	0.114	0.152	1	Aaas
0.00546577	-0.0362327	0.454	0.526	1	Usp12
0.00546796	-0.0545533	0.878	0.929	1	Snrpf
0.00551882	-0.0458103	0.13	0.167	1	Hsdl1
0.00553835	0.0702147	0.996	0.997	1	Rplp1
0.00555269	-0.0484871	0.991	0.999	1	Ptma
0.00557498	-0.0247983	0.371	0.429	1	Gps1
0.00558983	-0.0327244	0.21	0.258	1	Atxn7l3
0.0055921	-0.0269002	0.721	0.791	1	Nars
0.00560799	-0.0267326	0.636	0.717	1	Eif6
0.00561891	-0.0055608	0.627	0.69	1	Dnaja2
0.00563965	-0.0466893	0.298	0.345	1	Tmem259
0.00564888	-0.00169343	0.186	0.232	1	Ss18l2
0.00565118	-0.00153402	0.427	0.502	1	Jaml
0.00565394	-0.0281856	0.105	0.141	1	Tmem209
0.00565589	-0.0321654	0.423	0.48	1	Fundc1
0.00565777	-0.0210755	0.307	0.363	1	Elmo2
0.00567027	-0.0836029	0.806	0.866	1	Ndufa4
0.005673	-0.0492057	0.997	0.998	1	Rps11
0.00567818	-0.0214245	0.328	0.378	1	Imp4
0.00569384	-0.0323815	0.352	0.408	1	BC004004
0.00570257	-0.0414061	0.586	0.644	1	Vps4b
0.00570739	-0.00504021	0.265	0.316	1	Zpr1
0.00570934	-0.0421973	0.192	0.239	1	Pithd1
0.00571261	-0.0275356	0.168	0.21	1	Ddx56
0.0057213	-9.49846e-05	0.659	0.726	1	App
0.00573909	-0.0179069	0.253	0.301	1	Gnl2
0.00574604	-0.0309741	0.549	0.611	1	Etf1
0.00574892	-0.023239	0.21	0.257	1	Htatip2
0.00575152	0.00151577	0.619	0.698	1	Mrpl43
0.00576237	-0.0222865	0.215	0.263	1	Rbm38
0.00576579	0.11694	0.593	0.552	1	Irf8
0.00581165	-0.0343436	0.076	0.105	1	Pam
0.00582252	-0.0268472	0.532	0.584	1	Sod2
0.00582929	-0.0311917	0.215	0.261	1	Ranbp3
0.00584058	-0.0224959	0.172	0.217	1	Slc2a6
0.00584754	0.0890867	0.93	0.959	1	Atp5b
0.00587001	-0.0222533	0.513	0.582	1	Mettl23
0.00588678	-0.0304091	0.268	0.319	1	2310039H08Rik
0.00589926	-0.0374603	0.161	0.203	1	Tmem185b
0.00590101	-0.0554996	0.155	0.195	1	Vat1
0.00590327	-0.0240355	0.155	0.198	1	Yae1d1
0.00592978	-0.0433099	0.245	0.292	1	Naa35
0.00593027	-0.043066	0.46	0.527	1	Rnf13
0.00593578	-0.0457203	0.144	0.183	1	Acap1
0.00593866	-0.0395696	0.204	0.249	1	Gm20559
0.00595816	-0.0409475	0.268	0.318	1	Egr1
0.00600804	-0.0438785	0.922	0.956	1	Ywhae
0.00605785	-0.0577582	0.326	0.384	1	Dok1
0.00607475	-0.0102432	0.668	0.733	1	Tpi1
0.00608824	0.0123683	0.315	0.379	1	Rnf213
0.00609729	-0.0283203	0.11	0.146	1	Polr3gl
0.00609886	-0.0533354	0.393	0.444	1	Uchl5
0.00611711	-0.0734414	0.936	0.971	1	Psme1
0.00612395	-0.0369195	0.24	0.289	1	Pnpla2
0.00615268	-0.0341081	0.098	0.132	1	Cyp4f13
0.00616797	-0.0215774	0.299	0.357	1	Add3
0.00618797	0.0443857	0.118	0.087	1	Togaram1
0.00619513	-0.0539887	0.221	0.263	1	Ift52
0.00621718	-0.0387698	0.4	0.449	1	Lgals3bp
0.00624022	-0.047846	0.513	0.566	1	Sp140
0.00624611	-0.0212742	0.107	0.143	1	Slc25a16
0.00626226	-0.0325822	0.345	0.402	1	Diaph2
0.00628259	-0.0476916	0.854	0.901	1	Pgls
0.00628316	-0.0169958	0.095	0.13	1	Cbr4
0.00628544	-0.0385658	0.105	0.141	1	Fmnl3
0.00632353	0.0650244	0.966	0.986	1	Rpl4
0.00632811	-0.0026546	0.549	0.613	1	Vps36
0.00632881	-0.0190381	0.3	0.354	1	Trim12a
0.00633238	-0.0279206	0.085	0.117	1	2610002M06Rik
0.00636048	-0.0238379	0.724	0.803	1	Ifnar2
0.00636863	-0.028491	0.075	0.105	1	Zfp429
0.0063918	-0.0725751	0.913	0.95	1	Set
0.00640459	-0.0260495	0.174	0.216	1	Thap11
0.00643078	-0.0293071	0.317	0.376	1	Syap1
0.00643647	-0.0315005	0.277	0.327	1	Timm10
0.00646747	-0.0323221	0.521	0.576	1	Mcrip1
0.00649464	-0.0302712	0.562	0.629	1	Suclg1
0.00649542	-0.0286788	0.081	0.112	1	C130050O18Rik
0.00650543	0.00501658	0.528	0.615	1	Gtpbp4
0.00650782	-0.0424668	0.265	0.312	1	Rgs3
0.00653953	-0.00472688	0.326	0.383	1	Triap1
0.00658118	-0.0454954	0.074	0.104	1	Nccrp1
0.00658209	-0.0262119	0.1	0.135	1	Eif2ak4
0.00659083	-0.0331169	0.378	0.43	1	Adss
0.00660323	-0.0170505	0.375	0.443	1	Mcmbp
0.00661239	-0.0363029	0.181	0.226	1	Casp4
0.00662418	-0.0401	0.216	0.26	1	Gart
0.00662654	-0.019526	0.344	0.403	1	Agps
0.00662765	-0.0312596	0.359	0.417	1	Evl
0.00665802	-0.0230774	0.633	0.693	1	5031439G07Rik
0.00667064	-0.0572807	0.757	0.819	1	Vasp
0.00667906	-0.0436572	0.743	0.81	1	Nme1
0.00669369	-0.0388615	0.751	0.802	1	Tmem167
0.00669793	-0.0545735	0.2	0.242	1	Bckdha
0.00669879	-0.0323027	0.162	0.203	1	Vps33a
0.0067015	-0.0275974	0.439	0.505	1	Rnf111
0.00671542	-0.0347057	0.239	0.287	1	Pspc1
0.00673313	-0.0153499	0.349	0.41	1	Ubac2
0.00674163	-0.0600071	0.192	0.23	1	Tfdp1
0.00674834	-0.0202019	0.185	0.227	1	Adam9
0.00675979	-0.0262561	0.599	0.681	1	Timm23
0.00680217	-0.0264525	0.11	0.147	1	Nckipsd
0.00682095	-0.0105947	0.32	0.376	1	Vkorc1
0.00682524	-0.0383839	0.296	0.349	1	Rlf
0.0068337	-0.0222395	0.183	0.227	1	Flot2
0.00683543	0.0780704	0.203	0.165	1	Wipf2
0.00685056	-0.0330248	0.483	0.536	1	Ndufv1
0.00685892	0.16626	0.894	0.906	1	mt-Nd5
0.00691027	-0.0206698	0.37	0.429	1	Myo5a
0.00691842	-0.0200272	0.513	0.561	1	Tmem147
0.00692189	0.0213706	0.486	0.544	1	Eif4ebp1
0.00692316	-0.0396351	0.924	0.951	1	Arhgdib
0.00692549	-0.0690664	0.183	0.222	1	Dpagt1
0.00695873	-0.0278678	0.253	0.303	1	Usp22
0.00697048	-0.0380163	0.972	0.985	1	Cdc42
0.00700551	-0.0538266	0.54	0.62	1	Jak2
0.00701047	-0.026135	0.108	0.144	1	Pigq
0.00703153	-0.0456422	0.277	0.327	1	Pank2
0.00705564	-0.013042	0.424	0.49	1	Kdm1a
0.00710235	-0.00431198	0.263	0.314	1	Gatd3a
0.00712748	-0.0328822	0.18	0.224	1	Pla2g4a
0.00713014	0.179569	0.119	0.088	1	Cacnb3
0.00716142	-0.0139603	0.215	0.257	1	Mcfd2
0.00717043	-0.0383319	0.368	0.424	1	Pdcd2l
0.00717201	-0.064707	0.247	0.291	1	AU020206
0.00720891	-0.0481301	0.397	0.445	1	Dnajc5
0.00720929	-0.058126	0.405	0.45	1	Lars
0.00724495	0.0865897	0.221	0.178	1	Rabgap1l
0.00726641	-0.043089	0.134	0.171	1	Coasy
0.00726746	-0.0302791	0.198	0.242	1	Pigf
0.007268	-0.0705797	0.394	0.449	1	Rcc2
0.00729633	-0.0314346	0.857	0.907	1	Psma2
0.00730137	-0.0711253	0.8	0.877	1	Fus
0.0073035	-0.0440693	0.089	0.122	1	Smarcal1
0.00733875	-0.0345773	0.498	0.559	1	Rnps1
0.00735583	-0.0183647	0.107	0.142	1	Tmed1
0.00737853	-0.00574628	0.389	0.448	1	Casp1
0.00739855	-0.0244758	0.664	0.726	1	Ik
0.00742957	-0.0384957	0.279	0.328	1	Tlr2
0.00744056	0.0934753	0.246	0.207	1	Nr2c2
0.00754726	-0.0145095	0.19	0.238	1	Csf2rb2
0.00754735	-0.027345	0.22	0.266	1	Thap7
0.00755501	-0.0344713	0.078	0.108	1	Lyrm4
0.00756448	-0.0416143	0.22	0.264	1	Uhrf1bp1l
0.00758392	-0.0198625	0.168	0.207	1	Sephs2
0.00762162	-0.0251273	0.582	0.644	1	Psmd12
0.00762877	-0.0306329	0.308	0.359	1	Psmg2
0.00765389	-0.0579313	0.306	0.355	1	Siglecg
0.00768314	0.0976859	0.335	0.294	1	Gm26740
0.00769558	-0.04907	0.308	0.357	1	Vps41
0.00770645	-0.0263436	0.137	0.177	1	Zfp738
0.0077168	-0.0342159	0.366	0.411	1	1110008P14Rik
0.00773146	-0.014785	0.261	0.314	1	Gipc1
0.00774153	-0.0682644	0.918	0.96	1	Msn
0.00774183	-0.0259878	0.071	0.101	1	Cradd
0.00774863	-0.0382254	0.123	0.158	1	Cgrrf1
0.00775405	-0.0383305	0.09	0.121	1	Flywch1
0.00775449	-0.0386345	0.264	0.314	1	Gpr146
0.00779437	-0.0390366	0.15	0.191	1	Trappc11
0.00779464	-0.0342939	0.231	0.278	1	Ngly1
0.0078212	-0.0546235	0.199	0.24	1	2300009A05Rik
0.00782253	-0.0283981	0.452	0.508	1	Rbm22
0.0078263	-0.00280004	0.248	0.3	1	Ank
0.00785109	-0.0145822	0.381	0.442	1	Cisd1
0.00785601	-0.0293303	0.457	0.522	1	Usp9x
0.00787822	-0.0210083	0.121	0.159	1	Zdhhc16
0.00792927	-0.0299417	0.095	0.128	1	Hars2
0.00795589	0.0133008	0.622	0.696	1	H2afv
0.00796098	0.0856207	1	0.999	1	Tmsb4x
0.00796294	-0.0250566	0.281	0.334	1	Fam114a2
0.00796371	-0.0728632	0.599	0.648	1	Itgb7
0.00796499	-0.0415435	0.151	0.189	1	Mmgt2
0.00797914	-0.000440894	0.503	0.577	1	Zmiz2
0.00798883	-0.0578875	0.296	0.351	1	Sash3
0.00800758	-0.0370681	0.101	0.134	1	B3galt4
0.00801418	-0.0424045	0.082	0.114	1	Ltc4s
0.00801981	0.176419	0.39	0.354	1	Got1
0.00804322	-0.0422084	0.477	0.526	1	Phyh
0.00804511	-0.0154024	0.596	0.666	1	Ifngr2
0.00805641	-0.0177483	0.364	0.42	1	Slc29a3
0.00810324	-0.037853	0.201	0.243	1	Ankra2
0.00810559	-0.0270779	0.149	0.188	1	Tmem86a
0.00812189	-0.0332967	0.521	0.586	1	Ociad1
0.00813727	-0.00228302	0.431	0.494	1	Commd2
0.00814154	-0.0336103	0.09	0.121	1	Tmem97
0.00815874	-0.0310563	0.43	0.485	1	Med21
0.00815985	-0.0575555	0.684	0.735	1	Pold4
0.00817489	-0.0313923	0.129	0.165	1	Nomo1
0.00817814	-0.0430606	0.585	0.629	1	Psmg4
0.00820699	-0.0254297	0.412	0.465	1	Pnkd
0.00820874	-0.00657932	0.316	0.373	1	Apaf1
0.00821143	-0.0235075	0.18	0.223	1	Fbxo3
0.00821967	-0.0348026	0.249	0.298	1	Med9
0.00823236	0.0137327	0.406	0.47	1	Atraid
0.00823541	0.000865417	0.358	0.414	1	Mgst3
0.00825952	0.00670883	0.504	0.562	1	Snrpa
0.00830477	-0.0165781	0.165	0.207	1	Coq7
0.00833195	-0.0409952	0.131	0.169	1	Spidr
0.00837212	-0.0479284	0.076	0.105	1	Mir142hg
0.00839173	0.111576	0.19	0.154	1	Rasgef1b
0.00839196	-0.0226646	0.641	0.704	1	Phf11b
0.00848617	-0.0211218	0.607	0.671	1	BC031181
0.00849487	-0.000287603	0.33	0.387	1	Lfng
0.0085264	0.038717	0.138	0.106	1	Trim65
0.00854498	-0.0502656	0.241	0.283	1	Gnl1
0.00861929	-0.00879774	0.433	0.487	1	Mrps18a
0.00862145	-0.00531153	0.507	0.585	1	Hist1h1e
0.00864513	-0.0714025	0.523	0.581	1	Stat1
0.00865003	-0.0203906	0.22	0.264	1	Ethe1
0.00866193	-0.0318386	0.166	0.203	1	Fam118b
0.00866545	-0.0112608	0.362	0.418	1	Uimc1
0.00867131	-0.0307873	0.735	0.812	1	Serp1
0.00873603	0.0536252	0.123	0.092	1	Trp53inp1
0.00875537	-0.00852478	0.441	0.494	1	Ormdl2
0.00876119	-0.0397731	0.998	0.999	1	Rpl13
0.00876257	-0.024995	0.219	0.267	1	Ptpro
0.0087885	-0.0224152	0.45	0.511	1	Emb
0.00879118	-0.0405723	0.72	0.79	1	Chd4
0.00879641	-0.0346843	0.431	0.484	1	Stxbp2
0.00880034	-0.0311268	0.431	0.497	1	Clptm1l
0.00880839	0.174292	0.483	0.452	1	Ankrd12
0.00888031	-0.0343324	0.264	0.308	1	Urm1
0.00890619	-0.0364002	0.129	0.166	1	Nup37
0.008911	-0.0215746	0.684	0.725	1	Polr2j
0.00892556	-0.00548964	0.431	0.489	1	Mat2b
0.00892864	-0.0552483	0.245	0.292	1	Rnmt
0.00893313	-0.017514	0.317	0.373	1	Rnf166
0.00896043	-0.0236419	0.711	0.749	1	Ube2m
0.00896243	-0.0505047	0.201	0.241	1	Por
0.00896498	-0.0347311	0.479	0.539	1	Dctn4
0.00897402	-0.0229188	0.402	0.462	1	Dcaf12
0.0089862	-0.00832294	0.425	0.482	1	Mrpl28
0.00899901	-0.0325329	0.504	0.558	1	Ptbp1
0.00900533	0.0221369	0.273	0.326	1	Gde1
0.00901365	-0.0513685	0.397	0.45	1	Gm2000
0.00902201	-0.0624961	0.288	0.338	1	Amz1
0.00902869	-0.0446678	0.37	0.418	1	Grina
0.0090302	-0.0271588	0.227	0.27	1	Dennd6a
0.00904182	-0.0491276	0.433	0.481	1	Gsdmd
0.00905591	0.0943667	0.307	0.268	1	Kcnq1ot1
0.0090623	-0.0417798	0.264	0.314	1	Mycbp
0.00908456	-0.066982	0.189	0.232	1	Hells
0.00908812	-0.0260117	0.086	0.117	1	Ptges2
0.00909832	0.114663	0.155	0.123	1	Ndrg1
0.0091148	0.287453	0.654	0.657	1	Map4k4
0.00914872	-0.0380915	0.963	0.986	1	Hnrnpa2b1
0.00915623	-0.0307958	0.071	0.1	1	Vill
0.00915677	-0.0134461	0.624	0.698	1	Tsn
0.00915855	0.0345084	0.476	0.551	1	Csf2rb
0.00916701	-0.0583411	0.505	0.559	1	Cs
0.00919355	-0.0286168	0.416	0.482	1	Hmgcl
0.00922473	-0.00642244	0.326	0.38	1	Xrn1
0.00925292	0.304681	0.729	0.706	1	Nfkbia
0.00925356	-0.059704	0.472	0.531	1	Zcchc7
0.00925486	-0.0372936	0.166	0.205	1	Foxj2
0.00927765	-0.0026273	0.186	0.232	1	Mrpl10
0.00929709	-0.0475537	0.172	0.212	1	Apeh
0.00932607	-0.0484369	0.215	0.256	1	Nop9
0.00933035	-0.0343636	0.073	0.102	1	3110082I17Rik
0.00934998	-0.0147483	0.566	0.636	1	Nrros
0.00936364	-0.0401501	0.451	0.511	1	Usp14
0.00936423	-0.0449539	0.238	0.281	1	Ube2g1
0.00937407	0.063755	0.276	0.336	1	Timp2
0.00937533	-0.0129873	0.126	0.165	1	Ttc32
0.00937902	-0.0739846	0.523	0.566	1	Paics
0.00942155	-0.0672938	0.443	0.495	1	Fam168b
0.00943677	-0.0339584	0.128	0.163	1	Hlx
0.00944545	-0.0287419	0.483	0.544	1	Hipk1
0.00946395	-0.0288612	0.645	0.723	1	Uqcrc1
0.00946434	-0.00273815	0.643	0.715	1	Pfdn6
0.00948401	-0.0340982	0.109	0.143	1	Nln
0.00949337	-0.0305986	0.232	0.274	1	Uri1
0.00952984	-0.0397621	0.643	0.706	1	Use1
0.00953683	0.169802	0.637	0.65	1	Dleu2
0.00955734	0.00655627	0.369	0.432	1	Pih1d1
0.00958486	0.050466	0.206	0.168	1	Armcx3
0.00962026	-0.0290381	0.322	0.371	1	Dynlt3
0.00963222	0.00542513	0.317	0.372	1	Ypel5
0.00966632	-0.0027157	0.514	0.585	1	Hadha
0.00975834	-0.00208938	0.432	0.485	1	2610001J05Rik
0.00977575	-0.0263336	0.179	0.221	1	Fam136a
0.00979586	0.0502359	0.125	0.096	1	Dedd2
0.00981125	-0.0622305	0.692	0.744	1	Atg3
0.00984342	-0.0305608	0.19	0.234	1	Sesn3
0.00986258	-0.0205043	0.281	0.333	1	Farsa
0.00987267	-0.0458676	0.086	0.116	1	Tbrg4
0.00989159	-0.0340934	0.141	0.176	1	Atg7
0.00993207	-0.0524347	0.073	0.101	1	Ifi206
0.00999897	-0.0433767	0.243	0.286	1	Plcb2
0.0100005	0.195025	0.836	0.881	1	Ctsb
0.0100314	-0.00660638	0.081	0.112	1	Nudt13
0.0100322	0.159155	0.422	0.374	1	Kdm6b
[truncated: 5,876 more rows]

## Sheet: DCs GOBP Up
	Term	Overlap	P.value	Adjusted.P.value	Old.P.value	Old.Adjusted.P.value	Odds.Ratio	Combined.Score	Genes
1	response to unfolded protein (GO:0006986)	7/49	1.66802e-14	8.62368e-12	0	0	276.931	8785.5	DNAJA1;HSPA8;HSP90AA1;HSP90AB1;HSPH1;HSPA1B;HSPA1A
2	regulation of cellular response to stress (GO:0080135)	7/118	9.87394e-12	2.55241e-09	0	0	104.422	2646.17	HSPA8;HSP90AA1;HSP90AB1;HSPH1;HSPA1B;ATF3;HSPA1A
3	regulation of cellular response to heat (GO:1900034)	6/79	8.14968e-11	1.40446e-08	0	0	125.867	2923.95	HSPA8;HSP90AA1;HSP90AB1;HSPH1;HSPA1B;HSPA1A
4	regulation of protein modification by small protein conjugation or removal (GO:1903320)	4/20	2.79027e-09	3.60643e-07	0	0	332.75	6554.22	HSP90AA1;HSP90AB1;HSPA1B;HSPA1A
5	cellular response to heat (GO:0034605)	4/36	3.36009e-08	3.47433e-06	0	0	166.242	2860.81	HSP90AA1;HSP90AB1;HSPA1B;HSPA1A
6	regulation of protein ubiquitination (GO:0031396)	5/109	4.79562e-08	4.13223e-06	0	0	68.2589	1150.37	DNAJA1;HSP90AA1;HSP90AB1;HSPA1B;HSPA1A
7	chaperone-mediated protein complex assembly (GO:0051131)	3/22	1.10657e-06	8.1728e-05	0	0	196.993	2701.62	HSP90AA1;HSP90AB1;HSPA1A
8	chaperone cofactor-dependent protein refolding (GO:0051085)	3/26	1.86377e-06	0.000120374	0	0	162.701	2146.5	HSPA8;HSPA1B;HSPA1A
9	cellular response to unfolded protein (GO:0034620)	3/27	2.09548e-06	0.000120374	0	0	155.914	2038.69	HSPA8;HSPA1B;HSPA1A
10	'de novo' posttranslational protein folding (GO:0051084)	3/31	3.21253e-06	0.000166088	0	0	133.614	1690.01	HSPA8;HSPA1B;HSPA1A
11	cellular response to topologically incorrect protein (GO:0035967)	3/32	3.54274e-06	0.000166509	0	0	129	1619.03	HSPA8;HSPA1B;HSPA1A
12	positive regulation of cytokine-mediated signaling pathway (GO:0001961)	3/36	5.08762e-06	0.000219192	0	0	113.341	1381.48	CXCR4;HSPA1B;HSPA1A
13	regulation of cellular component biogenesis (GO:0044087)	3/39	6.50031e-06	0.000258512	0	0	103.88	1240.71	HSPA8;HSP90AA1;APOE
14	positive regulation of nucleotide-binding oligomerization domain containing signaling pathway (GO:0070426)	2/5	8.53534e-06	0.000315198	0	0	783.451	9143.89	HSPA1B;HSPA1A
15	heat acclimation (GO:0010286)	2/6	1.27958e-05	0.000367524	0	0	587.559	6619.67	HSPA1B;HSPA1A
16	cellular heat acclimation (GO:0070370)	2/6	1.27958e-05	0.000367524	0	0	587.559	6619.67	HSPA1B;HSPA1A
17	positive regulation of tau-protein kinase activity (GO:1902949)	2/6	1.27958e-05	0.000367524	0	0	587.559	6619.67	HSP90AA1;HSP90AB1
18	regulation of nucleotide-binding oligomerization domain containing 2 signaling pathway (GO:0070432)	2/6	1.27958e-05	0.000367524	0	0	587.559	6619.67	HSPA1B;HSPA1A
19	negative regulation of protein ubiquitination (GO:0031397)	3/51	1.4706e-05	0.000400159	0	0	77.8633	866.404	DNAJA1;HSPA1B;HSPA1A
20	positive regulation of microtubule nucleation (GO:0090063)	2/7	1.79041e-05	0.000455011	0	0	470.024	5137.58	HSPA1B;HSPA1A
21	negative regulation of protein modification by small protein conjugation or removal (GO:1903321)	3/55	1.84821e-05	0.000455011	0	0	71.8594	783.174	DNAJA1;HSPA1B;HSPA1A
22	protein stabilization (GO:0050821)	4/179	2.16491e-05	0.000508754	0	0	30.1806	324.156	HSP90AA1;HSP90AB1;HSPA1B;HSPA1A
23	protein catabolic process (GO:0030163)	3/64	2.91935e-05	0.000656219	0	0	61.2295	639.332	HSPA8;HSP90AA1;APOE
24	positive regulation of tumor necrosis factor-mediated signaling pathway (GO:1903265)	2/9	3.06581e-05	0.000660426	0	0	335.697	3488.77	HSPA1B;HSPA1A
25	regulation of tau-protein kinase activity (GO:1902947)	2/10	3.83009e-05	0.000733392	0	0	293.721	2987.15	HSP90AA1;HSP90AB1
26	negative regulation of inclusion body assembly (GO:0090084)	2/10	3.83009e-05	0.000733392	0	0	293.721	2987.15	HSPA1B;HSPA1A
27	regulation of microtubule nucleation (GO:0010968)	2/10	3.83009e-05	0.000733392	0	0	293.721	2987.15	HSPA1B;HSPA1A
28	regulation of inclusion body assembly (GO:0090083)	2/11	4.67858e-05	0.000863867	0	0	261.072	2602.87	HSPA1B;HSPA1A
29	negative regulation of cellular component organization (GO:0051129)	3/80	5.70187e-05	0.00101651	0	0	48.4675	473.631	HSPA8;HSPA1B;HSPA1A
30	central nervous system neuron axonogenesis (GO:0021955)	2/13	6.62759e-05	0.00109637	0	0	213.583	2055.03	HSP90AA1;HSP90AB1
31	neutrophil degranulation (GO:0043312)	5/481	6.93146e-05	0.00109637	0	0	14.6346	140.153	HSPA8;HSP90AA1;HSP90AB1;HSPA1B;HSPA1A
32	negative regulation of apoptotic process (GO:0043066)	5/485	7.2087e-05	0.00109637	0	0	14.5097	138.388	DNAJA1;UBC;APOE;HSPA1B;HSPA1A
33	neutrophil activation involved in immune response (GO:0002283)	5/485	7.2087e-05	0.00109637	0	0	14.5097	138.388	HSPA8;HSP90AA1;HSP90AB1;HSPA1B;HSPA1A
34	regulation of transcription from RNA polymerase II promoter in response to stress (GO:0043618)	3/87	7.32518e-05	0.00109637	0	0	44.4129	422.883	UBC;ATF3;HSPA1A
35	neutrophil mediated immunity (GO:0002446)	5/488	7.42221e-05	0.00109637	0	0	14.4173	137.086	HSPA8;HSP90AA1;HSP90AB1;HSPA1B;HSPA1A
36	central nervous system neuron development (GO:0021954)	2/15	8.91167e-05	0.00127981	0	0	180.706	1685.18	HSP90AA1;HSP90AB1
37	regulation of transforming growth factor beta receptor signaling pathway (GO:0017015)	3/100	0.000110881	0.00154933	0	0	38.4356	350.035	HSP90AB1;UBC;HSPA1A
38	regulation of proteasomal ubiquitin-dependent protein catabolic process (GO:0032434)	3/102	0.000117597	0.00159993	0	0	37.6553	340.715	HSP90AB1;HSPA1B;HSPA1A
39	positive regulation of cellular protein catabolic process (GO:1903364)	2/19	0.000144805	0.0018716	0	0	138.159	1221.34	HSP90AA1;APOE
40	regulation of mitotic spindle assembly (GO:1901673)	2/19	0.000144805	0.0018716	0	0	138.159	1221.34	HSPA1B;HSPA1A
41	regulation of protein-containing complex assembly (GO:0043254)	3/116	0.000172142	0.00217066	0	0	32.9668	285.73	HSPA8;HSP90AA1;APOE
42	regulation of mRNA catabolic process (GO:0061013)	3/122	0.000199797	0.00245586	0	0	31.2952	266.579	HSPA8;UBC;HSPA1A
43	regulation of supramolecular fiber organization (GO:1902903)	2/23	0.000213759	0.00245586	0	0	111.821	944.959	HSPA8;APOE
44	negative regulation of extrinsic apoptotic signaling pathway in absence of ligand (GO:2001240)	2/23	0.000213759	0.00245586	0	0	111.821	944.959	HSPA1B;HSPA1A
45	negative regulation of signal transduction in absence of ligand (GO:1901099)	2/23	0.000213759	0.00245586	0	0	111.821	944.959	HSPA1B;HSPA1A
46	axon extension (GO:0048675)	2/24	0.00023306	0.00261939	0	0	106.733	892.735	HSP90AA1;HSP90AB1
47	regulation of spindle assembly (GO:0090169)	2/25	0.000253183	0.00278501	0	0	102.087	845.423	HSPA1B;HSPA1A
48	regulation of cellular component organization (GO:0051128)	3/139	0.00029339	0.00299751	0	0	27.3598	222.545	HSPA8;HSP90AA1;APOE
49	positive regulation of erythrocyte differentiation (GO:0045648)	2/27	0.000295889	0.00299751	0	0	93.9106	763.073	HSPA1B;HSPA1A
50	positive regulation of nitric oxide biosynthetic process (GO:0045429)	2/27	0.000295889	0.00299751	0	0	93.9106	763.073	HSP90AA1;HSP90AB1
51	regulation of protein transport (GO:0051223)	2/28	0.000318469	0.00299751	0	0	90.2941	727.047	DNAJA1;HSPA8
52	positive regulation of microtubule polymerization (GO:0031116)	2/28	0.000318469	0.00299751	0	0	90.2941	727.047	HSPA1B;HSPA1A
53	regulation of extrinsic apoptotic signaling pathway in absence of ligand (GO:2001239)	2/28	0.000318469	0.00299751	0	0	90.2941	727.047	HSPA1B;HSPA1A
54	positive regulation of nitric oxide metabolic process (GO:1904407)	2/28	0.000318469	0.00299751	0	0	90.2941	727.047	HSP90AA1;HSP90AB1
55	receptor-mediated endocytosis (GO:0006898)	3/143	0.000318884	0.00299751	0	0	26.5728	213.929	HSP90AA1;HSPH1;APOE
56	regulation of mRNA stability (GO:0043488)	3/146	0.000338915	0.00310079	0	0	26.0114	207.825	HSPA8;UBC;HSPA1A
57	telomere maintenance via telomerase (GO:0007004)	2/29	0.000341866	0.00310079	0	0	86.9455	693.92	HSP90AA1;HSP90AB1
58	RNA-dependent DNA biosynthetic process (GO:0006278)	2/30	0.000366078	0.00326314	0	0	83.8361	663.367	HSP90AA1;HSP90AB1
59	negative regulation of programmed cell death (GO:0043069)	4/381	0.000400533	0.00347973	0	0	13.8667	108.475	DNAJA1;UBC;HSPA1B;HSPA1A
60	positive regulation of NF-kappaB transcription factor activity (GO:0051092)	3/155	0.000403837	0.00347973	0	0	24.4601	191.144	UBC;HSPA1B;HSPA1A
61	neuron projection extension (GO:1990138)	2/33	0.000443589	0.0037596	0	0	75.7116	584.54	HSP90AA1;HSP90AB1
62	positive regulation of telomerase activity (GO:0051973)	2/34	0.000471047	0.00392792	0	0	73.3419	561.84	HSP90AA1;HSP90AB1
63	regulation of mitotic spindle organization (GO:0060236)	2/35	0.000499313	0.00409753	0	0	71.1159	540.643	HSPA1B;HSPA1A
64	cellular protein-containing complex assembly (GO:0034622)	3/168	0.000510985	0.0041278	0	0	22.5182	170.669	HSP90AA1;HSP90AB1;HSPA1A
65	regulation of apoptotic process (GO:0042981)	5/742	0.000522563	0.00413902	0	0	9.32545	70.4702	DNAJA1;HSP90AA1;UBC;HSPA1B;HSPA1A
66	telomere maintenance via telomere lengthening (GO:0010833)	2/36	0.000528385	0.00413902	0	0	69.0208	520.809	HSP90AA1;HSP90AB1
67	regulation of erythrocyte differentiation (GO:0045646)	2/37	0.000558262	0.00424444	0	0	67.0454	502.216	HSPA1B;HSPA1A
68	positive regulation of myeloid cell differentiation (GO:0045639)	2/37	0.000558262	0.00424444	0	0	67.0454	502.216	HSPA1B;HSPA1A
69	regulation of nitric-oxide synthase activity (GO:0050999)	2/39	0.000620427	0.00464871	0	0	63.4149	468.326	HSP90AA1;APOE
70	regulation of nitric oxide biosynthetic process (GO:0045428)	2/40	0.000652712	0.00482074	0	0	61.743	452.847	HSP90AA1;HSP90AB1
71	mRNA catabolic process (GO:0006402)	2/44	0.000789833	0.00575132	0	0	55.8515	398.986	HSPA1B;HSPA1A
72	regulation of telomerase activity (GO:0051972)	2/46	0.000863163	0.00611309	0	0	53.3075	376.079	HSP90AA1;HSP90AB1
73	regulation of cellular protein localization (GO:1903827)	2/46	0.000863163	0.00611309	0	0	53.3075	376.079	HSP90AA1;HSP90AB1
74	negative regulation of MAP kinase activity (GO:0043407)	2/48	0.000939659	0.00647738	0	0	50.9847	355.363	DNAJA1;APOE
75	regulation of protein metabolic process (GO:0051246)	2/48	0.000939659	0.00647738	0	0	50.9847	355.363	HSP90AB1;APOE
76	cellular response to cytokine stimulus (GO:0071345)	4/482	0.00096842	0.00648961	0	0	10.8803	75.5078	HSPA8;HSP90AA1;UBC;CXCR4
77	regulation of cellular localization (GO:0060341)	2/49	0.00097909	0.00648961	0	0	49.8974	345.733	HSP90AA1;HSP90AB1
78	RNA catabolic process (GO:0006401)	2/49	0.00097909	0.00648961	0	0	49.8974	345.733	HSPA1B;HSPA1A
79	negative regulation of protein metabolic process (GO:0051248)	2/52	0.0011021	0.00721249	0	0	46.8965	319.39	HSP90AB1;APOE
80	regulation of proteasomal protein catabolic process (GO:0061136)	2/54	0.00118803	0.00767763	0	0	45.0882	303.69	HSP90AB1;APOE
81	regulation of tumor necrosis factor-mediated signaling pathway (GO:0010803)	2/58	0.00136923	0.00873942	0	0	41.8592	275.999	HSPA1B;HSPA1A
82	axonogenesis (GO:0007409)	3/240	0.00143449	0.00904428	0	0	15.6203	102.265	HSP90AA1;HSP90AB1;CXCR4
83	positive regulation of DNA biosynthetic process (GO:2000573)	2/61	0.00151328	0.00931386	0	0	39.7248	257.952	HSP90AA1;HSP90AB1
84	positive regulation of interleukin-8 production (GO:0032757)	2/61	0.00151328	0.00931386	0	0	39.7248	257.952	HSPA1B;HSPA1A
85	positive regulation of DNA-binding transcription factor activity (GO:0051091)	3/246	0.00153971	0.00936505	0	0	15.2299	98.6316	UBC;HSPA1B;HSPA1A
86	negative regulation of intrinsic apoptotic signaling pathway (GO:2001243)	2/64	0.00166426	0.0100049	0	0	37.797	241.839	DNAJA1;HSPA1A
87	regulation of protein localization (GO:0032880)	2/66	0.00176875	0.0105109	0	0	36.6121	232.029	HSP90AA1;HSP90AB1
88	negative regulation of transforming growth factor beta receptor signaling pathway (GO:0030512)	2/68	0.0018763	0.0110233	0	0	35.4991	222.88	UBC;HSPA1A
89	Fc-gamma receptor signaling pathway involved in phagocytosis (GO:0038096)	2/71	0.00204333	0.0118697	0	0	33.9506	210.262	HSP90AA1;HSP90AB1
90	Fc-gamma receptor signaling pathway (GO:0038094)	2/72	0.00210052	0.0119337	0	0	33.4639	206.324	HSP90AA1;HSP90AB1
91	negative regulation of supramolecular fiber organization (GO:1902904)	2/72	0.00210052	0.0119337	0	0	33.4639	206.324	HSPA8;APOE
92	Fc receptor mediated stimulatory signaling pathway (GO:0002431)	2/74	0.00221717	0.0124595	0	0	32.531	198.814	HSP90AA1;HSP90AB1
93	positive regulation of proteasomal ubiquitin-dependent protein catabolic process (GO:0032436)	2/79	0.00252197	0.0138708	0	0	30.411	181.94	HSPA1B;HSPA1A
94	positive regulation of ubiquitin-dependent protein catabolic process (GO:2000060)	2/79	0.00252197	0.0138708	0	0	30.411	181.94	HSPA1B;HSPA1A
95	negative regulation of extrinsic apoptotic signaling pathway (GO:2001237)	2/80	0.00258517	0.0140688	0	0	30.0196	178.856	HSPA1B;HSPA1A
96	regulation of interleukin-8 production (GO:0032677)	2/81	0.00264912	0.0142666	0	0	29.6381	175.859	HSPA1B;HSPA1A
97	positive regulation of protein catabolic process (GO:0045732)	2/85	0.00291235	0.0155225	0	0	28.2041	164.678	HSP90AA1;APOE
98	positive regulation of proteasomal protein catabolic process (GO:1901800)	2/86	0.00298	0.015721	0	0	27.8669	162.069	HSPA1B;HSPA1A
99	second-messenger-mediated signaling (GO:0019932)	2/89	0.00318739	0.0164788	0	0	26.902	154.647	CXCR4;APOE
100	protein import (GO:0017038)	2/89	0.00318739	0.0164788	0	0	26.902	154.647	HSP90AA1;APOE
101	negative regulation of gene expression (GO:0010629)	3/322	0.00330869	0.0169365	0	0	11.5568	66.0033	APOE;HSPA1B;HSPA1A
102	positive regulation of peptidyl-serine phosphorylation (GO:0033138)	2/93	0.00347418	0.0176093	0	0	25.7143	145.605	HSP90AA1;HSP90AB1
103	negative regulation of cell death (GO:0060548)	2/94	0.0035477	0.0178074	0	0	25.4335	143.482	HSPA1B;HSPA1A
104	mRNA metabolic process (GO:0016071)	2/95	0.00362195	0.0180053	0	0	25.1588	141.411	HSPA1B;HSPA1A
105	regulation of peptidyl-serine phosphorylation (GO:0033135)	2/98	0.00384904	0.0189519	0	0	24.3689	135.489	HSP90AA1;HSP90AB1
106	cellular response to chemical stress (GO:0062197)	2/101	0.00408263	0.0199124	0	0	23.6269	129.972	HSPA1B;HSPA1A
107	regulation of cell death (GO:0010941)	2/102	0.00416193	0.0201095	0	0	23.3894	128.216	HSPA1B;HSPA1A
108	negative regulation of transmembrane receptor protein serine/threonine kinase signaling pathway (GO:0090101)	2/108	0.00465274	0.0213156	0	0	22.0588	118.462	UBC;HSPA1A
109	negative regulation of cholesterol biosynthetic process (GO:0045541)	1/5	0.00474139	0.0213156	0	0	277.458	1484.8	APOE
110	negative regulation of cholesterol metabolic process (GO:0090206)	1/5	0.00474139	0.0213156	0	0	277.458	1484.8	APOE
111	positive regulation of MHC class I biosynthetic process (GO:0045345)	1/5	0.00474139	0.0213156	0	0	277.458	1484.8	HSPH1
112	negative regulation of sterol biosynthetic process (GO:0106119)	1/5	0.00474139	0.0213156	0	0	277.458	1484.8	APOE
113	chemokine (C-X-C motif) ligand 12 signaling pathway (GO:0038146)	1/5	0.00474139	0.0213156	0	0	277.458	1484.8	CXCR4
114	regulation of low-density lipoprotein particle receptor catabolic process (GO:0032803)	1/5	0.00474139	0.0213156	0	0	277.458	1484.8	APOE
115	regulation of protein import (GO:1904589)	1/5	0.00474139	0.0213156	0	0	277.458	1484.8	HSPA8
116	negative regulation of establishment of protein localization to mitochondrion (GO:1903748)	1/6	0.00568712	0.024502	0	0	221.956	1147.41	DNAJA1
117	axo-dendritic transport (GO:0008088)	1/6	0.00568712	0.024502	0	0	221.956	1147.41	HSPA8
118	positive regulation of extrinsic apoptotic signaling pathway via death domain receptors (GO:1902043)	1/6	0.00568712	0.024502	0	0	221.956	1147.41	ATF3
119	neurotransmitter-gated ion channel clustering (GO:0072578)	1/6	0.00568712	0.024502	0	0	221.956	1147.41	APOE
120	regulation of NK T cell activation (GO:0051133)	1/6	0.00568712	0.024502	0	0	221.956	1147.41	HSPH1
121	cellular response to oxidative stress (GO:0034599)	2/125	0.00618109	0.0259753	0	0	18.9938	96.6073	HSPA1B;HSPA1A
122	negative regulation of cell growth (GO:0030308)	2/126	0.00627724	0.0259753	0	0	18.8397	95.5326	HSPA1B;HSPA1A
123	negative regulation of growth (GO:0045926)	2/126	0.00627724	0.0259753	0	0	18.8397	95.5326	HSPA1B;HSPA1A
124	positive regulation of amyloid-beta clearance (GO:1900223)	1/7	0.00663199	0.0259753	0	0	184.954	927.7	APOE
125	regulation of transforming growth factor beta activation (GO:1901388)	1/7	0.00663199	0.0259753	0	0	184.954	927.7	HSP90AB1
126	response to host defenses (GO:0052200)	1/7	0.00663199	0.0259753	0	0	184.954	927.7	UBC
127	negative regulation of mitochondrial outer membrane permeabilization involved in apoptotic signaling pathway (GO:1901029)	1/7	0.00663199	0.0259753	0	0	184.954	927.7	HSPA1A
128	positive regulation of NK T cell activation (GO:0051135)	1/7	0.00663199	0.0259753	0	0	184.954	927.7	HSPH1
129	positive regulation of receptor catabolic process (GO:2000646)	1/7	0.00663199	0.0259753	0	0	184.954	927.7	APOE
130	chylomicron remnant clearance (GO:0034382)	1/7	0.00663199	0.0259753	0	0	184.954	927.7	APOE
131	regulation of MHC class I biosynthetic process (GO:0045343)	1/7	0.00663199	0.0259753	0	0	184.954	927.7	HSPH1
132	modulation by symbiont of host defense response (GO:0052031)	1/7	0.00663199	0.0259753	0	0	184.954	927.7	UBC
133	ribonucleoprotein complex assembly (GO:0022618)	2/136	0.00727629	0.0273902	0	0	17.4249	85.7853	HSP90AA1;HSP90AB1
134	fusion of virus membrane with host plasma membrane (GO:0019064)	1/8	0.00757601	0.0273902	0	0	158.524	774.035	CXCR4
135	regulation of Cdc42 protein signal transduction (GO:0032489)	1/8	0.00757601	0.0273902	0	0	158.524	774.035	APOE
136	negative regulation of long-term synaptic potentiation (GO:1900272)	1/8	0.00757601	0.0273902	0	0	158.524	774.035	APOE
137	negative regulation of nitrogen compound metabolic process (GO:0051172)	1/8	0.00757601	0.0273902	0	0	158.524	774.035	HSP90AB1
138	regulation of dendritic spine maintenance (GO:1902950)	1/8	0.00757601	0.0273902	0	0	158.524	774.035	APOE
139	regulation of establishment of protein localization to mitochondrion (GO:1903747)	1/8	0.00757601	0.0273902	0	0	158.524	774.035	DNAJA1
140	regulation of extent of cell growth (GO:0061387)	1/8	0.00757601	0.0273902	0	0	158.524	774.035	APOE
141	positive regulation of oligodendrocyte differentiation (GO:0048714)	1/8	0.00757601	0.0273902	0	0	158.524	774.035	CXCR4
142	membrane fusion involved in viral entry into host cell (GO:0039663)	1/8	0.00757601	0.0273902	0	0	158.524	774.035	CXCR4
143	regulation of nitrogen compound metabolic process (GO:0051171)	1/8	0.00757601	0.0273902	0	0	158.524	774.035	APOE
144	positive regulation of cellular catabolic process (GO:0031331)	2/141	0.00780116	0.0280083	0	0	16.7939	81.5089	HSP90AA1;APOE
145	positive regulation of cholesterol esterification (GO:0010873)	1/9	0.00851919	0.0293218	0	0	138.701	660.972	APOE
146	sterol catabolic process (GO:0016127)	1/9	0.00851919	0.0293218	0	0	138.701	660.972	APOE
147	lipoprotein metabolic process (GO:0042157)	1/9	0.00851919	0.0293218	0	0	138.701	660.972	APOE
148	cholesterol catabolic process (GO:0006707)	1/9	0.00851919	0.0293218	0	0	138.701	660.972	APOE
149	chylomicron remodeling (GO:0034371)	1/9	0.00851919	0.0293218	0	0	138.701	660.972	APOE
150	very-low-density lipoprotein particle remodeling (GO:0034372)	1/9	0.00851919	0.0293218	0	0	138.701	660.972	APOE
151	positive regulation of transferase activity (GO:0051347)	2/148	0.008564	0.0293218	0	0	15.9831	76.0825	HSP90AA1;HSP90AB1
152	positive regulation of protein kinase activity (GO:0045860)	2/154	0.00924358	0.0307648	0	0	15.3475	71.8851	HSP90AA1;HSP90AB1
153	negative regulation of establishment of protein localization (GO:1904950)	1/10	0.00946151	0.0307648	0	0	123.284	574.568	DNAJA1
154	negative regulation of transcription from RNA polymerase II promoter in response to stress (GO:0097201)	1/10	0.00946151	0.0307648	0	0	123.284	574.568	HSPA1A
155	negative regulation of transforming growth factor beta production (GO:0071635)	1/10	0.00946151	0.0307648	0	0	123.284	574.568	HSP90AB1
156	chylomicron assembly (GO:0034378)	1/10	0.00946151	0.0307648	0	0	123.284	574.568	APOE
157	modification-dependent macromolecule catabolic process (GO:0043632)	1/10	0.00946151	0.0307648	0	0	123.284	574.568	UBC
158	modulation by symbiont of host process (GO:0044003)	1/10	0.00946151	0.0307648	0	0	123.284	574.568	UBC
159	myelin maintenance (GO:0043217)	1/10	0.00946151	0.0307648	0	0	123.284	574.568	CXCR4
160	positive regulation of protein kinase B signaling (GO:0051897)	2/161	0.0100661	0.032014	0	0	14.6667	67.4459	HSP90AA1;HSP90AB1
161	alcohol catabolic process (GO:0046164)	1/11	0.010403	0.032014	0	0	110.95	506.56	APOE
162	fatty acid homeostasis (GO:0055089)	1/11	0.010403	0.032014	0	0	110.95	506.56	APOE
163	positive regulation of phospholipid transport (GO:2001140)	1/11	0.010403	0.032014	0	0	110.95	506.56	APOE
164	lipoprotein biosynthetic process (GO:0042158)	1/11	0.010403	0.032014	0	0	110.95	506.56	APOE
165	lipoprotein catabolic process (GO:0042159)	1/11	0.010403	0.032014	0	0	110.95	506.56	APOE
166	tetrahydrobiopterin metabolic process (GO:0046146)	1/11	0.010403	0.032014	0	0	110.95	506.56	HSP90AA1
167	positive regulation of transcription from RNA polymerase II promoter in response to endoplasmic reticulum stress (GO:1990440)	1/11	0.010403	0.032014	0	0	110.95	506.56	ATF3
168	positive regulation by host of viral process (GO:0044794)	1/11	0.010403	0.032014	0	0	110.95	506.56	APOE
169	regulation of amyloid precursor protein catabolic process (GO:1902991)	1/12	0.0113436	0.0335123	0	0	100.859	451.756	APOE
170	negative regulation of hemostasis (GO:1900047)	1/12	0.0113436	0.0335123	0	0	100.859	451.756	APOE
171	negative regulation of JUN kinase activity (GO:0043508)	1/12	0.0113436	0.0335123	0	0	100.859	451.756	DNAJA1
172	regulation of cholesterol esterification (GO:0010872)	1/12	0.0113436	0.0335123	0	0	100.859	451.756	APOE
173	modulation by host of viral process (GO:0044788)	1/12	0.0113436	0.0335123	0	0	100.859	451.756	APOE
174	phospholipid efflux (GO:0033700)	1/12	0.0113436	0.0335123	0	0	100.859	451.756	APOE
175	negative regulation of amyloid fibril formation (GO:1905907)	1/12	0.0113436	0.0335123	0	0	100.859	451.756	APOE
176	positive regulation of developmental process (GO:0051094)	2/177	0.0120638	0.0343271	0	0	13.315	58.8194	HSP90AB1;APOE
177	pteridine-containing compound metabolic process (GO:0042558)	1/13	0.0122834	0.0343271	0	0	92.4491	406.73	HSP90AA1
178	high-density lipoprotein particle assembly (GO:0034380)	1/13	0.0122834	0.0343271	0	0	92.4491	406.73	APOE
179	positive regulation of lipid transport (GO:0032370)	1/13	0.0122834	0.0343271	0	0	92.4491	406.73	APOE
180	positive regulation of protein localization to cell surface (GO:2000010)	1/13	0.0122834	0.0343271	0	0	92.4491	406.73	HSP90AB1
181	positive regulation of steroid metabolic process (GO:0045940)	1/13	0.0122834	0.0343271	0	0	92.4491	406.73	APOE
182	triglyceride-rich lipoprotein particle remodeling (GO:0034370)	1/13	0.0122834	0.0343271	0	0	92.4491	406.73	APOE
183	negative regulation of alcohol biosynthetic process (GO:1902931)	1/13	0.0122834	0.0343271	0	0	92.4491	406.73	APOE
184	entry into host (GO:0044409)	1/13	0.0122834	0.0343271	0	0	92.4491	406.73	CXCR4
185	protein localization to mitochondrion (GO:0070585)	1/13	0.0122834	0.0343271	0	0	92.4491	406.73	DNAJA1
186	positive regulation of cellular biosynthetic process (GO:0031328)	2/180	0.0124563	0.0346232	0	0	13.0886	57.4003	HSP90AA1;HSP90AB1
187	regulation of response to interferon-gamma (GO:0060330)	1/14	0.0132223	0.0359787	0	0	85.3333	369.139	HSP90AB1
188	negative regulation of cell activation (GO:0050866)	1/14	0.0132223	0.0359787	0	0	85.3333	369.139	APOE
189	negative regulation of coagulation (GO:0050819)	1/14	0.0132223	0.0359787	0	0	85.3333	369.139	APOE
190	cGMP-mediated signaling (GO:0019934)	1/14	0.0132223	0.0359787	0	0	85.3333	369.139	APOE
191	regulation of mitotic cell cycle phase transition (GO:1901990)	2/188	0.0135303	0.0366239	0	0	12.5206	53.8738	HSP90AA1;UBC
192	negative regulation of endoplasmic reticulum stress-induced intrinsic apoptotic signaling pathway (GO:1902236)	1/15	0.0141604	0.0373517	0	0	79.2341	337.324	HSPA1A
193	regulation of amyloid fibril formation (GO:1905906)	1/15	0.0141604	0.0373517	0	0	79.2341	337.324	APOE
194	positive regulation of membrane protein ectodomain proteolysis (GO:0051044)	1/15	0.0141604	0.0373517	0	0	79.2341	337.324	APOE
195	cellular response to arsenic-containing substance (GO:0071243)	1/15	0.0141604	0.0373517	0	0	79.2341	337.324	ATF3
196	regulation of establishment of protein localization (GO:0070201)	1/15	0.0141604	0.0373517	0	0	79.2341	337.324	DNAJA1
197	negative regulation of macromolecule metabolic process (GO:0010605)	2/194	0.0143615	0.0376898	0	0	12.1256	51.4515	HSP90AB1;APOE
198	regulation of amyloid-beta clearance (GO:1900221)	1/16	0.0150977	0.0390275	0	0	73.9481	310.08	APOE
199	negative regulation of platelet activation (GO:0010544)	1/16	0.0150977	0.0390275	0	0	73.9481	310.08	APOE
200	dendritic cell chemotaxis (GO:0002407)	1/16	0.0150977	0.0390275	0	0	73.9481	310.08	CXCR4
201	regulation of cholesterol biosynthetic process (GO:0045540)	1/17	0.0160341	0.0408355	0	0	69.3229	286.514	APOE
202	reverse cholesterol transport (GO:0043691)	1/17	0.0160341	0.0408355	0	0	69.3229	286.514	APOE
203	negative regulation of amyloid-beta formation (GO:1902430)	1/17	0.0160341	0.0408355	0	0	69.3229	286.514	APOE
204	regulation of protein kinase B signaling (GO:0051896)	2/207	0.0162368	0.0411491	0	0	11.3492	46.7642	HSP90AA1;HSP90AB1
205	amyloid precursor protein metabolic process (GO:0042982)	1/18	0.0169696	0.0411892	0	0	65.2418	265.947	APOE
206	positive regulation of glial cell differentiation (GO:0045687)	1/18	0.0169696	0.0411892	0	0	65.2418	265.947	CXCR4
207	regulation of cellular protein catabolic process (GO:1903362)	1/18	0.0169696	0.0411892	0	0	65.2418	265.947	HSP90AA1
208	high-density lipoprotein particle remodeling (GO:0034375)	1/18	0.0169696	0.0411892	0	0	65.2418	265.947	APOE
209	positive regulation of nitric-oxide synthase activity (GO:0051000)	1/18	0.0169696	0.0411892	0	0	65.2418	265.947	APOE
210	positive regulation of phosphoprotein phosphatase activity (GO:0032516)	1/18	0.0169696	0.0411892	0	0	65.2418	265.947	HSP90AB1
211	nitric oxide mediated signal transduction (GO:0007263)	1/18	0.0169696	0.0411892	0	0	65.2418	265.947	APOE
212	regulation of mitochondrial outer membrane permeabilization involved in apoptotic signaling pathway (GO:1901028)	1/18	0.0169696	0.0411892	0	0	65.2418	265.947	HSPA1A
213	dendritic cell migration (GO:0036336)	1/18	0.0169696	0.0411892	0	0	65.2418	265.947	CXCR4
214	regulation of cell growth (GO:0001558)	2/217	0.0177473	0.0418848	0	0	10.8159	43.6044	HSPA1B;HSPA1A
215	long-term memory (GO:0007616)	1/19	0.0179043	0.0418848	0	0	61.6142	247.856	APOE
216	synaptic transmission, cholinergic (GO:0007271)	1/19	0.0179043	0.0418848	0	0	61.6142	247.856	APOE
217	diol metabolic process (GO:0034311)	1/19	0.0179043	0.0418848	0	0	61.6142	247.856	HSP90AA1
218	postsynaptic membrane organization (GO:0001941)	1/19	0.0179043	0.0418848	0	0	61.6142	247.856	APOE
219	regulation of oligodendrocyte differentiation (GO:0048713)	1/19	0.0179043	0.0418848	0	0	61.6142	247.856	CXCR4
220	endoplasmic reticulum mannose trimming (GO:1904380)	1/19	0.0179043	0.0418848	0	0	61.6142	247.856	UBC
221	negative regulation of amyloid precursor protein catabolic process (GO:1902992)	1/19	0.0179043	0.0418848	0	0	61.6142	247.856	APOE
222	positive regulation of alpha-beta T cell activation (GO:0046635)	1/20	0.0188382	0.0430945	0	0	58.3684	231.832	HSPH1
223	protein targeting to lysosome (GO:0006622)	1/20	0.0188382	0.0430945	0	0	58.3684	231.832	HSPA8
224	fatty acid transport (GO:0015908)	1/20	0.0188382	0.0430945	0	0	58.3684	231.832	APOE
225	positive regulation of cyclin-dependent protein kinase activity (GO:1904031)	1/20	0.0188382	0.0430945	0	0	58.3684	231.832	HSP90AB1
226	regulation of programmed necrotic cell death (GO:0062098)	1/20	0.0188382	0.0430945	0	0	58.3684	231.832	HSP90AA1
227	error-prone translesion synthesis (GO:0042276)	1/21	0.0197713	0.0442499	0	0	55.4472	217.549	UBC
228	purinergic nucleotide receptor signaling pathway (GO:0035590)	1/21	0.0197713	0.0442499	0	0	55.4472	217.549	HSP90AB1
229	regulation of cholesterol metabolic process (GO:0090181)	1/21	0.0197713	0.0442499	0	0	55.4472	217.549	APOE
230	regulation of dendritic spine development (GO:0060998)	1/21	0.0197713	0.0442499	0	0	55.4472	217.549	APOE
231	positive regulation of phosphatase activity (GO:0010922)	1/21	0.0197713	0.0442499	0	0	55.4472	217.549	HSP90AB1
232	cytokine-mediated signaling pathway (GO:0019221)	3/621	0.0199282	0.044409	0	0	5.8747	23.0031	HSPA8;HSP90AA1;UBC
233	error-free translesion synthesis (GO:0070987)	1/22	0.0207034	0.0449735	0	0	52.8042	204.746	UBC
234	positive regulation of dendritic spine development (GO:0060999)	1/22	0.0207034	0.0449735	0	0	52.8042	204.746	APOE
235	regulation of endoplasmic reticulum stress-induced intrinsic apoptotic signaling pathway (GO:1902235)	1/22	0.0207034	0.0449735	0	0	52.8042	204.746	HSPA1A
236	regulation of membrane protein ectodomain proteolysis (GO:0051043)	1/22	0.0207034	0.0449735	0	0	52.8042	204.746	APOE
237	nucleotide-excision repair, DNA duplex unwinding (GO:0000717)	1/22	0.0207034	0.0449735	0	0	52.8042	204.746	UBC
238	regulation of platelet activation (GO:0010543)	1/22	0.0207034	0.0449735	0	0	52.8042	204.746	APOE
239	regulation of steroid metabolic process (GO:0019218)	1/23	0.0216348	0.0460296	0	0	50.4015	193.212	APOE
240	positive regulation of cholesterol efflux (GO:0010875)	1/23	0.0216348	0.0460296	0	0	50.4015	193.212	APOE
241	regulation of interferon-gamma-mediated signaling pathway (GO:0060334)	1/23	0.0216348	0.0460296	0	0	50.4015	193.212	HSP90AB1
242	nucleotide-excision repair, DNA damage recognition (GO:0000715)	1/23	0.0216348	0.0460296	0	0	50.4015	193.212	UBC
243	regulation of necroptotic process (GO:0060544)	1/23	0.0216348	0.0460296	0	0	50.4015	193.212	HSP90AA1
244	membrane organization (GO:0061024)	2/242	0.0217744	0.0461117	0	0	9.67696	37.0339	HSPA8;UBC
245	positive regulation of cellular response to transforming growth factor beta stimulus (GO:1903846)	1/24	0.0225653	0.0461117	0	0	48.2077	182.772	HSP90AB1
246	cholesterol efflux (GO:0033344)	1/24	0.0225653	0.0461117	0	0	48.2077	182.772	APOE
247	nucleotide-binding domain, leucine rich repeat containing receptor signaling pathway (GO:0035872)	1/24	0.0225653	0.0461117	0	0	48.2077	182.772	UBC
248	nucleotide-excision repair, DNA gap filling (GO:0006297)	1/24	0.0225653	0.0461117	0	0	48.2077	182.772	UBC
249	positive regulation of transcription from RNA polymerase II promoter in response to stress (GO:0036003)	1/24	0.0225653	0.0461117	0	0	48.2077	182.772	ATF3
250	positive regulation of transforming growth factor beta receptor signaling pathway (GO:0030511)	1/24	0.0225653	0.0461117	0	0	48.2077	182.772	HSP90AB1
251	regulation of monooxygenase activity (GO:0032768)	1/24	0.0225653	0.0461117	0	0	48.2077	182.772	HSP90AA1
252	protein alpha-1,2-demannosylation (GO:0036508)	1/24	0.0225653	0.0461117	0	0	48.2077	182.772	UBC
253	protein insertion into mitochondrial membrane (GO:0051204)	1/24	0.0225653	0.0461117	0	0	48.2077	182.772	HSP90AA1
254	regulation of proteolysis involved in cellular protein catabolic process (GO:1903050)	1/25	0.023495	0.0472642	0	0	46.1968	173.283	APOE
255	acylglycerol homeostasis (GO:0055090)	1/25	0.023495	0.0472642	0	0	46.1968	173.283	APOE
256	positive regulation of lipid metabolic process (GO:0045834)	1/25	0.023495	0.0472642	0	0	46.1968	173.283	APOE
257	negative regulation of response to endoplasmic reticulum stress (GO:1903573)	1/25	0.023495	0.0472642	0	0	46.1968	173.283	HSPA1A
258	global genome nucleotide-excision repair (GO:0070911)	1/26	0.0244238	0.0485658	0	0	44.3467	164.624	UBC
259	negative regulation of protein transport (GO:0051224)	1/26	0.0244238	0.0485658	0	0	44.3467	164.624	APOE
260	negative regulation of proteolysis involved in cellular protein catabolic process (GO:1903051)	1/26	0.0244238	0.0485658	0	0	44.3467	164.624	HSP90AB1
261	regulation of blood coagulation (GO:0030193)	1/27	0.0253518	0.0498361	0	0	42.6389	156.694	APOE
262	stress-activated protein kinase signaling cascade (GO:0031098)	1/27	0.0253518	0.0498361	0	0	42.6389	156.694	UBC
263	cytoplasmic pattern recognition receptor signaling pathway (GO:0002753)	1/27	0.0253518	0.0498361	0	0	42.6389	156.694	UBC
264	negative regulation of transcription by RNA polymerase II (GO:0000122)	3/684	0.0256549	0.0502408	0	0	5.31388	19.4648	UBC;ATF3;HSPA1A
265	regulation of protein phosphorylation (GO:0001932)	2/266	0.0259648	0.0505065	0	0	8.78654	32.0798	HSP90AA1;ATF3
266	regulation of small molecule metabolic process (GO:0062012)	1/28	0.026279	0.0505065	0	0	41.0576	149.408	APOE
267	positive regulation of defense response to virus by host (GO:0002230)	1/28	0.026279	0.0505065	0	0	41.0576	149.408	HSP90AA1
268	positive regulation of monooxygenase activity (GO:0032770)	1/28	0.026279	0.0505065	0	0	41.0576	149.408	APOE
269	nucleotide-binding oligomerization domain containing signaling pathway (GO:0070423)	1/28	0.026279	0.0505065	0	0	41.0576	149.408	UBC
270	aggrephagy (GO:0035973)	1/29	0.0272053	0.0513327	0	0	39.5893	142.693	UBC
271	negative regulation of wound healing (GO:0061045)	1/29	0.0272053	0.0513327	0	0	39.5893	142.693	APOE
272	nucleotide-excision repair, preincision complex assembly (GO:0006294)	1/29	0.0272053	0.0513327	0	0	39.5893	142.693	UBC
273	regulation of neuronal synaptic plasticity (GO:0048168)	1/29	0.0272053	0.0513327	0	0	39.5893	142.693	APOE
274	MyD88-dependent toll-like receptor signaling pathway (GO:0002755)	1/29	0.0272053	0.0513327	0	0	39.5893	142.693	UBC
275	regulation of type I interferon-mediated signaling pathway (GO:0060338)	1/30	0.0281308	0.0525041	0	0	38.2222	136.487	HSP90AB1
276	regulation of long-term synaptic potentiation (GO:1900271)	1/30	0.0281308	0.0525041	0	0	38.2222	136.487	APOE
277	TRIF-dependent toll-like receptor signaling pathway (GO:0035666)	1/30	0.0281308	0.0525041	0	0	38.2222	136.487	UBC
278	regulation of developmental growth (GO:0048638)	1/31	0.0290555	0.0532684	0	0	36.9463	130.736	APOE
279	negative regulation of proteasomal ubiquitin-dependent protein catabolic process (GO:0032435)	1/31	0.0290555	0.0532684	0	0	36.9463	130.736	HSP90AB1
280	positive regulation of RNA splicing (GO:0033120)	1/31	0.0290555	0.0532684	0	0	36.9463	130.736	HSPA1A
281	triglyceride homeostasis (GO:0070328)	1/31	0.0290555	0.0532684	0	0	36.9463	130.736	APOE
282	MyD88-independent toll-like receptor signaling pathway (GO:0002756)	1/31	0.0290555	0.0532684	0	0	36.9463	130.736	UBC
283	positive regulation of programmed cell death (GO:0043068)	2/286	0.0296889	0.0541933	0	0	8.15949	28.6968	DNAJA1;UBC
284	ERBB2 signaling pathway (GO:0038128)	1/32	0.0299793	0.0541933	0	0	35.7527	125.394	HSP90AA1
285	regulation of chemotaxis (GO:0050920)	1/32	0.0299793	0.0541933	0	0	35.7527	125.394	CXCR4
286	long-chain fatty acid transport (GO:0015909)	1/32	0.0299793	0.0541933	0	0	35.7527	125.394	APOE
287	positive regulation of cholesterol transport (GO:0032376)	1/33	0.0309023	0.0550913	0	0	34.6337	120.419	APOE
288	negative regulation of JNK cascade (GO:0046329)	1/33	0.0309023	0.0550913	0	0	34.6337	120.419	DNAJA1
289	regulation of cholesterol efflux (GO:0010874)	1/33	0.0309023	0.0550913	0	0	34.6337	120.419	APOE
290	regulation of protein localization to cell surface (GO:2000008)	1/33	0.0309023	0.0550913	0	0	34.6337	120.419	HSP90AB1
291	negative regulation of blood vessel endothelial cell migration (GO:0043537)	1/34	0.0318245	0.0559634	0	0	33.5825	115.776	APOE
292	regulation of amyloid-beta formation (GO:1902003)	1/34	0.0318245	0.0559634	0	0	33.5825	115.776	APOE
293	negative regulation of mitochondrion organization (GO:0010823)	1/34	0.0318245	0.0559634	0	0	33.5825	115.776	HSPA1A
294	positive regulation of protein dephosphorylation (GO:0035307)	1/34	0.0318245	0.0559634	0	0	33.5825	115.776	HSP90AB1
295	negative regulation of epithelial cell migration (GO:0010633)	1/35	0.0327458	0.0564319	0	0	32.5931	111.435	APOE
296	positive regulation of lipid biosynthetic process (GO:0046889)	1/35	0.0327458	0.0564319	0	0	32.5931	111.435	APOE
297	cellular response to virus (GO:0098586)	1/35	0.0327458	0.0564319	0	0	32.5931	111.435	HSP90AA1
298	regulation of JUN kinase activity (GO:0043506)	1/35	0.0327458	0.0564319	0	0	32.5931	111.435	DNAJA1
299	regulation of lipid biosynthetic process (GO:0046890)	1/35	0.0327458	0.0564319	0	0	32.5931	111.435	APOE
300	regulation of protein polymerization (GO:0032271)	1/35	0.0327458	0.0564319	0	0	32.5931	111.435	HSP90AA1
301	chemical synaptic transmission (GO:0007268)	2/306	0.0336149	0.0570671	0	0	7.61494	25.8358	HSPA8;APOE
302	negative regulation of cellular protein localization (GO:1903828)	1/36	0.0336663	0.0570671	0	0	31.6603	107.368	DNAJA1
303	positive regulation of interferon-beta production (GO:0032728)	1/36	0.0336663	0.0570671	0	0	31.6603	107.368	HSP90AA1
304	regulation of defense response to virus by host (GO:0050691)	1/36	0.0336663	0.0570671	0	0	31.6603	107.368	HSP90AA1
305	cyclic-nucleotide-mediated signaling (GO:0019935)	1/36	0.0336663	0.0570671	0	0	31.6603	107.368	APOE
306	positive regulation of apoptotic process (GO:0043065)	2/310	0.0344237	0.0578671	0	0	7.51451	25.3165	DNAJA1;UBC
307	negative regulation of endothelial cell proliferation (GO:0001937)	1/37	0.034586	0.0578671	0	0	30.7793	103.551	APOE
308	regulation of transport (GO:0051049)	1/37	0.034586	0.0578671	0	0	30.7793	103.551	DNAJA1
309	nucleotide-excision repair, DNA incision, 5'-to lesion (GO:0006296)	1/37	0.034586	0.0578671	0	0	30.7793	103.551	UBC
310	negative regulation of endothelial cell migration (GO:0010596)	1/38	0.0355048	0.0584585	0	0	29.9459	99.9622	APOE
311	regulation of axon extension (GO:0030516)	1/38	0.0355048	0.0584585	0	0	29.9459	99.9622	APOE
312	negative regulation of proteasomal protein catabolic process (GO:1901799)	1/38	0.0355048	0.0584585	0	0	29.9459	99.9622	HSP90AB1
313	negative regulation of ubiquitin-dependent protein catabolic process (GO:2000059)	1/38	0.0355048	0.0584585	0	0	29.9459	99.9622	HSP90AB1
314	regulation of phosphoprotein phosphatase activity (GO:0043666)	1/38	0.0355048	0.0584585	0	0	29.9459	99.9622	HSP90AB1
315	negative regulation of cellular metabolic process (GO:0031324)	1/39	0.0364228	0.0590301	0	0	29.1564	96.5824	APOE
316	negative regulation of protein secretion (GO:0050709)	1/39	0.0364228	0.0590301	0	0	29.1564	96.5824	APOE
317	regulation of exit from mitosis (GO:0007096)	1/39	0.0364228	0.0590301	0	0	29.1564	96.5824	UBC
318	negative regulation of secretion by cell (GO:1903531)	1/39	0.0364228	0.0590301	0	0	29.1564	96.5824	APOE
319	nucleotide-excision repair, DNA incision (GO:0033683)	1/39	0.0364228	0.0590301	0	0	29.1564	96.5824	UBC
320	negative regulation of blood coagulation (GO:0030195)	1/40	0.03734	0.0603274	0	0	28.4074	93.3948	APOE
321	acylglycerol metabolic process (GO:0006639)	1/41	0.0382563	0.061424	0	0	27.6958	90.3839	APOE
322	JNK cascade (GO:0007254)	1/41	0.0382563	0.061424	0	0	27.6958	90.3839	UBC
323	translesion synthesis (GO:0019985)	1/42	0.0391719	0.0626993	0	0	27.019	87.536	UBC
324	positive regulation of cytokine production (GO:0001819)	2/335	0.0396502	0.0632689	0	0	6.94153	22.4049	HSPA1B;HSPA1A
325	signal release from synapse (GO:0099643)	1/43	0.0400866	0.0635729	0	0	26.3743	84.8387	HSPA8
326	DNA synthesis involved in DNA repair (GO:0000731)	1/43	0.0400866	0.0635729	0	0	26.3743	84.8387	UBC
327	positive regulation of biosynthetic process (GO:0009891)	1/44	0.0410005	0.0644293	0	0	25.7597	82.2809	APOE
328	neurogenesis (GO:0022008)	1/44	0.0410005	0.0644293	0	0	25.7597	82.2809	CXCR4
329	neurotransmitter secretion (GO:0007269)	1/44	0.0410005	0.0644293	0	0	25.7597	82.2809	HSPA8
330	positive regulation of multicellular organismal process (GO:0051240)	2/345	0.0418215	0.0654661	0	0	6.73572	21.3815	CXCR4;APOE
331	positive regulation of RNA metabolic process (GO:0051254)	1/45	0.0419135	0.0654661	0	0	25.173	79.8524	HSPA1A
332	postreplication repair (GO:0006301)	1/46	0.0428257	0.0666895	0	0	24.6123	77.544	UBC
333	supramolecular fiber organization (GO:0097435)	2/351	0.0431458	0.0669862	0	0	6.6179	20.8012	HSP90AB1;UBC
334	positive regulation of endocytosis (GO:0045807)	1/48	0.0446477	0.0689041	0	0	23.5626	73.2551	APOE
335	myelination (GO:0042552)	1/48	0.0446477	0.0689041	0	0	23.5626	73.2551	CXCR4
336	negative regulation of cell projection organization (GO:0031345)	1/49	0.0455575	0.0694786	0	0	23.0706	71.26	APOE
337	regulation of cellular protein metabolic process (GO:0032268)	1/49	0.0455575	0.0694786	0	0	23.0706	71.26	APOE
338	secondary alcohol metabolic process (GO:1902652)	1/49	0.0455575	0.0694786	0	0	23.0706	71.26	APOE
339	regulation of interferon-beta production (GO:0032648)	1/49	0.0455575	0.0694786	0	0	23.0706	71.26	HSP90AA1
340	cholesterol transport (GO:0030301)	1/51	0.0473746	0.071826	0	0	22.1456	67.5366	APOE
341	DNA duplex unwinding (GO:0032508)	1/51	0.0473746	0.071826	0	0	22.1456	67.5366	UBC
342	positive regulation of protein phosphorylation (GO:0001934)	2/371	0.0476738	0.0720684	0	0	6.25283	19.0297	HSP90AA1;HSP90AB1
343	negative regulation of cell population proliferation (GO:0008285)	2/379	0.0495328	0.0746602	0	0	6.11765	18.3843	HSPA1B;HSPA1A
344	regulation of cyclin-dependent protein kinase activity (GO:1904029)	1/54	0.050094	0.0752867	0	0	20.8889	62.5383	HSP90AB1
345	positive regulation of macromolecule metabolic process (GO:0010604)	2/384	0.0507082	0.0755485	0	0	6.03603	17.9974	HSPA1B;HSPA1A
346	protein targeting to mitochondrion (GO:0006626)	1/55	0.0509989	0.0755485	0	0	20.501	61.0101	HSP90AA1
347	regulation of blood vessel endothelial cell migration (GO:0043535)	1/55	0.0509989	0.0755485	0	0	20.501	61.0101	APOE
348	interstrand cross-link repair (GO:0036297)	1/55	0.0509989	0.0755485	0	0	20.501	61.0101	UBC
349	triglyceride metabolic process (GO:0006641)	1/55	0.0509989	0.0755485	0	0	20.501	61.0101	APOE
350	protein-containing complex disassembly (GO:0032984)	1/56	0.0519029	0.0764496	0	0	20.1273	59.5441	HSPA8
351	mitochondrial transport (GO:0006839)	1/56	0.0519029	0.0764496	0	0	20.1273	59.5441	HSP90AA1
352	positive regulation of proteolysis (GO:0045862)	1/57	0.0528061	0.077559	0	0	19.7669	58.1369	APOE
353	negative regulation of neuron projection development (GO:0010977)	1/58	0.0537086	0.0784388	0	0	19.4191	56.785	APOE
354	positive regulation of protein binding (GO:0032092)	1/58	0.0537086	0.0784388	0	0	19.4191	56.785	APOE
355	response to reactive oxygen species (GO:0000302)	1/59	0.0546101	0.0790853	0	0	19.0833	55.4855	APOE
356	selective autophagy (GO:0061912)	1/59	0.0546101	0.0790853	0	0	19.0833	55.4855	UBC
357	phospholipid transport (GO:0015914)	1/59	0.0546101	0.0790853	0	0	19.0833	55.4855	APOE
358	adenylate cyclase-inhibiting G protein-coupled receptor signaling pathway (GO:0007193)	1/60	0.0555109	0.0801652	0	0	18.7589	54.2354	RGS1
359	regulation of endocytosis (GO:0030100)	1/61	0.0564109	0.0810123	0	0	18.4454	53.0322	APOE
360	pattern recognition receptor signaling pathway (GO:0002221)	1/61	0.0564109	0.0810123	0	0	18.4454	53.0322	UBC
361	I-kappaB kinase/NF-kappaB signaling (GO:0007249)	1/62	0.05731	0.0818489	0	0	18.1421	51.8733	UBC
362	stress-activated MAPK cascade (GO:0051403)	1/62	0.05731	0.0818489	0	0	18.1421	51.8733	UBC
363	amyloid fibril formation (GO:1990000)	1/63	0.0582084	0.0828123	0	0	17.8486	50.7564	UBC
364	negative regulation of transcription, DNA-templated (GO:0045892)	3/948	0.0583964	0.0828123	0	0	3.77698	10.7285	HSPA8;UBC;ATF3
365	lipid homeostasis (GO:0055088)	1/64	0.0591059	0.0828123	0	0	17.5644	49.6795	APOE
366	regulation of innate immune response (GO:0045088)	1/64	0.0591059	0.0828123	0	0	17.5644	49.6795	HSP90AB1
367	diterpenoid metabolic process (GO:0016101)	1/64	0.0591059	0.0828123	0	0	17.5644	49.6795	APOE
368	pre-replicative complex assembly (GO:0036388)	1/64	0.0591059	0.0828123	0	0	17.5644	49.6795	UBC
369	plasma membrane organization (GO:0007009)	1/64	0.0591059	0.0828123	0	0	17.5644	49.6795	CXCR4
370	ERBB signaling pathway (GO:0038127)	1/66	0.0608985	0.084864	0	0	17.0222	47.6375	HSP90AA1
371	cellular response to nutrient levels (GO:0031669)	1/66	0.0608985	0.084864	0	0	17.0222	47.6375	HSPA8
372	vascular endothelial growth factor receptor signaling pathway (GO:0048010)	1/67	0.0617936	0.0858798	0	0	16.7635	46.6687	HSP90AA1
373	regulation of translational initiation (GO:0006446)	1/68	0.0626879	0.0868891	0	0	16.5124	45.7326	ATF3
374	cell chemotaxis (GO:0060326)	1/69	0.0635814	0.0876575	0	0	16.2688	44.8276	CXCR4
375	positive regulation of protein polymerization (GO:0032273)	1/69	0.0635814	0.0876575	0	0	16.2688	44.8276	HSP90AA1
376	sterol metabolic process (GO:0016125)	1/70	0.0644741	0.0886518	0	0	16.0322	43.9522	APOE
377	positive regulation of cellular protein localization (GO:1903829)	1/71	0.0653659	0.0891667	0	0	15.8024	43.105	HSP90AB1
378	negative regulation of neuron apoptotic process (GO:0043524)	1/71	0.0653659	0.0891667	0	0	15.8024	43.105	APOE
379	cholesterol homeostasis (GO:0042632)	1/71	0.0653659	0.0891667	0	0	15.8024	43.105	APOE
380	negative regulation of epithelial cell proliferation (GO:0050680)	1/72	0.066257	0.0899078	0	0	15.579	42.2848	APOE
381	sterol homeostasis (GO:0055092)	1/72	0.066257	0.0899078	0	0	15.579	42.2848	APOE
382	regulation of Rho protein signal transduction (GO:0035023)	1/73	0.0671473	0.090404	0	0	15.3619	41.4904	APOE
383	neurotransmitter transport (GO:0006836)	1/73	0.0671473	0.090404	0	0	15.3619	41.4904	HSPA8
384	transcription-coupled nucleotide-excision repair (GO:0006283)	1/73	0.0671473	0.090404	0	0	15.3619	41.4904	UBC
385	proteolysis involved in cellular protein catabolic process (GO:0051603)	1/74	0.0680367	0.0911269	0	0	15.1507	40.7206	UBC
386	regulation of cytokine-mediated signaling pathway (GO:0001959)	1/74	0.0680367	0.0911269	0	0	15.1507	40.7206	HSP90AB1
387	regulation of transcription from RNA polymerase II promoter in response to hypoxia (GO:0061418)	1/75	0.0689254	0.0918413	0	0	14.9452	39.9744	UBC
388	nucleic acid phosphodiester bond hydrolysis (GO:0090305)	1/75	0.0689254	0.0918413	0	0	14.9452	39.9744	UBC
389	regulation of RNA splicing (GO:0043484)	1/76	0.0698132	0.0927852	0	0	14.7452	39.2507	HSPA1A
390	cholesterol metabolic process (GO:0008203)	1/77	0.0707003	0.0934835	0	0	14.5504	38.5486	APOE
391	positive regulation of type I interferon production (GO:0032481)	1/77	0.0707003	0.0934835	0	0	14.5504	38.5486	HSP90AA1
392	negative regulation of apoptotic signaling pathway (GO:2001234)	1/78	0.0715865	0.0941736	0	0	14.3608	37.8671	HSPA1A
393	negative regulation of protein serine/threonine kinase activity (GO:0071901)	1/78	0.0715865	0.0941736	0	0	14.3608	37.8671	APOE
394	positive regulation of gene expression (GO:0010628)	2/482	0.0756835	0.0993105	0	0	4.77966	12.3372	HSPA1B;HSPA1A
395	regulation of defense response (GO:0031347)	1/83	0.0760057	0.0994809	0	0	13.4817	34.7416	APOE
396	anaphase-promoting complex-dependent catabolic process (GO:0031145)	1/84	0.0768872	0.10038	0	0	13.3186	34.1678	UBC
397	negative regulation of defense response (GO:0031348)	1/85	0.0777678	0.10102	0	0	13.1594	33.6094	APOE
398	regulation of cell cycle G2/M phase transition (GO:1902749)	1/85	0.0777678	0.10102	0	0	13.1594	33.6094	HSP90AA1
399	negative regulation of cellular amide metabolic process (GO:0034249)	1/86	0.0786477	0.101907	0	0	13.0039	33.0661	APOE
400	regulation of gene expression (GO:0010468)	3/1079	0.079659	0.102959	0	0	3.29432	8.33463	APOE;HSPA1B;HSPA1A
401	positive regulation of neuron projection development (GO:0010976)	1/88	0.080405	0.103664	0	0	12.7037	32.022	APOE
402	regulation of endothelial cell migration (GO:0010594)	1/89	0.0812825	0.104017	0	0	12.5587	31.5202	APOE
403	transforming growth factor beta receptor signaling pathway (GO:0007179)	1/89	0.0812825	0.104017	0	0	12.5587	31.5202	UBC
404	post-Golgi vesicle-mediated transport (GO:0006892)	1/89	0.0812825	0.104017	0	0	12.5587	31.5202	HSPA8
405	positive regulation of binding (GO:0051099)	1/90	0.0821592	0.10488	0	0	12.417	31.0312	APOE
406	toll-like receptor signaling pathway (GO:0002224)	1/91	0.0830351	0.105218	0	0	12.2784	30.5547	UBC
407	positive regulation of supramolecular fiber organization (GO:1902905)	1/91	0.0830351	0.105218	0	0	12.2784	30.5547	APOE
408	positive regulation of transport (GO:0051050)	1/91	0.0830351	0.105218	0	0	12.2784	30.5547	APOE
409	retinoid metabolic process (GO:0001523)	1/92	0.0839102	0.105295	0	0	12.1429	30.0901	APOE
410	regulation of endothelial cell proliferation (GO:0001936)	1/92	0.0839102	0.105295	0	0	12.1429	30.0901	APOE
411	positive regulation of transmembrane receptor protein serine/threonine kinase signaling pathway (GO:0090100)	1/92	0.0839102	0.105295	0	0	12.1429	30.0901	HSP90AB1
412	Wnt signaling pathway (GO:0016055)	1/92	0.0839102	0.105295	0	0	12.1429	30.0901	UBC
413	negative regulation of cellular protein metabolic process (GO:0032269)	1/94	0.085658	0.106711	0	0	11.8805	29.1951	APOE
414	negative regulation of MAPK cascade (GO:0043409)	1/94	0.085658	0.106711	0	0	11.8805	29.1951	APOE
415	interleukin-1-mediated signaling pathway (GO:0070498)	1/94	0.085658	0.106711	0	0	11.8805	29.1951	UBC
416	ciliary basal body-plasma membrane docking (GO:0097711)	1/95	0.0865307	0.107539	0	0	11.7535	28.7639	HSP90AA1
417	positive regulation of cold-induced thermogenesis (GO:0120162)	1/97	0.0882738	0.109181	0	0	11.5075	27.9323	CXCR4
418	regulation of MAP kinase activity (GO:0043405)	1/97	0.0882738	0.109181	0	0	11.5075	27.9323	APOE
419	negative regulation of neuron death (GO:1901215)	1/98	0.0891442	0.109732	0	0	11.3883	27.5313	APOE
420	regulation of neuron apoptotic process (GO:0043523)	1/98	0.0891442	0.109732	0	0	11.3883	27.5313	APOE
421	positive regulation of cellular protein metabolic process (GO:0032270)	1/102	0.0926177	0.113468	0	0	10.9351	26.0176	HSP90AA1
422	calcium-mediated signaling (GO:0019722)	1/102	0.0926177	0.113468	0	0	10.9351	26.0176	CXCR4
423	positive regulation of intracellular signal transduction (GO:1902533)	2/546	0.093745	0.114577	0	0	4.2035	9.95043	HSP90AA1;HSP90AB1
424	positive regulation of cellular metabolic process (GO:0031325)	1/105	0.0952147	0.115826	0	0	10.6181	24.9696	APOE
425	nucleotide-excision repair (GO:0006289)	1/105	0.0952147	0.115826	0	0	10.6181	24.9696	UBC
426	chromosome organization (GO:0051276)	1/106	0.0960788	0.116603	0	0	10.5164	24.6356	UBC
427	lipid transport (GO:0006869)	1/109	0.0986663	0.119223	0	0	10.2227	23.676	APOE
428	positive regulation of transcription, DNA-templated (GO:0045893)	3/1183	0.0986989	0.119223	0	0	2.98745	6.91797	UBC;APOE;ATF3
429	response to endoplasmic reticulum stress (GO:0034976)	1/110	0.0995273	0.119792	0	0	10.1284	23.3696	ATF3
430	negative regulation of cellular process (GO:0048523)	2/566	0.0996334	0.119792	0	0	4.05027	9.34097	HSPA1B;HSPA1A
431	positive regulation of metabolic process (GO:0009893)	1/113	0.102105	0.122479	0	0	9.85565	22.4881	CXCR4
432	positive regulation of cellular component organization (GO:0051130)	1/114	0.102963	0.122938	0	0	9.76794	22.2063	APOE
433	cellular response to transforming growth factor beta stimulus (GO:0071560)	1/114	0.102963	0.122938	0	0	9.76794	22.2063	UBC
434	positive regulation of protein metabolic process (GO:0051247)	1/115	0.10382	0.123675	0	0	9.68177	21.9301	APOE
435	positive regulation of cell projection organization (GO:0031346)	1/117	0.105532	0.125426	0	0	9.51389	21.3943	APOE
436	negative regulation of response to external stimulus (GO:0032102)	1/118	0.106387	0.125863	0	0	9.4321	21.1342	APOE
437	positive regulation of protein-containing complex assembly (GO:0031334)	1/118	0.106387	0.125863	0	0	9.4321	21.1342	HSP90AA1
438	cytoskeleton organization (GO:0007010)	1/120	0.108094	0.127591	0	0	9.27264	20.6293	APOE
439	cellular response to organic substance (GO:0071310)	1/123	0.110649	0.130309	0	0	9.04326	19.9078	CXCR4
440	regulation of protein secretion (GO:0050708)	1/125	0.112349	0.132009	0	0	8.89651	19.4491	APOE
441	plasma membrane bounded cell projection organization (GO:0120036)	1/128	0.114892	0.134692	0	0	8.68504	18.7924	APOE
442	positive regulation of macromolecule biosynthetic process (GO:0010557)	1/129	0.115738	0.135071	0	0	8.61675	18.5814	HSPH1
443	DNA-dependent DNA replication (GO:0006261)	1/129	0.115738	0.135071	0	0	8.61675	18.5814	UBC
444	regulation of response to external stimulus (GO:0032101)	1/130	0.116584	0.135143	0	0	8.54953	18.3742	CXCR4
445	G2/M transition of mitotic cell cycle (GO:0000086)	1/130	0.116584	0.135143	0	0	8.54953	18.3742	HSP90AA1
446	regulation of primary metabolic process (GO:0080090)	1/130	0.116584	0.135143	0	0	8.54953	18.3742	APOE
447	cell cycle G2/M phase transition (GO:0044839)	1/131	0.117428	0.135514	0	0	8.48333	18.1707	HSP90AA1
448	cellular response to hypoxia (GO:0071456)	1/131	0.117428	0.135514	0	0	8.48333	18.1707	UBC
449	regulation of cell adhesion (GO:0030155)	1/133	0.119116	0.136851	0	0	8.35396	17.7744	CXCR4
450	transmembrane receptor protein serine/threonine kinase signaling pathway (GO:0007178)	1/133	0.119116	0.136851	0	0	8.35396	17.7744	UBC
451	protein localization to organelle (GO:0033365)	1/142	0.12667	0.145207	0	0	7.81718	16.1516	DNAJA1
452	protein-DNA complex assembly (GO:0065004)	1/143	0.127506	0.14552	0	0	7.76174	15.986	UBC
453	neuron development (GO:0048666)	1/143	0.127506	0.14552	0	0	7.76174	15.986	APOE
454	positive regulation of cytosolic calcium ion concentration (GO:0007204)	1/147	0.130841	0.148997	0	0	7.54756	15.3501	CXCR4
455	regulation of cytosolic calcium ion concentration (GO:0051480)	1/148	0.131672	0.149615	0	0	7.49584	15.1974	CXCR4
456	positive regulation of hydrolase activity (GO:0051345)	1/149	0.132503	0.1499	0	0	7.44482	15.0471	RGS1
457	regulation of G2/M transition of mitotic cell cycle (GO:0010389)	1/149	0.132503	0.1499	0	0	7.44482	15.0471	HSP90AA1
458	brain development (GO:0007420)	1/150	0.133334	0.150182	0	0	7.39448	14.8991	CXCR4
459	response to cytokine (GO:0034097)	1/150	0.133334	0.150182	0	0	7.39448	14.8991	CXCR4
460	cellular response to interleukin-1 (GO:0071347)	1/155	0.137474	0.154509	0	0	7.1526	14.193	UBC
461	regulation of cell differentiation (GO:0045595)	1/156	0.1383	0.1551	0	0	7.10609	14.0582	HSP90AB1
462	cellular response to starvation (GO:0009267)	1/158	0.139949	0.156271	0	0	7.01486	13.7946	HSPA8
463	organonitrogen compound biosynthetic process (GO:1901566)	1/158	0.139949	0.156271	0	0	7.01486	13.7946	APOE
464	negative regulation of canonical Wnt signaling pathway (GO:0090090)	1/165	0.145698	0.161644	0	0	6.71308	12.9308	APOE
465	adenylate cyclase-modulating G protein-coupled receptor signaling pathway (GO:0007188)	1/165	0.145698	0.161644	0	0	6.71308	12.9308	RGS1
466	regulation of neuron projection development (GO:0010975)	1/165	0.145698	0.161644	0	0	6.71308	12.9308	APOE
467	neuron projection development (GO:0031175)	1/171	0.150597	0.166721	0	0	6.47418	12.2566	APOE
468	positive regulation of ERK1 and ERK2 cascade (GO:0070374)	1/172	0.151411	0.167264	0	0	6.436	12.1496	APOE
469	regulation of cell population proliferation (GO:0042127)	2/764	0.162812	0.179475	0	0	2.96727	5.38607	HSPA1B;HSPA1A
470	regulation of GTPase activity (GO:0043087)	1/189	0.165135	0.181648	0	0	5.849	10.534	RGS1
471	negative regulation of Wnt signaling pathway (GO:0030178)	1/191	0.166735	0.183019	0	0	5.78684	10.3662	APOE
472	regulation of programmed cell death (GO:0043067)	1/194	0.169131	0.185256	0	0	5.69603	10.1223	HSP90AA1
473	regulation of macromolecule metabolic process (GO:0060255)	1/200	0.173902	0.190079	0	0	5.52261	9.66049	APOE
474	modification-dependent protein catabolic process (GO:0019941)	1/201	0.174695	0.190543	0	0	5.49472	9.58671	UBC
475	axon guidance (GO:0007411)	1/203	0.176278	0.191865	0	0	5.43977	9.44176	CXCR4
476	regulation of inflammatory response (GO:0050727)	1/206	0.178648	0.194036	0	0	5.35935	9.23061	APOE
477	mitotic cell cycle phase transition (GO:0044772)	1/209	0.181011	0.19619	0	0	5.28125	9.0267	HSP90AA1
478	negative regulation of inflammatory response (GO:0050728)	1/212	0.183368	0.198329	0	0	5.20537	8.82968	APOE
479	positive regulation of GTPase activity (GO:0043547)	1/214	0.184935	0.19919	0	0	5.15597	8.702	RGS1
480	positive regulation of protein modification process (GO:0031401)	1/214	0.184935	0.19919	0	0	5.15597	8.702	HSP90AA1
481	inflammatory response (GO:0006954)	1/230	0.197373	0.212145	0	0	4.79185	7.77554	CXCR4
482	apoptotic process (GO:0006915)	1/231	0.198144	0.212532	0	0	4.77077	7.72274	CXCR4
483	regulation of ERK1 and ERK2 cascade (GO:0070372)	1/238	0.203524	0.217851	0	0	4.62822	7.36799	APOE
484	positive regulation of transcription by RNA polymerase II (GO:0045944)	2/908	0.21258	0.227074	0	0	2.47695	3.83541	UBC;ATF3
485	RNA splicing, via transesterification reactions with bulged adenosine as nucleophile (GO:0000377)	1/251	0.213425	0.227507	0	0	4.38467	6.77199	HSPA8
486	regulation of canonical Wnt signaling pathway (GO:0060828)	1/253	0.214938	0.228178	0	0	4.34943	6.68684	APOE
487	positive regulation of phosphorylation (GO:0042327)	1/253	0.214938	0.228178	0	0	4.34943	6.68684	HSP90AA1
488	positive regulation of cell differentiation (GO:0045597)	1/258	0.218708	0.231705	0	0	4.26373	6.48095	HSP90AB1
489	protein deubiquitination (GO:0016579)	1/267	0.22545	0.23836	0	0	4.11759	6.13378	UBC
490	central nervous system development (GO:0007417)	1/268	0.226196	0.23866	0	0	4.10196	6.09695	CXCR4
491	positive regulation of MAPK cascade (GO:0043410)	1/274	0.230657	0.242377	0	0	4.01058	5.88282	APOE
492	mRNA splicing, via spliceosome (GO:0000398)	1/274	0.230657	0.242377	0	0	4.01058	5.88282	HSPA8
493	protein modification by small protein removal (GO:0070646)	1/276	0.232138	0.243439	0	0	3.98101	5.81396	UBC
494	DNA metabolic process (GO:0006259)	1/277	0.232878	0.24372	0	0	3.96638	5.77998	UBC
495	regulation of cell cycle (GO:0051726)	1/296	0.246804	0.257773	0	0	3.70734	5.18717	HSP90AB1
496	DNA repair (GO:0006281)	1/298	0.248256	0.258767	0	0	3.68201	5.13012	UBC
497	mRNA processing (GO:0006397)	1/300	0.249705	0.259753	0	0	3.657	5.074	HSPA8
498	MAPK cascade (GO:0000165)	1/303	0.251874	0.261484	0	0	3.62013	4.99153	UBC
499	protein polyubiquitination (GO:0000209)	1/314	0.259776	0.268072	0	0	3.49095	4.70557	UBC
500	cellular macromolecule biosynthetic process (GO:0034645)	1/314	0.259776	0.268072	0	0	3.49095	4.70557	APOE
501	cilium assembly (GO:0060271)	1/314	0.259776	0.268072	0	0	3.49095	4.70557	HSP90AA1
502	proteasome-mediated ubiquitin-dependent protein catabolic process (GO:0043161)	1/321	0.264763	0.272674	0	0	3.41337	4.53609	UBC
503	post-translational protein modification (GO:0043687)	1/345	0.281622	0.28946	0	0	3.17135	4.0187	APOE
504	protein transport (GO:0015031)	1/369	0.298114	0.305803	0	0	2.9609	3.58352	APOE
505	transmembrane receptor protein tyrosine kinase signaling pathway (GO:0007169)	1/404	0.321523	0.329163	0	0	2.69892	3.06243	HSP90AA1
506	protein modification by small protein conjugation (GO:0032446)	1/409	0.324806	0.331867	0	0	2.66517	2.99705	UBC
507	cellular protein metabolic process (GO:0044267)	1/417	0.330028	0.336538	0	0	2.61285	2.89654	APOE
508	organelle organization (GO:0006996)	1/420	0.331976	0.337858	0	0	2.59374	2.8601	APOE
509	nervous system development (GO:0007399)	1/447	0.349271	0.354761	0	0	2.43336	2.55967	CXCR4
510	regulation of transcription by RNA polymerase II (GO:0006357)	3/2206	0.350466	0.355277	0	0	1.51311	1.58648	UBC;APOE;ATF3
511	negative regulation of nucleic acid-templated transcription (GO:1903507)	1/464	0.359942	0.364168	0	0	2.34197	2.39306	HSPA8
512	regulation of transcription, DNA-templated (GO:0006355)	3/2244	0.360829	0.364352	0	0	1.48427	1.51299	HSPA8;APOE;ATF3
513	positive regulation of nucleic acid-templated transcription (GO:1903508)	1/511	0.388587	0.391617	0	0	2.12102	2.00487	APOE
514	protein ubiquitination (GO:0016567)	1/525	0.396882	0.399199	0	0	2.06287	1.90633	UBC
515	negative regulation of cellular macromolecule biosynthetic process (GO:2000113)	1/547	0.409702	0.411293	0	0	1.97751	1.76458	HSPA8
516	positive regulation of cellular process (GO:0048522)	1/625	0.453106	0.453984	0	0	1.72338	1.36428	HSP90AB1
517	cellular protein modification process (GO:0006464)	1/1025	0.632139	0.632139	0	0	1.02848	0.47171	APOE

## Sheet: DCs GOBP Down
	Term	Overlap	P.value	Adjusted.P.value	Old.P.value	Old.Adjusted.P.value	Odds.Ratio	Combined.Score	Genes
1	cellular protein metabolic process (GO:0044267)	3/417	0.00131085	0.0360391	0	0	17.731	117.682	MRPL52;NAPSA;SPP1
2	cellular response to testosterone stimulus (GO:0071394)	1/5	0.00274721	0.0360391	0	0	499.625	2946.37	SPP1
3	response to testosterone (GO:0033574)	1/6	0.00329583	0.0360391	0	0	399.68	2284.21	SPP1
4	leukocyte chemotaxis involved in inflammatory response (GO:0002232)	1/6	0.00329583	0.0360391	0	0	399.68	2284.21	FFAR2
5	surfactant homeostasis (GO:0043129)	1/7	0.00384417	0.0360391	0	0	333.05	1852.16	NAPSA
6	chemical homeostasis within a tissue (GO:0048875)	1/7	0.00384417	0.0360391	0	0	333.05	1852.16	NAPSA
7	malate metabolic process (GO:0006108)	1/7	0.00384417	0.0360391	0	0	333.05	1852.16	MDH2
8	complement activation, alternative pathway (GO:0006957)	1/7	0.00384417	0.0360391	0	0	333.05	1852.16	CFP
9	response to vitamin (GO:0033273)	1/9	0.00494004	0.0370503	0	0	249.762	1326.33	SPP1
10	response to vitamin D (GO:0033280)	1/9	0.00494004	0.0370503	0	0	249.762	1326.33	SPP1
11	positive regulation of bone resorption (GO:0045780)	1/11	0.00603482	0.0384433	0	0	199.79	1020.97	SPP1
12	cellular response to lipid (GO:0071396)	2/219	0.00615093	0.0384433	0	0	20.2478	103.085	SPP1;FFAR2
13	positive regulation of lipid transport (GO:0032370)	1/13	0.0071285	0.0391783	0	0	166.475	822.995	SPP1
14	steroid catabolic process (GO:0006706)	1/14	0.00767493	0.0391783	0	0	153.662	748.3	SPP1
15	positive regulation of acute inflammatory response (GO:0002675)	1/15	0.00822109	0.0391783	0	0	142.679	685.007	FFAR2
16	regulation of hormone secretion (GO:0046883)	1/16	0.00876697	0.0391783	0	0	133.16	630.747	FFAR2
17	cellular response to fatty acid (GO:0071398)	1/17	0.00931258	0.0391783	0	0	124.831	583.759	FFAR2
18	response to fatty acid (GO:0070542)	1/19	0.010403	0.0391783	0	0	110.95	506.56	FFAR2
19	regulation of acute inflammatory response (GO:0002673)	1/20	0.0109478	0.0391783	0	0	105.105	474.51	FFAR2
20	positive regulation of hormone secretion (GO:0046887)	1/20	0.0109478	0.0391783	0	0	105.105	474.51	SPP1
21	androgen metabolic process (GO:0008209)	1/21	0.0114923	0.0391783	0	0	99.845	445.916	SPP1
22	aerobic respiration (GO:0009060)	1/21	0.0114923	0.0391783	0	0	99.845	445.916	MDH2
23	regulation of cytokine production involved in immune response (GO:0002718)	1/24	0.0131242	0.0427964	0	0	86.8087	376.168	FFAR2
24	mucosal immune response (GO:0002385)	1/28	0.0152963	0.047801	0	0	73.9333	309.052	FFAR2
25	positive regulation of cytokine production involved in immune response (GO:0002720)	1/33	0.0180053	0.054016	0	0	62.3656	250.528	FFAR2
26	positive regulation of production of molecular mediator of immune response (GO:0002702)	1/38	0.0207076	0.0553173	0	0	53.9243	209.078	FFAR2
27	cellular response to ketone (GO:1901655)	1/39	0.0212472	0.0553173	0	0	52.5026	202.216	SPP1
28	membrane protein proteolysis (GO:0033619)	1/39	0.0212472	0.0553173	0	0	52.5026	202.216	NAPSA
29	gluconeogenesis (GO:0006094)	1/41	0.0223256	0.0553173	0	0	49.8725	189.616	MDH2
30	cellular respiration (GO:0045333)	1/42	0.0228645	0.0553173	0	0	48.6537	183.822	MDH2
31	regulation of chemokine production (GO:0032642)	1/42	0.0228645	0.0553173	0	0	48.6537	183.822	FFAR2
32	hexose biosynthetic process (GO:0019319)	1/44	0.0239413	0.0561124	0	0	46.386	173.12	MDH2
33	regulation of complement activation (GO:0030449)	1/50	0.0271653	0.0599722	0	0	40.6939	146.735	CFP
34	positive regulation of chemokine production (GO:0032722)	1/53	0.0287737	0.0599722	0	0	38.3404	136.043	FFAR2
35	regulation of immune effector process (GO:0002697)	1/53	0.0287737	0.0599722	0	0	38.3404	136.043	CFP
36	regulation of humoral immune response (GO:0002920)	1/54	0.0293093	0.0599722	0	0	37.6151	132.776	CFP
37	dicarboxylic acid metabolic process (GO:0043648)	1/57	0.0309145	0.0599722	0	0	35.5946	123.746	MDH2
38	fat cell differentiation (GO:0045444)	1/58	0.031449	0.0599722	0	0	34.9684	120.969	FFAR2
39	response to organic cyclic compound (GO:0014070)	1/60	0.0325172	0.0599722	0	0	33.7797	115.729	SPP1
40	pattern recognition receptor signaling pathway (GO:0002221)	1/61	0.033051	0.0599722	0	0	33.215	113.253	FFAR2
41	positive regulation of interleukin-8 production (GO:0032757)	1/61	0.033051	0.0599722	0	0	33.215	113.253	FFAR2
42	glucose metabolic process (GO:0006006)	1/62	0.0335844	0.0599722	0	0	32.6689	110.868	MDH2
43	carbohydrate homeostasis (GO:0033500)	1/70	0.0378424	0.0660041	0	0	28.8696	94.5284	FFAR2
44	regulation of peptide hormone secretion (GO:0090276)	1/74	0.0399649	0.0681221	0	0	27.2822	87.8419	FFAR2
45	regulation of interleukin-8 production (GO:0032677)	1/81	0.0436692	0.072782	0	0	24.8863	77.9216	FFAR2
46	glucose homeostasis (GO:0042593)	1/86	0.0463072	0.074823	0	0	23.4165	71.9461	FFAR2
47	mitochondrial translational elongation (GO:0070125)	1/89	0.0478867	0.074823	0	0	22.6148	68.7244	MRPL52
48	mitochondrial translational termination (GO:0070126)	1/89	0.0478867	0.074823	0	0	22.6148	68.7244	MRPL52
49	translational termination (GO:0006415)	1/96	0.0515632	0.0789233	0	0	20.9411	62.0891	MRPL52
50	translational elongation (GO:0006414)	1/104	0.0557491	0.0827517	0	0	19.3068	55.7367	MRPL52
51	mitochondrial translation (GO:0032543)	1/105	0.0562711	0.0827517	0	0	19.1202	55.0198	MRPL52
52	response to lipid (GO:0033993)	1/114	0.0609578	0.0879199	0	0	17.5894	49.2076	SPP1
53	innate immune response activating cell surface receptor signaling pathway (GO:0002220)	1/119	0.0635524	0.0899326	0	0	16.8398	46.4087	FFAR2
54	cellular response to organic cyclic compound (GO:0071407)	1/150	0.0794937	0.110408	0	0	13.3154	33.7157	SPP1
55	peptide biosynthetic process (GO:0043043)	1/162	0.085598	0.116725	0	0	12.3155	30.2727	MRPL52
56	defense response to bacterium (GO:0042742)	1/176	0.0926731	0.124116	0	0	11.3223	26.9321	CFP
57	regulation of inflammatory response (GO:0050727)	1/206	0.107667	0.141385	0	0	9.65073	21.5087	FFAR2
58	translation (GO:0006412)	1/214	0.111627	0.141385	0	0	9.28451	20.3571	MRPL52
59	extracellular structure organization (GO:0043062)	1/216	0.112615	0.141385	0	0	9.19721	20.0847	SPP1
60	external encapsulating structure organization (GO:0045229)	1/217	0.113108	0.141385	0	0	9.15417	19.9507	SPP1
61	proteolysis (GO:0006508)	1/287	0.147032	0.180777	0	0	6.88916	13.2072	NAPSA
62	extracellular matrix organization (GO:0030198)	1/300	0.153201	0.183507	0	0	6.58528	12.354	SPP1
63	innate immune response (GO:0045087)	1/302	0.154146	0.183507	0	0	6.54086	12.2305	CFP
64	cellular macromolecule biosynthetic process (GO:0034645)	1/314	0.159798	0.187264	0	0	6.28626	11.528	MRPL52
65	cellular response to oxygen-containing compound (GO:1901701)	1/323	0.164015	0.189248	0	0	6.10776	11.0416	FFAR2
66	positive regulation of cytokine production (GO:0001819)	1/335	0.169608	0.192736	0	0	5.88473	10.4411	FFAR2
67	post-translational protein modification (GO:0043687)	1/345	0.174242	0.195047	0	0	5.71076	9.97846	SPP1
68	gene expression (GO:0010467)	1/356	0.179313	0.197771	0	0	5.5307	9.50521	MRPL52
69	neutrophil degranulation (GO:0043312)	1/481	0.234978	0.251399	0	0	4.06438	5.88629	CFP
70	neutrophil activation involved in immune response (GO:0002283)	1/485	0.236701	0.251399	0	0	4.02996	5.807	CFP
71	neutrophil mediated immunity (GO:0002446)	1/488	0.237991	0.251399	0	0	4.00452	5.74857	CFP
72	positive regulation of nucleic acid-templated transcription (GO:1903508)	1/511	0.247816	0.258142	0	0	3.81941	5.32834	SPP1
73	cellular protein modification process (GO:0006464)	1/1025	0.439461	0.451501	0	0	1.85205	1.52277	SPP1
74	positive regulation of transcription, DNA-templated (GO:0045893)	1/1183	0.488731	0.495335	0	0	1.59112	1.13915	SPP1
75	regulation of transcription, DNA-templated (GO:0006355)	1/2244	0.730029	0.730029	0	0	0.791173	0.248959	SPP1

## Sheet: Neutrophils DEG
p_val	avg_log2FC	pct.1	pct.2	p_val_adj	geneID
3.98112e-13	-2.02865	0.456	0.881	8.2672e-09	Btg2
9.44873e-12	-1.55561	0.244	0.672	1.96212e-07	Tpd52
2.87158e-11	-1.42994	0.481	0.851	5.96312e-07	Cxcr2
3.84416e-11	1.33128	0.944	0.463	7.98279e-07	Chil3
3.997e-11	-1.36546	0.356	0.761	8.30018e-07	Klf2
1.24969e-10	1.12601	0.994	0.567	2.59511e-06	Camp
1.89918e-10	-1.61316	0.975	0.985	3.94383e-06	Malat1
2.295e-10	-2.2753	0.3	0.687	4.76581e-06	Jund
2.32706e-10	-1.49248	0.481	0.836	4.83238e-06	Samhd1
5.45819e-10	-1.91884	0.462	0.821	1.13345e-05	Csf3r
6.4427e-10	-1.68148	0.606	0.925	1.33789e-05	Mcl1
8.76984e-10	-1.30904	0.694	0.955	1.82115e-05	Fxyd5
1.40639e-09	-2.31302	0.175	0.537	2.92052e-05	Ccl6
1.69381e-09	-3.59815	0.044	0.328	3.51737e-05	Il1b
1.70029e-09	-0.838993	0.062	0.373	3.53081e-05	Vmp1
2.18205e-09	-2.21821	0.225	0.597	4.53125e-05	Dusp1
8.35729e-09	-1.0891	0.562	0.851	0.000173548	Sat1
1.21075e-08	-0.810679	0.762	0.94	0.000251424	Taldo1
2.71838e-08	-1.61597	0.369	0.672	0.000564499	Fbxl5
2.88263e-08	-0.857616	0.475	0.821	0.000598607	Jak1
4.56619e-08	-0.464087	0.081	0.373	0.000948215	Acta2
4.60523e-08	-1.16974	0.5	0.806	0.000956321	Grina
4.88345e-08	0.858303	0.994	0.687	0.0010141	Ngp
6.09512e-08	0.747112	0.994	0.806	0.00126571	Lyz2
6.90703e-08	-1.79512	0.175	0.493	0.00143431	Marcks
7.55489e-08	-1.44344	0.356	0.701	0.00156885	Ccr1
8.08377e-08	-1.92957	0.4	0.716	0.00167867	Junb
9.37767e-08	-1.01922	0.438	0.791	0.00194737	Cd300lf
9.60209e-08	-0.934985	0.5	0.836	0.00199397	Sh3glb1
1.10598e-07	-1.33381	0.175	0.493	0.00229669	Cyp4f18
4.00799e-07	-0.949194	0.519	0.821	0.00832299	Map1lc3b
4.05292e-07	-1.42107	0.075	0.328	0.0084163	Fgl2
4.76977e-07	-1.336	0.294	0.627	0.00990491	Pim1
6.28325e-07	-0.596645	0	0.149	0.0130478	Tagln
9.15333e-07	-1.87582	0.106	0.373	0.0190078	Slc7a11
9.2279e-07	-0.879523	0.062	0.299	0.0191627	Rsad2
9.41283e-07	-1.22604	0.519	0.746	0.0195467	Sell
1.02472e-06	-1.22412	0.319	0.597	0.0212794	Hacd4
1.09037e-06	-1.11092	0.475	0.701	0.0226426	Cmtm6
1.38703e-06	-1.05354	0.775	0.91	0.0288031	Msrb1
1.9266e-06	-1.07834	0.419	0.687	0.0400079	Kctd12
2.19477e-06	-1.65818	0.338	0.627	0.0455767	Srgn
2.20335e-06	0.77403	0.981	0.522	0.0457547	Ltf
2.2459e-06	-0.907545	0.031	0.224	0.0466383	Nlrp3
2.40817e-06	-0.691327	0	0.134	0.0500081	Acod1
3.16365e-06	0.731137	0.925	0.627	0.0656963	Cybb
3.98752e-06	-0.85633	0.25	0.537	0.0828048	Pira2
4.01266e-06	-0.690215	0.925	0.94	0.0833268	Tyrobp
4.30132e-06	-0.847513	0.637	0.866	0.0893213	Prr13
4.45027e-06	-0.720933	0.75	0.91	0.0924144	Anxa2
4.66535e-06	-0.632984	0.275	0.582	0.0968806	Gadd45a
4.89988e-06	-2.16814	0.288	0.552	0.101751	Fos
5.00778e-06	-1.05079	0.619	0.791	0.103992	Lilrb4a
5.03565e-06	1.03773	0.669	0.388	0.10457	Cebpe
5.22775e-06	-0.768712	0.594	0.851	0.108559	Adipor1
5.89167e-06	-0.860699	0.206	0.463	0.122346	Herc4
6.096e-06	-0.868843	0.331	0.612	0.12659	Ypel3
6.36647e-06	-0.757722	0.256	0.567	0.132206	Cytip
6.44218e-06	-1.57153	0.5	0.761	0.133778	Tnfaip2
7.33556e-06	-0.937186	0.112	0.358	0.15233	Emilin2
7.49722e-06	-0.793345	0.45	0.701	0.155687	Atg3
7.543e-06	-0.928945	0.25	0.522	0.156638	Trim30b
7.54805e-06	-0.750798	0.919	0.97	0.156743	Ftl1
7.58134e-06	-0.67126	0.019	0.179	0.157434	Il13ra1
7.59608e-06	-0.32129	0.013	0.164	0.15774	Slc44a1
7.63698e-06	-1.17891	0.331	0.597	0.158589	Csf2rb
8.49885e-06	-1.06875	0.756	0.925	0.176487	Ptprc
8.66729e-06	-1.14799	0.194	0.463	0.179985	Cd300a
8.69359e-06	-1.50287	0.594	0.806	0.180531	Btg1
9.07342e-06	-0.89113	0.031	0.209	0.188419	Socs3
9.89388e-06	-0.612542	0.738	0.896	0.205456	Spi1
1.11483e-05	-1.12083	0.4	0.657	0.231505	Man2b1
1.11876e-05	-1.35142	0.625	0.866	0.232321	Neat1
1.29214e-05	-0.94368	0.162	0.418	0.268326	Clec4d
1.42267e-05	-0.589656	0.194	0.478	0.295432	Bst1
1.43681e-05	1.06203	0.6	0.358	0.298369	Lta4h
1.6884e-05	1.22306	0.537	0.254	0.350614	Zmpste24
1.78211e-05	-0.471995	0.006	0.134	0.370074	Gm5150
1.87759e-05	-1.11647	0.519	0.806	0.389901	Slfn4
1.9966e-05	-0.774522	0.606	0.866	0.414615	Sorl1
2.00893e-05	0.618579	0.994	0.776	0.417174	Lcn2
2.01425e-05	-1.11777	0.425	0.687	0.418279	Selplg
2.07826e-05	-1.01686	0.45	0.731	0.431572	Stk17b
2.21934e-05	-1.38675	0.575	0.836	0.460867	Hdc
2.25647e-05	-0.813952	0.106	0.328	0.468578	Tbc1d14
2.26817e-05	-1.19279	0.544	0.836	0.471009	Lilr4b
2.53507e-05	-0.907079	0.45	0.701	0.526434	Ripor2
3.07632e-05	-1.21386	0.044	0.224	0.638828	Hbb-bs
3.21414e-05	-0.659334	0.619	0.851	0.667448	Tmcc1
3.22741e-05	-0.769695	0.269	0.537	0.670203	Il1f9
3.2478e-05	-1.22391	0.45	0.687	0.674438	Pnrc1
3.39604e-05	-0.660252	0.381	0.642	0.705221	Abtb1
3.63713e-05	-0.409028	0.881	0.985	0.755286	H2-D1
3.74763e-05	-1.66122	0.475	0.716	0.778233	Zfp36
3.84469e-05	-0.488682	0.062	0.254	0.798388	Sfxn5
3.87909e-05	-0.41284	0.288	0.552	0.805532	Gm34084
3.94261e-05	-1.21475	0.531	0.761	0.818722	Retnlg
4.17543e-05	-0.806101	0.056	0.239	0.867071	Jaml
4.24073e-05	-0.700344	0.4	0.687	0.88063	Litaf
4.2477e-05	-0.899727	0.694	0.866	0.882077	Mxd1
4.66389e-05	-1.04037	0.762	0.896	0.968503	S100a6
4.7275e-05	-0.41712	0.069	0.269	0.981713	Parp9
4.73934e-05	-0.595844	0.362	0.627	0.984171	Adam8
4.80985e-05	-1.40809	0.469	0.716	0.998814	Txnip
4.96705e-05	-0.303241	0.844	0.97	1	Fth1
5.14258e-05	-0.862233	0.075	0.269	1	Prok2
5.27453e-05	1.06671	0.819	0.701	1	Hmgn2
5.29353e-05	-1.20834	0.162	0.403	1	Ttc7
5.59911e-05	-0.794524	0.262	0.507	1	Tmem71
6.01972e-05	-0.488098	0.931	0.97	1	Rps9
6.17652e-05	-0.844831	0.138	0.358	1	Casp4
6.42446e-05	-0.703126	0.288	0.582	1	Tpm4
6.45551e-05	-0.608556	0.919	0.985	1	Eif1
6.96608e-05	-0.561468	0.119	0.328	1	Tut4
6.96608e-05	-0.583188	0.119	0.328	1	Gramd1a
7.77551e-05	-0.718464	0.681	0.881	1	Atp6v1g1
8.46051e-05	-0.494373	0.175	0.403	1	Pacs1
8.4942e-05	-0.687577	0.488	0.746	1	Kdm7a
8.69805e-05	-0.705216	0.956	0.955	1	S100a11
8.78217e-05	-0.597555	0.269	0.507	1	Por
8.88159e-05	-0.974097	0.112	0.313	1	Gcnt2
9.66991e-05	-0.764238	0.512	0.716	1	Lyn
9.70716e-05	-0.733929	0.025	0.164	1	St8sia4
9.77659e-05	-0.445719	0.038	0.194	1	Fbxl12
9.80471e-05	-1.10015	0.525	0.761	1	Klf6
9.92804e-05	-0.726015	0.112	0.328	1	Coq10b
0.000101279	-0.780705	0.025	0.164	1	Fosb
0.000103503	-0.411837	0.038	0.194	1	Smox
0.000105613	-0.821566	0.494	0.746	1	Ubc
0.000106133	-0.580033	0.606	0.821	1	Ncor1
0.000110019	-0.825088	0.056	0.224	1	Trim30d
0.000113825	-0.474305	0.106	0.313	1	Gm36738
0.000113825	-1.55523	0.056	0.224	1	Ifitm1
0.000114662	-0.87262	0.381	0.597	1	Ogt
0.000117755	-0.551663	0.056	0.224	1	Tmem156
0.000118425	-1.05243	0.094	0.284	1	Pla2g7
0.000119399	-0.662751	0.338	0.582	1	Hnrnpc
0.000121192	-1.00438	0.219	0.448	1	Mirt1
0.000126571	-0.883506	0.225	0.463	1	Ier5
0.000132539	-0.409057	0.056	0.224	1	Ddit3
0.000138005	-1.0594	0.456	0.687	1	Resf1
0.000143693	-0.861345	0.394	0.642	1	Rgs2
0.000148416	-0.755235	0.181	0.403	1	Csnk1e
0.000159456	-0.647963	0.588	0.836	1	Lyst
0.000173969	-0.95644	0.175	0.403	1	Osm
0.000174805	-0.818276	0.419	0.642	1	Ddx3x
0.000202806	-0.832038	0.119	0.313	1	Rnf149
0.000207595	-0.654477	0.644	0.821	1	Mmp9
0.000208324	-0.408303	0.069	0.239	1	Ppp1r3d
0.000212707	-1.61371	0.481	0.687	1	Cebpb
0.00022345	-0.895304	0.244	0.478	1	Neurl3
0.00022764	-0.592749	0.863	0.955	1	Lcp1
0.000232217	-0.4936	0.069	0.239	1	Nbeal1
0.000239933	-0.671127	0.006	0.104	1	Igfbp6
0.000244861	-1.73777	0.088	0.269	1	Wfdc17
0.00024502	-0.662162	0.188	0.403	1	Hdac4
0.000246532	-0.297308	0.006	0.104	1	Gm34961
0.000249663	-0.967832	0.25	0.463	1	Trim30a
0.000251968	-0.625098	0.088	0.269	1	Oasl2
0.0002533	-0.298611	0.006	0.104	1	Csf1
0.000266115	-0.649367	0.144	0.343	1	Rara
0.000278661	-1.00978	0.038	0.179	1	Gm26532
0.000278826	-0.762276	0.613	0.821	1	Psap
0.000280263	-0.746311	0.394	0.597	1	Wipf1
0.000288711	-0.669938	0.238	0.448	1	Cd300lb
0.000289484	-0.690396	0.925	0.94	1	Ubb
0.000290005	-1.07806	0.369	0.567	1	Zfp36l2
0.000296333	-0.416867	0.062	0.224	1	Rbm47
0.000320483	-0.679102	0.45	0.716	1	Ankrd11
0.00032921	-0.642871	0.244	0.478	1	Rnf11
0.00033725	-0.864118	0.512	0.731	1	Srsf5
0.000344623	-0.614758	0.256	0.493	1	Pbx2
0.000351048	-0.894944	0.294	0.507	1	Bmx
0.000353213	-1.25889	0.431	0.627	1	Picalm
0.000357723	-0.966727	0.125	0.313	1	Jun
0.0003701	-0.84709	0.525	0.761	1	Stk38
0.000374262	-0.90478	0.2	0.388	1	Atp6v0a1
0.000377655	-0.16802	0.013	0.119	1	Lmbrd2
0.000389008	-0.675102	0.075	0.239	1	Ggt5
0.000395061	-0.738916	0.119	0.299	1	Rgs3
0.000405271	-0.292376	0.025	0.149	1	Klhdc2
0.000414557	-0.748445	0.356	0.597	1	Cd84
0.000417789	-0.682753	0.181	0.388	1	2410006H16Rik
0.00042637	-0.595793	0.469	0.657	1	Chmp4b
0.000445222	-0.63761	0.256	0.463	1	Oga
0.000467285	-0.721548	0.488	0.687	1	AB124611
0.000481387	-0.320622	0.056	0.209	1	Gba
0.000486255	1.03513	0.356	0.119	1	Fcnb
0.000502397	-0.553567	0.35	0.582	1	Gng12
0.000505685	-0.563887	0.369	0.612	1	Kdm6b
0.000522189	-0.652236	0.406	0.597	1	Emb
0.00052759	-0.69711	0.719	0.91	1	Son
0.000542143	0.636414	0.775	0.582	1	Serpinb1a
0.00054757	-1.00553	0.062	0.209	1	H2-Q10
0.000550418	-0.661924	0.694	0.851	1	Mrpl33
0.000550797	-0.292226	0.362	0.612	1	Ubald2
0.00057857	-0.480943	0.856	0.955	1	Cdc42
0.000598162	-0.608083	0.588	0.776	1	Skap2
0.000598226	-0.607411	0.044	0.179	1	Prrg2
0.000598226	-0.771118	0.044	0.179	1	Gcnt1
0.000601748	-0.531202	0.412	0.627	1	Unc119
0.000614559	-0.507423	0.7	0.866	1	Capzb
0.000614956	-0.717488	0.262	0.478	1	Creg1
0.000627021	-0.670773	0.431	0.642	1	Slfn1
0.000642158	-0.707333	0.469	0.672	1	Fgr
0.000645175	-0.804453	0.119	0.299	1	Ppp1r3b
0.000665322	-0.63021	0.444	0.687	1	Plek
0.000679935	-0.646166	0.131	0.313	1	2023-03-01
0.000691279	-0.658383	0.462	0.672	1	Cdc42se1
0.000713872	0.648625	0.544	0.328	1	Ndufb3
0.000714805	-0.977318	0.262	0.463	1	Snap23
0.000719597	-0.934857	0.181	0.373	1	Cd300ld
0.00072195	-0.666624	0.306	0.522	1	Rnf13
0.000737512	-0.330421	0.156	0.343	1	Got2
0.00074675	-0.795325	0.256	0.478	1	Clec4e
0.000755343	-0.603335	0.4	0.672	1	Mmp8
0.000764203	-0.520243	0.406	0.597	1	Tprgl
0.000771433	-0.669392	0.4	0.582	1	Pi16
0.000798683	-0.819286	0.531	0.687	1	Dazap2
0.000800987	-0.259173	0.05	0.194	1	Slc2a6
0.000845876	-0.546734	0.356	0.567	1	Hectd1
0.000873095	-0.800332	0.106	0.269	1	Ankrd33b
0.000873933	-0.448157	0.738	0.896	1	Gnb2
0.000879219	-0.750701	0.369	0.567	1	Fus
0.000881475	-0.668125	0.588	0.776	1	Sdcbp
0.000895231	-0.555131	0.619	0.761	1	Actn1
0.000901679	-0.576124	0.112	0.284	1	Rtp4
0.00090729	-0.561877	0.338	0.582	1	Trim12c
0.000927421	-0.593297	0.369	0.582	1	Fosl2
0.000927803	-0.721021	0.537	0.701	1	Srrm2
0.000937146	-0.23281	0.2	0.403	1	Atg7
0.000999485	-0.779703	0.581	0.746	1	Zyx
0.00101157	0.408501	0.975	0.896	1	Arhgdib
0.00101309	-0.603831	0.225	0.433	1	Ptpn12
0.00101975	-0.522214	0.075	0.224	1	Mirt2
0.00103526	-0.743775	0.162	0.343	1	Irf1
0.00104683	-0.510731	0.288	0.507	1	Ube2h
0.00104865	-0.352066	0.075	0.224	1	Hopx
0.00105757	-0.568337	0.112	0.284	1	Atp1a3
0.00106561	-0.606519	0.031	0.149	1	Tspan13
0.00109687	-0.568193	0.531	0.716	1	Pten
0.0010977	-0.434681	0.206	0.388	1	Fcgr4
0.00110506	-0.330114	0.031	0.149	1	Aqp9
0.00114587	-0.356846	0.031	0.149	1	Slfn5
0.00115153	-0.0955569	0.038	0.164	1	Rad51d
0.00115184	-0.35942	0.9	0.94	1	Fcer1g
0.00115762	-0.326	0.362	0.582	1	Osbpl9
0.00117923	-0.738392	0.494	0.687	1	Ccpg1
0.00120082	-0.650293	0.294	0.493	1	Klhl24
0.00121281	-0.631053	0.369	0.597	1	Atp6v1b2
0.00123582	-0.846597	0.625	0.821	1	Nfam1
0.0012465	-0.615569	0.506	0.716	1	Celf2
0.0012703	-0.666865	0.537	0.716	1	Cd33
0.00127624	-0.470565	0.525	0.716	1	Rhog
0.00129342	-0.433245	0.225	0.433	1	Map2k3
0.00131533	-0.760285	0.637	0.746	1	Ctsd
0.00136087	-0.369633	0.856	0.97	1	Coro1a
0.00137113	-0.578095	0.231	0.433	1	Supt20
0.00138243	-0.41684	0.125	0.299	1	Themis2
0.00138773	-0.451245	0.894	0.97	1	H3f3b
0.00140973	-0.859143	0.637	0.836	1	Ier2
0.00142033	-0.655162	0.144	0.313	1	Ndst1
0.00147614	-0.679552	0.794	0.955	1	Ddx5
0.00148963	-0.537994	0.637	0.821	1	Cd24a
0.00150887	-0.363743	0.856	0.91	1	Alox5ap
0.00152349	-0.702318	0.406	0.597	1	Lnpep
0.00155515	-0.436561	0.156	0.343	1	Lrrc25
0.00157447	-0.379072	0.175	0.373	1	Sft2d2
0.00160145	-1.16552	0.081	0.224	1	Lilra6
0.0016515	-0.639977	0.394	0.567	1	Cpd
0.00166882	-0.560469	0.281	0.493	1	Trp53inp1
0.0016756	-0.332249	0.169	0.343	1	Senp2
0.00171829	-0.421386	0.794	0.896	1	Arpc5
0.00174021	-0.741094	0.631	0.791	1	Slpi
0.00174757	-0.505278	0.469	0.716	1	Eif5
0.00178268	-0.477918	0.275	0.463	1	Kras
0.00178505	-0.309492	0.156	0.343	1	Rap1gap2
0.00180448	-1.18043	0.062	0.194	1	Gngt2
0.00183791	-0.644484	0.206	0.373	1	Ankfy1
0.00189738	-0.134033	0.056	0.194	1	Dcn
0.00193745	-0.356883	0.112	0.269	1	H2-T24
0.00210815	-0.308276	0.362	0.582	1	Wasf2
0.00210984	-0.109158	0.094	0.254	1	Atp6v0a2
0.00211079	-0.432387	0.162	0.328	1	Epc2
0.00212033	0.419958	0.95	0.701	1	Ifitm6
0.00212893	-0.536868	0.662	0.791	1	Pgd
0.00218778	-0.227908	0.038	0.149	1	Nfkbie
0.00222458	-0.238987	0.038	0.149	1	Apoc2
0.00224162	-0.178902	0.688	0.851	1	Cst3
0.00225088	0.396257	0.306	0.119	1	Hipk2
0.00226531	-0.528384	0.775	0.91	1	Iqgap1
0.00229649	-0.55634	0.512	0.701	1	Fam111a
0.00229735	-0.439562	0.1	0.254	1	Il4ra
0.00230407	-0.189894	0.044	0.164	1	Map3k1
0.00234068	-0.722097	0.331	0.522	1	Clk1
0.00234395	-1.07487	0.244	0.418	1	Map7d1
0.00234968	-0.545522	0.262	0.448	1	Rdh12
0.00239527	-0.675345	0.225	0.403	1	Hif1a
0.00240224	-0.22088	0.081	0.224	1	Ezh1
0.0024147	-0.551717	0.262	0.463	1	Kpna4
0.00249375	-0.414523	0.338	0.537	1	Elmo1
0.00250949	-0.39899	0.15	0.313	1	Mark3
0.00253185	-0.253909	0.112	0.269	1	Fam217b
0.00256278	-0.671918	0.15	0.313	1	Entpd1
0.00256751	-0.240334	0.269	0.463	1	Tmbim4
0.00262768	-0.215697	0.081	0.224	1	Rhoc
0.00263355	-0.865253	0.312	0.507	1	Il1r2
0.00265395	-0.302076	0.669	0.836	1	Cap1
0.00268719	-0.434858	0.131	0.284	1	Polr2i
0.00271405	-0.835228	0.356	0.522	1	Bcl10
0.00271849	-0.347075	0.581	0.761	1	Hcls1
0.00282615	-0.72258	0.55	0.716	1	Morf4l1
0.00289576	-0.289501	0.038	0.149	1	Mob3c
0.00291587	-0.509965	0.2	0.388	1	Pacsin2
0.00298193	-0.41689	0.262	0.448	1	Tbl1xr1
0.00299155	-0.357842	0.038	0.149	1	Bcl2l11
0.00307369	-0.509989	0.562	0.731	1	Samd9l
0.0031027	-0.273092	0.031	0.134	1	Arhgap24
0.00317923	-0.67339	0.35	0.522	1	Fmnl1
0.00318817	-0.313591	0.15	0.313	1	Gm20559
0.0032124	-0.293196	0.781	0.866	1	Pkm
0.00322431	-0.804304	0.362	0.552	1	Dleu2
0.00326724	0.857028	0.369	0.179	1	Orm1
0.00327545	0.803217	0.812	0.851	1	AY036118
0.00331114	-0.55029	0.431	0.597	1	Fgfr1op2
0.00332347	-0.115911	0.031	0.134	1	Pex19
0.00336149	-0.244499	0.25	0.433	1	Lrp10
0.00338695	-0.150021	0.062	0.194	1	Zfx
0.00339984	-0.791891	0.069	0.194	1	Hcar2
0.00343553	-0.823448	0.019	0.104	1	Coro2a
0.00345383	-0.382862	0.6	0.761	1	Pak2
0.00351158	-0.382346	0.188	0.358	1	Kif2a
0.00356086	-0.500685	0.713	0.851	1	Ncf2
0.00357018	-0.712138	0.056	0.179	1	Arl4c
0.00357464	-0.691572	0.431	0.627	1	Irf2
0.003584	-0.702873	0.537	0.716	1	Akap13
0.00359873	-0.714194	0.731	0.866	1	Gsr
0.00364772	-0.463465	0.019	0.104	1	Sirpb1b
0.00364772	-0.255188	0.019	0.104	1	Pot1b
0.00369735	-0.458581	0.369	0.552	1	Cdkn1b
0.00373209	-0.269727	0.106	0.254	1	Fam13b
0.00385097	-0.468756	0.088	0.224	1	Scarb2
0.00385532	-0.251015	0.375	0.582	1	Timp2
0.0038619	-0.527705	0.212	0.373	1	Myd88
0.00386394	-0.723501	0.7	0.866	1	Rbm39
0.00387175	-0.757027	0.019	0.104	1	Ptgs2
0.00401346	-0.582086	0.081	0.209	1	Ibtk
0.00401712	-0.657463	0.119	0.269	1	Myadm
0.00404237	-0.306058	0.088	0.224	1	Zcchc2
0.00406035	-0.208245	0.225	0.403	1	Laptm4a
0.00407113	-0.240945	0.15	0.313	1	Mknk2
0.00412367	-0.403696	0.188	0.358	1	Amn1
0.00413726	0.683426	0.338	0.164	1	P4hb
0.00414188	-0.614147	0.262	0.418	1	Rab32
0.00416993	-0.420998	0.225	0.403	1	Gpcpd1
0.0041899	-0.539693	0.019	0.104	1	Slc26a11
0.0042031	-0.792822	0.138	0.284	1	Plk3
0.00420691	0.534966	0.812	0.657	1	Adpgk
0.00425147	-0.441562	0.756	0.881	1	Myl12b
0.00427133	-0.424994	0.081	0.209	1	Osgin1
0.00432031	-0.417257	0.356	0.522	1	Tapbp
0.00433286	-0.683549	0.462	0.597	1	Ssh2
0.0043511	-0.569565	0.288	0.463	1	Unc93b1
0.00448111	-0.705169	0.731	0.851	1	Slfn2
0.00450189	-0.350771	0.506	0.687	1	Ube2b
0.00450309	-0.595518	0.206	0.373	1	Dhx38
0.00462072	-0.590791	0.419	0.582	1	Tor1aip1
0.00462165	-0.425413	0.381	0.567	1	Ptpn1
0.00465515	-0.436497	0.125	0.269	1	Nfatc1
0.00465984	0.885639	0.794	0.776	1	H2afz
0.00466098	-0.676199	0.062	0.179	1	Gm39321
0.00467976	-0.878661	0.138	0.299	1	Basp1
0.00468234	-0.628622	0.219	0.388	1	Sbno2
0.00471104	-0.53865	0.425	0.582	1	Pag1
0.00472369	-0.782177	0.1	0.239	1	Ier3
0.00472982	-0.555754	0.362	0.537	1	2310001H17Rik
0.00485768	0.343229	0.25	0.09	1	Igf2r
0.00490943	-0.677669	0.419	0.612	1	Rnf144a
0.00491723	-0.243718	0.181	0.358	1	Glipr1
0.00492689	-0.595236	0.569	0.746	1	Slc2a3
0.00501044	-0.734601	0.044	0.149	1	Asprv1
0.00511607	-0.564635	1	0.97	1	Fau
0.00515536	0.180394	0.025	0.119	1	Lum
0.00518404	-0.463107	0.094	0.224	1	Zbp1
0.00521269	-0.411188	0.225	0.388	1	Mbp
0.00522106	-0.619416	0.394	0.582	1	Il17ra
0.00523076	-0.725584	0.631	0.806	1	Lst1
0.00523743	-0.316128	0.069	0.194	1	Tmem19
0.0052391	-0.622718	0.369	0.552	1	Ppp1r10
0.00527366	-0.246715	0.138	0.284	1	Lonp2
0.00532082	-0.288088	0.044	0.149	1	Tmem185b
0.00539144	-0.556642	0.075	0.194	1	Bclaf3
0.00539646	-0.54379	0.238	0.388	1	Ddx60
0.00544344	-0.799026	0.106	0.239	1	Gm2a
0.00548069	-0.28043	0.169	0.328	1	Cep170
0.00554379	-0.331501	0.525	0.731	1	Myo1f
0.00558841	-0.546238	0.219	0.403	1	Pik3r1
0.00577114	-0.249705	0.062	0.179	1	2310033P09Rik
0.00584954	-0.866432	0.525	0.642	1	Arhgap45
0.00589692	-0.417862	0.45	0.627	1	Max
0.00599452	-0.385104	0.238	0.403	1	Akt1
0.00606216	-0.917255	0.694	0.821	1	Msn
0.00606874	-0.5685	0.406	0.567	1	Snrnp70
0.00607066	-0.379346	0.269	0.448	1	Notch2
0.00628031	0.774714	0.794	0.687	1	Rps15a
0.00647897	-0.673645	0.506	0.687	1	Csf2ra
0.00650578	-0.297227	0.131	0.284	1	Adam19
0.00656677	-0.665581	0.388	0.522	1	Rb1cc1
0.00659795	-0.374552	0.675	0.806	1	Ndufa3
0.00663412	0.512297	0.375	0.209	1	Cd81
0.00668796	-0.313122	0.15	0.299	1	Bdp1
0.00671071	-0.370509	0.056	0.164	1	Csf2rb2
0.00675456	-0.276647	0.062	0.179	1	Ccdc180
0.00677658	1.55843	0.156	0.03	1	Olfm4
0.00678453	-0.344044	0.144	0.284	1	Bmp2k
0.00680732	-0.810664	0.244	0.403	1	Srsf11
0.00685069	-0.137167	0.038	0.134	1	Slc22a20
0.00696446	-0.480056	0.319	0.478	1	Stx11
0.00699389	-0.58933	0.131	0.269	1	Zmiz1
0.00701329	-0.18499	0.031	0.119	1	Ak3
0.00705937	-0.294745	0.088	0.209	1	Trafd1
0.00706584	-0.23009	0.038	0.134	1	Arhgap18
0.00711166	-0.41205	0.394	0.567	1	Esd
0.00717567	-0.272014	0.038	0.134	1	Cd101
0.00717567	-0.268558	0.038	0.134	1	Slc2a1
0.00721464	-0.69926	0.438	0.597	1	Pstpip1
0.00740624	-0.463318	0.175	0.328	1	Iqsec1
0.00743043	-0.336013	0.306	0.478	1	2023-09-09
0.00744593	0.355287	0.194	0.06	1	Cldn1
0.0074562	-0.78701	0.338	0.493	1	Raf1
0.00746532	-0.35319	0.863	0.94	1	Arpc1b
0.00755961	-0.33328	0.094	0.224	1	Arl3
0.00768109	-0.302298	0.312	0.478	1	Stk10
0.00778117	-0.213534	0.9	0.896	1	Serf2
0.0077918	-0.810316	0.275	0.418	1	Pnisr
0.00780594	-0.464479	0.075	0.194	1	Rnf31
0.00790815	-0.446979	0.494	0.687	1	Serp1
0.00799708	-0.341689	0.031	0.119	1	Casp9
0.00822531	-0.666172	0.294	0.448	1	Jmjd1c
0.00829147	-0.247323	0.075	0.194	1	Paip1
0.008321	-0.199855	0.056	0.164	1	Mroh1
0.0083645	-0.636732	0.238	0.403	1	Dhrs9
0.00844473	-0.794501	0.288	0.448	1	Mylip
0.00865882	-0.174483	0.056	0.164	1	4833438C02Rik
0.00879991	-0.70998	0.35	0.522	1	Snx20
0.00886481	-0.419017	0.556	0.701	1	Svil
0.00896732	-0.506868	0.194	0.343	1	Chst15
0.00901526	-0.450988	0.1	0.224	1	Dusp6
0.00904514	-0.40137	0.381	0.552	1	Nsd3
0.00913869	-0.848486	0.156	0.299	1	4930581F22Rik
0.00921292	-0.469958	0.1	0.224	1	Saraf
0.00941651	-0.470937	0.275	0.418	1	Fpr1
0.0094555	0.403383	0.45	0.269	1	Inhba
0.00955125	-0.259345	0.031	0.119	1	Il10ra
0.00955418	-0.250314	0.306	0.478	1	Sin3b
0.00961316	-0.334717	0.112	0.239	1	Tlr13
0.0096193	-0.39803	0.05	0.149	1	Spata13
0.0096682	-0.289795	0.025	0.104	1	Usp50
0.00970509	-0.939517	0.031	0.119	1	Ccrl2
0.00972196	-0.227732	0.319	0.478	1	Rab4b
0.00982832	-0.374453	0.175	0.313	1	Aftph
0.00983661	-0.425947	0.025	0.104	1	Mtfr1
0.0099859	-0.306794	0.444	0.612	1	Arid3a
0.0100076	-0.172813	0.025	0.104	1	Csad
0.0100832	-0.228992	0.931	0.925	1	Gapdh
0.0101813	-0.195998	0.025	0.104	1	5430427O19Rik
0.0103033	-0.395441	0.769	0.866	1	Gabarap
0.0103433	-0.372606	0.631	0.776	1	R3hdm4
0.0103576	-0.226456	0.025	0.104	1	Hsf1
0.01042	-0.289273	0.125	0.254	1	Rbck1
0.0105108	-0.59624	0.081	0.194	1	Gm16556
0.0105108	-0.440737	0.081	0.194	1	Trim5
0.0105484	-0.439239	0.438	0.627	1	Capn1
0.0105504	-1.10709	0.212	0.358	1	Mpeg1
0.0105598	-0.605317	0.244	0.403	1	Btk
0.0105794	-0.453294	0.269	0.433	1	Zfand6
0.010676	-0.0660187	0.056	0.164	1	Hdac5
0.0106858	0.536086	0.506	0.343	1	Ndufa4
0.0108452	-0.240992	0.031	0.119	1	Susd3
0.0108681	0.41077	0.831	0.687	1	Cd177
0.0108857	-0.218097	0.156	0.299	1	Scrg1
0.0109446	-0.283102	0.325	0.478	1	Tmod3
0.010993	-0.645542	0.306	0.463	1	Brd7
0.0110568	-0.24727	0.125	0.254	1	Pik3r6
0.0110723	0.281184	1	0.91	1	S100a8
0.0110905	-0.435431	0.025	0.104	1	Ago4
0.0110905	-0.245421	0.025	0.104	1	Bcor
0.0111247	0.217321	0.138	0.284	1	Apoe
0.0111733	-0.196961	0.1	0.224	1	Cln5
0.0112129	-0.565333	0.106	0.224	1	Mctp2
0.0112205	0.64698	0.531	0.358	1	Fli1
0.0112653	-0.590681	0.219	0.358	1	Slc25a37
0.0112807	-0.152362	0.025	0.104	1	Ap5s1
0.0113306	0.219923	0.188	0.06	1	Iws1
0.0114553	-0.337239	0.256	0.403	1	Usp9x
0.0114967	-0.082545	0.188	0.358	1	Ap3b1
0.0115206	-0.150754	0.081	0.194	1	Man1b1
0.0115305	-0.208074	0.431	0.597	1	Eif3f
0.0116403	-0.755985	0.219	0.358	1	Tgfbi
0.0116877	-0.404649	0.325	0.478	1	Azin1
0.0117854	-0.436989	0.6	0.716	1	Ppp1r18
0.011869	-0.18834	0.025	0.104	1	Lyrm1
0.0119604	-0.387894	0.15	0.284	1	Gk
0.0119845	0.590912	0.562	0.403	1	Hist1h1e
0.0120276	-0.338471	0.156	0.299	1	Selenon
0.0120276	-0.316715	0.156	0.299	1	Irf7
0.0120389	-0.344486	0.581	0.716	1	Fcgr3
0.0120711	-0.128918	0.025	0.104	1	Zfp809
0.0121142	-0.331568	0.444	0.597	1	Dync1i2
0.0121166	-0.49685	0.112	0.254	1	Mgp
0.0121593	-0.555859	0.288	0.403	1	Zfp652
0.0121708	-0.437842	0.2	0.343	1	Pdcd5
0.0121977	0.410678	0.256	0.119	1	Ica1
0.0122874	0.386501	0.188	0.06	1	Ms4a3
0.0122941	-0.830249	0.15	0.284	1	Ttyh3
0.0122988	-0.566561	0.787	0.896	1	Cox8a
0.0124438	0.143666	0.144	0.03	1	Bet1
0.0124626	-0.636367	0.262	0.418	1	Mindy1
0.0125375	-0.167969	0.112	0.239	1	Casp8ap2
0.0125418	0.624084	0.706	0.552	1	Ppia
0.012612	0.253682	0.119	0.015	1	Srek1
0.0126266	0.458085	0.306	0.149	1	Tmem216
0.0126468	-0.368358	0.644	0.761	1	Scand1
0.0126879	-0.309876	0.2	0.343	1	Med30
0.0127591	0.838596	0.706	0.582	1	Rpsa
0.0127604	-0.35159	0.819	0.881	1	Gnai2
0.0128043	-0.245824	0.656	0.791	1	Eno1
0.0128204	-0.684469	0.381	0.522	1	Rp9
0.0129828	-0.193692	0.044	0.134	1	Chmp7
0.0129977	-0.157824	0.069	0.179	1	Acot8
0.0130388	-0.390084	0.194	0.343	1	Os9
0.0130875	-0.579339	0.581	0.716	1	Pilra
0.0130899	-0.195369	0.881	0.896	1	Arpc3
0.0131734	-0.405208	0.438	0.612	1	Mtpn
0.0131841	-0.347909	0.119	0.239	1	Rnf34
0.0132654	-1.0066	0.256	0.388	1	Klf3
0.0133323	-0.30585	0.356	0.522	1	Paip2
0.0133325	-0.488067	0.488	0.642	1	Fyb
0.0133452	0.472914	0.781	0.746	1	Scp2
0.0133932	-0.14357	0.156	0.299	1	Adam15
0.0135255	0.740641	0.469	0.299	1	Rpl22l1
0.0135393	-0.0672488	0.044	0.134	1	Mrpl2
0.0135522	-0.303434	0.225	0.373	1	Snx4
0.0135747	-0.766545	0.262	0.388	1	Nabp1
0.0135836	-0.284848	0.112	0.239	1	Tsen34
0.0136359	-0.265063	0.3	0.463	1	Gripap1
0.0136531	-0.053992	0.05	0.149	1	Erlec1
0.013661	0.223616	0.162	0.045	1	Ptgr1
0.0136691	-0.559959	0.456	0.597	1	Prkcd
0.0137239	-0.584902	0.544	0.687	1	Nadk
0.0138017	-0.502009	0.081	0.194	1	Topors
0.0138053	-0.473579	0.45	0.597	1	B430306N03Rik
0.013852	0.346733	0.619	0.463	1	Psmb3
0.0140894	-0.481806	0.15	0.284	1	Elf2
0.0142084	-0.590229	0.25	0.388	1	Cln3
0.0142864	-0.0657533	0.069	0.179	1	Nans
0.0144544	-0.126658	0.088	0.209	1	Apobec1
0.014455	-0.405987	0.4	0.537	1	Fam32a
0.0146104	-0.448405	0.038	0.119	1	Cdc42ep4
0.0146404	-0.341068	0.2	0.328	1	Cdk13
0.0147373	-0.200221	0.15	0.284	1	Preb
0.0148694	-0.174071	0.062	0.164	1	Cul4b
0.0149568	-0.473654	0.706	0.851	1	Ube2d3
0.0149992	-0.204725	0.112	0.239	1	Gm16174
0.015141	0.145355	0.112	0.015	1	Cntln
0.0152683	-0.243617	0.038	0.119	1	1700017B05Rik
0.015333	-0.218888	0.694	0.866	1	Vamp8
0.0153445	-0.324534	0.544	0.716	1	Hnrnpk
0.015381	0.603618	0.75	0.597	1	C3
0.0155665	-0.513409	0.519	0.642	1	Grb2
0.0156052	-0.706107	0.462	0.627	1	Sp3
0.0156544	-0.375611	0.656	0.806	1	Ptbp3
0.0156685	-0.546277	0.656	0.821	1	Cd44
0.015729	-0.484046	0.106	0.224	1	C5ar2
0.0158287	-0.483313	0.056	0.149	1	Zfp746
0.0158704	-0.341749	0.644	0.776	1	Vsir
0.015876	-0.293821	0.725	0.866	1	Lsp1
0.0158828	-0.438991	0.4	0.537	1	Fcho2
0.0158936	-0.487195	0.481	0.627	1	Sirpa
0.0161526	-1.20672	0.112	0.224	1	Zeb2
0.016186	-0.153394	0.038	0.119	1	Lemd3
0.0162661	-0.104678	0.531	0.731	1	Rab5if
0.0164252	-0.254421	0.606	0.791	1	Capza1
0.016495	-0.569207	0.225	0.358	1	Sephs2
0.0165202	-0.363056	0.131	0.254	1	Upp1
0.0166609	0.452808	0.356	0.209	1	Timm13
0.0171367	-0.400908	0.112	0.224	1	Stxbp3
0.0171673	-0.37821	0.5	0.642	1	Padi4
0.0172059	0.302516	0.131	0.03	1	Arhgef11
0.0172059	0.21945	0.131	0.03	1	Dlgap5
0.0173218	-0.656918	0.394	0.537	1	Stat3
0.0173884	-0.781432	0.369	0.478	1	Tsc22d3
0.017401	-0.514814	0.038	0.119	1	Swap70
0.0174066	-0.168607	0.519	0.701	1	App
0.0174331	-0.612114	0.4	0.537	1	Slc6a6
0.0174597	-0.151204	0.075	0.179	1	Rmnd5a
0.0176534	-0.369931	0.038	0.119	1	Otulinl
0.0177117	-0.424276	0.156	0.284	1	Stx2
0.0178097	-0.454554	0.331	0.493	1	Crlf2
0.0179163	-0.444225	0.288	0.448	1	Flii
0.01792	-0.589237	0.45	0.597	1	Ep300
0.0179548	0.540409	0.794	0.657	1	Rpl32
0.0180099	-0.219564	0.206	0.358	1	Ppt1
0.0180342	-0.516342	0.662	0.806	1	Dhrs7
0.0181389	-0.280671	0.088	0.194	1	Eif2ak1
0.018162	0.39598	0.831	0.761	1	Tkt
0.0183285	-0.293626	0.631	0.776	1	Atp6v0b
0.0183357	0.317993	0.244	0.104	1	Azi2
0.0185185	0.394769	0.281	0.134	1	mt-Atp8
0.0185401	-0.498023	0.188	0.313	1	Polr2a
0.0186345	0.224587	0.106	0.015	1	Cfap20
0.0188122	0.549592	0.475	0.343	1	Agpat2
0.018906	-0.427791	0.062	0.164	1	Ccdc189
0.0189067	-0.476176	0.15	0.269	1	Retreg1
0.018925	-0.241099	0.088	0.194	1	Gpank1
0.0190536	-0.306739	0.425	0.552	1	Supt4a
0.0191137	0.274578	0.106	0.015	1	Tnfrsf23
0.0192268	-0.394568	0.431	0.582	1	Vps28
0.019333	-0.431965	0.231	0.373	1	Cdc34
0.0193471	-0.166461	0.519	0.701	1	H2-T23
0.0195052	0.175146	0.131	0.03	1	Pja2
0.0195741	-0.0771918	0.056	0.149	1	Pigm
0.0198892	-0.342213	0.506	0.672	1	Psenen
0.0199188	-0.554928	0.331	0.478	1	Zfand5
0.019973	-0.310611	0.531	0.657	1	Atxn10
0.0200129	-0.672339	0.262	0.388	1	Susd6
0.020062	-0.248005	0.056	0.149	1	Hgsnat
0.0201058	0.00122168	0.469	0.597	1	Tmem59
0.0201599	-0.302007	0.088	0.194	1	Relch
0.0201841	0.189361	0.138	0.03	1	Ppp4r1
0.0203099	-0.367414	0.056	0.149	1	Tpm1
0.0206362	0.208355	0.131	0.03	1	Rps19bp1
0.0206484	-0.102998	0.038	0.119	1	Rhot2
0.020812	0.19754	0.225	0.09	1	Cdc25a
0.0209152	-0.224599	0.119	0.239	1	Ncstn
0.0209467	0.510194	0.175	0.06	1	B930036N10Rik
0.0210141	-1.09574	0.244	0.358	1	Ptafr
0.0210941	-0.540823	0.35	0.493	1	Tnfrsf1a
0.0211093	-0.588833	0.344	0.463	1	Plin2
0.0211257	-0.588443	0.031	0.104	1	Gpr146
0.0212725	-0.351643	0.288	0.433	1	Bud31
0.0213154	0.39466	0.369	0.224	1	Nol7
0.0214473	-0.14065	0.031	0.104	1	Foxj3
0.021451	-0.478214	0.212	0.343	1	Syap1
0.0215411	0.226522	0.156	0.045	1	Parl
0.0215452	0.312172	0.269	0.134	1	A530032D15Rik
0.0216751	0.108733	0.106	0.015	1	Aebp2
0.021676	-0.742514	0.462	0.567	1	Syk
0.0217077	-0.422883	0.081	0.179	1	Nlrp12
0.0217511	-0.351053	0.125	0.239	1	Lysmd3
0.0218425	-0.0364995	0.038	0.119	1	Lgals3bp
0.0219022	-0.344603	0.175	0.299	1	2310011J03Rik
0.0221411	-0.591602	0.188	0.313	1	Slc15a3
0.0221503	-0.21164	0.038	0.119	1	Rab11fip4
0.0222218	0.271012	0.106	0.015	1	1810030O07Rik
0.022347	-0.425974	0.05	0.134	1	Lemd2
0.0223481	-0.32124	0.325	0.448	1	Pfkfb4
0.0224378	-0.20273	0.031	0.104	1	Cdc25b
0.0224378	-0.331571	0.031	0.104	1	Ccn2
0.0226319	-0.365855	0.1	0.209	1	Stx17
0.0226319	-0.252815	0.1	0.209	1	Il15
0.0226337	-0.474199	0.05	0.134	1	Zfp971
0.0227767	-0.0981555	0.031	0.104	1	Aimp2
0.0230309	-0.255583	0.306	0.463	1	Oas3
0.0230427	0.396325	0.125	0.03	1	Cdk1
0.0231201	-0.108299	0.031	0.104	1	L3mbtl3
0.0231651	-0.408084	0.338	0.448	1	Tmem14c
0.0231892	0.399348	0.45	0.299	1	F5
0.0233043	-0.238453	0.069	0.164	1	2410004B18Rik
0.0233996	-0.504268	0.25	0.388	1	Cdc40
0.023581	-0.694624	0.481	0.612	1	Arhgef1
0.0235874	-0.434173	0.319	0.463	1	Gdi1
0.0236464	-0.269285	0.081	0.179	1	Sec24b
0.0237463	-0.0235934	0.038	0.119	1	Setd1a
0.0237578	-0.836492	0.181	0.284	1	Zcchc7
0.0238027	-0.378108	0.088	0.194	1	Kcnj2
0.0238203	-0.113359	0.031	0.104	1	Nemp1
0.0240101	-0.357627	0.181	0.299	1	Rfc2
0.0240135	-0.91479	0.331	0.448	1	Cstb
0.0241154	-0.273232	0.05	0.134	1	1110059E24Rik
0.0242914	-0.314851	0.15	0.269	1	Eif2s3y
0.0243644	0.301296	0.188	0.075	1	9830166K06Rik
0.024488	-0.387114	0.125	0.239	1	Wbp1l
0.0245388	-0.157579	0.031	0.104	1	Ifi204
0.0245388	-0.229412	0.031	0.104	1	Rubcnl
0.0245554	-0.458068	0.475	0.642	1	Diaph1
0.0246325	0.193167	0.269	0.134	1	Stx8
0.0246385	-0.581638	0.556	0.627	1	Rnf130
0.0246505	-0.261178	0.4	0.567	1	Itsn2
0.0247312	0.226009	0.1	0.015	1	Dnah8
0.0247445	-0.742731	0.369	0.493	1	Arid4a
0.024794	-0.254596	0.206	0.343	1	Eid1
0.0249103	-0.535912	0.325	0.463	1	Rlf
0.0249625	-0.681379	0.256	0.373	1	Rab11fip1
0.0251604	0.250447	0.194	0.075	1	R3hdm1
0.0252517	-0.0757306	0.056	0.149	1	Il18bp
0.0253323	-0.375865	0.094	0.194	1	Usp38
0.0253502	-0.252559	0.262	0.418	1	Prkab1
0.0254429	0.451172	0.988	1	1	Gm42418
0.0255458	0.169104	0.906	0.94	1	Lars2
0.0255788	-0.473358	0.169	0.284	1	Pan3
0.0255943	-0.418682	0.244	0.373	1	Arap1
0.0257354	0.335356	0.381	0.224	1	Tmem256
0.0257385	0.404067	0.6	0.463	1	Sp140
0.025942	-0.355873	0.156	0.284	1	Pitpnc1
0.0260786	0.378915	0.662	0.522	1	Ltb4r1
0.0263658	-0.268372	0.094	0.194	1	Polr1a
0.0264626	-0.176227	0.1	0.209	1	Tgfbr2
0.0265027	-0.518753	0.131	0.239	1	Aplp2
0.0268307	0.255553	0.3	0.164	1	Vta1
0.0268532	-0.729637	0.194	0.299	1	Dck
0.0269577	-0.438956	0.188	0.313	1	Clk4
0.0269582	-0.215828	0.225	0.358	1	Fam117b
0.0270953	0.302428	0.475	0.299	1	Sla
0.0271703	0.212841	0.15	0.045	1	Rae1
0.0272957	-0.273736	0.769	0.925	1	Tpm3
0.0273327	-0.224454	0.05	0.134	1	Eif2a
0.0273327	-0.454856	0.05	0.134	1	BC003965
0.0273769	-0.606334	0.062	0.149	1	Fhod1
0.0274542	0.150788	0.169	0.06	1	Rsl24d1
0.0275556	0.572901	0.562	0.463	1	Ap2s1
0.0277652	0.199001	0.812	0.687	1	Rps8
0.0280372	-0.0984059	0.1	0.209	1	Ostm1
0.028135	-0.520016	0.625	0.731	1	Anp32a
0.0282926	0.303305	0.281	0.149	1	Rbbp4
0.0283656	-0.271382	0.112	0.224	1	Tarm1
0.0283675	-0.0995233	0.05	0.134	1	Msantd4
0.0283678	-0.549423	0.3	0.433	1	Map4k4
0.028526	-0.248743	0.269	0.403	1	Zbtb7a
0.0285316	0.787668	0.144	0.045	1	Ube2c
0.0287119	0.386487	0.85	0.761	1	Hspa8
0.0288584	-0.155908	0.088	0.194	1	Prrc2b
0.0290273	-0.59874	0.419	0.552	1	Atp8b4
0.0290577	-0.234546	0.3	0.418	1	Cers2
0.029104	0.226034	0.125	0.03	1	Ruvbl2
0.0293327	-0.16911	0.119	0.224	1	Tasor
0.0294108	0.144309	0.206	0.09	1	Gde1
0.0295913	-0.352947	0.206	0.328	1	Trpm2
0.0297358	-0.076746	0.088	0.194	1	Trpv2
0.0298013	-0.261316	0.125	0.239	1	Golgb1
0.0299637	-0.599027	0.144	0.254	1	Gm34589
0.0303961	-0.295577	0.675	0.806	1	Gsn
0.0305592	-0.488377	0.138	0.254	1	Tgfbr1
0.030645	-0.545962	0.188	0.299	1	Gtpbp2
0.0308005	0.218715	0.231	0.104	1	Sidt2
0.0311448	0.284179	0.938	0.91	1	Cyba
0.0312383	-0.2852	0.35	0.463	1	Ier3ip1
0.0314707	0.170654	0.219	0.104	1	Gak
0.031487	-0.172125	0.044	0.119	1	Shprh
0.0315021	-0.402496	0.419	0.537	1	Il18rap
0.0315118	-0.22779	0.144	0.254	1	Vps13c
0.0315776	0.394759	0.65	0.507	1	Anxa3
0.031608	-0.332809	0.75	0.836	1	Pygl
0.0316113	-0.316142	0.175	0.299	1	Cmas
0.0316354	0.414853	0.281	0.149	1	Pfdn6
0.031684	0.400632	0.606	0.463	1	Aprt
0.0317338	-0.412232	0.444	0.582	1	Mtus1
0.0317371	-0.417871	0.244	0.358	1	Map4
0.0317502	-0.143406	0.069	0.164	1	Adtrp
0.031865	0.27653	0.969	0.91	1	mt-Co1
0.0323085	-0.146598	0.044	0.119	1	Tmem147
0.0323374	0.436609	0.412	0.269	1	Polr1d
0.0324127	0.396689	0.319	0.179	1	Zc3h15
0.0324762	-0.189713	0.062	0.149	1	Aak1
0.0325816	-0.403804	0.144	0.254	1	Prpf18
0.032644	-0.118717	0.081	0.179	1	Dhx58
0.0326731	-0.348774	0.131	0.239	1	Pias1
0.0327745	-0.238787	0.131	0.254	1	Mt1
0.032848	1.04135	0.35	0.224	1	Hist1h4d
0.0328592	0.145124	0.144	0.045	1	Tlnrd1
0.0329669	0.393604	0.275	0.149	1	Slc35e1
0.0331484	-0.136279	0.044	0.119	1	Slc25a16
0.0332528	-0.314617	0.119	0.224	1	Bloc1s6
0.0333138	-0.234275	0.081	0.179	1	Ftl1-ps1
0.0336433	-0.715698	0.294	0.418	1	Phip
0.0336531	-0.656006	0.081	0.179	1	Cd74
0.0338119	-0.417066	0.138	0.254	1	Itga4
0.0340069	-0.349811	0.044	0.119	1	Mir22hg
0.0340124	-0.137669	0.094	0.194	1	Gse1
0.0341869	0.312331	0.338	0.194	1	Olfml2b
0.0342023	-0.165081	0.194	0.313	1	Sptan1
0.0343478	-0.113658	0.062	0.149	1	Spsb3
0.0343669	-0.324075	0.656	0.821	1	Rsrp1
0.0343818	-0.209621	0.138	0.254	1	Scamp1
0.0343822	-0.308249	0.694	0.761	1	Pfdn5
0.034423	0.282554	0.219	0.104	1	Xrn1
0.0344571	0.540287	0.225	0.104	1	Hist1h4h
0.0345331	-0.350111	0.188	0.284	1	Ctdsp2
0.034726	0.23843	0.119	0.03	1	Cers5
0.0348146	0.213678	0.212	0.09	1	Tet3
0.0348788	-0.526416	0.456	0.612	1	Rbms1
0.0348905	0.0239398	0.05	0.134	1	H2-Aa
0.0349668	-0.302797	0.2	0.328	1	Mapkapk3
0.0351109	-0.100818	0.406	0.567	1	Psme2
0.0354975	0.567634	0.481	0.358	1	Abca13
0.0356621	0.308477	0.2	0.09	1	Rnf5
0.0357538	-0.388265	0.125	0.224	1	Maml1
0.0358774	0.143319	0.119	0.03	1	Sec23b
0.0361027	0.272088	0.312	0.194	1	AC149090.1
0.0362366	-0.193014	0.044	0.119	1	Blcap
0.0363653	0.244904	1	0.91	1	S100a9
0.0363791	-0.480827	0.125	0.224	1	Prpf6
0.0363796	-0.556975	0.056	0.134	1	Csrnp1
0.0364455	-0.53119	0.219	0.328	1	Rnasel
0.0365014	-0.383938	0.419	0.552	1	Rassf3
0.0370169	-0.166824	0.388	0.537	1	Ube2l3
0.037045	0.504052	0.256	0.134	1	Vdac3
0.0371386	0.520385	0.238	0.119	1	Nt5c
0.0371402	-0.304545	0.288	0.418	1	Arid4b
0.0371628	-0.120687	0.044	0.119	1	Map3k14
0.0371771	-0.529499	0.144	0.254	1	Tctex1d2
0.037212	0.1517	0.35	0.194	1	Ampd3
0.0373979	0.166041	0.138	0.045	1	Odf2
0.0374096	-0.108947	0.275	0.418	1	Rnf115
0.0375204	0.201722	0.162	0.06	1	Ilf2
0.0376275	0.382701	0.637	0.507	1	Dynll1
0.0377568	-0.521275	0.231	0.328	1	Sntb2
0.0379492	-0.148846	0.062	0.149	1	Ipo7
0.038036	0.539796	0.156	0.06	1	Birc5
0.0380626	-0.413793	0.338	0.463	1	Nsd1
0.038278	0.314878	0.119	0.03	1	Trem2
0.03829	-0.167691	0.138	0.254	1	Tnpo3
0.0385449	-0.144327	0.056	0.134	1	Phax
0.0385615	-0.577318	0.656	0.687	1	Lrg1
0.0385898	-0.032451	0.044	0.119	1	Oxsm
0.0385898	-0.032089	0.044	0.119	1	Gtf2f2
0.0387589	-0.563193	0.394	0.537	1	BC005537
0.0388664	-0.423002	0.288	0.418	1	Mdm4
0.0390182	-0.0234748	1	0.985	1	Tmsb4x
0.0390841	-0.45931	0.162	0.269	1	Mgam
0.039198	0.287004	0.325	0.194	1	Agl
0.0392189	-0.0413072	0.062	0.149	1	Trim34a
0.039358	0.41741	0.769	0.701	1	Atp5h
0.0396009	-0.268584	0.231	0.343	1	Plekho2
0.0396224	-0.282253	0.088	0.179	1	Vps13a
0.0396406	-0.463443	0.194	0.313	1	Tfe3
0.0396757	0.479544	0.631	0.537	1	Ndufv3
0.0402788	-0.224938	0.369	0.493	1	Atpif1
0.0403805	-0.193425	0.15	0.254	1	Vcpip1
0.0403965	-0.149084	0.038	0.104	1	Tbp
0.0403982	-0.68659	0.319	0.433	1	Mef2a
0.0405569	-0.640927	0.244	0.373	1	Il6ra
0.0406887	-0.37894	0.269	0.388	1	Tab2
0.0406936	-0.61155	0.244	0.358	1	Bach1
0.0408187	-0.185733	0.056	0.134	1	Cndp2
0.0408846	0.765521	0.138	0.045	1	Top2a
0.0409678	0.206476	0.112	0.03	1	Ldhc
0.0411649	-0.272415	0.312	0.448	1	Arih1
0.0411783	-0.278681	0.444	0.552	1	Itgal
0.0411862	-0.13947	0.075	0.164	1	Cab39l
0.0416401	0.31354	0.206	0.104	1	Gpc1
0.0417284	0.0610718	0.181	0.075	1	Klhl28
0.0417338	-0.321914	0.131	0.239	1	Isg15
0.0418238	0.279355	0.781	0.746	1	F630028O10Rik
0.0418735	-0.637841	0.256	0.373	1	Cds2
0.0419252	-0.787006	0.294	0.418	1	Mia2
0.0419898	-0.34132	0.088	0.179	1	Mcrs1
0.0421497	-0.330936	0.156	0.269	1	Sh3gl1
0.042264	0.62244	0.425	0.299	1	Eif1b
0.0423958	-0.197539	0.088	0.179	1	Huwe1
0.0424444	0.291428	0.963	0.806	1	Wfdc21
0.0425475	-0.0671192	0.206	0.328	1	Arf3
0.0425611	-0.363589	0.262	0.388	1	Mbnl2
0.0426372	-0.543543	0.531	0.672	1	Ppp1r2
0.0426534	0.095924	0.212	0.09	1	Aco2
0.0427824	0.236604	0.112	0.03	1	Ccna2
0.0428395	-0.136335	0.219	0.343	1	Rgl2
0.042938	0.0722002	0.138	0.045	1	Ddb1
0.0429412	-0.516499	0.169	0.284	1	Exoc2
0.0431572	-0.215461	0.931	0.94	1	Actg1
0.0431599	-0.118304	0.038	0.104	1	Pramef8
0.0431599	-0.176456	0.038	0.104	1	Crbn
0.0431599	-0.30725	0.038	0.104	1	Pdxdc1
0.0435218	-0.257153	0.594	0.731	1	Tle5
0.0436901	-0.239415	0.262	0.388	1	Rogdi
0.0437149	0.151885	0.112	0.03	1	Pcnt
0.0437149	0.391262	0.112	0.03	1	Hist1h3b
0.0437163	-0.448499	0.15	0.254	1	Slc44a2
0.043896	0.264499	0.175	0.075	1	Smarca4
0.0441922	-0.115802	0.056	0.134	1	Crybg1
0.0442406	0.452798	0.575	0.478	1	Golim4
0.0442762	-0.377034	0.688	0.821	1	Fam49b
0.0443091	-0.266356	0.038	0.104	1	Runx3
0.0443863	-0.350567	0.331	0.448	1	Slc22a15
0.0445165	-0.468997	0.294	0.388	1	Cdk12
0.044574	-0.0252974	0.112	0.209	1	Oas2
0.0446342	-0.380248	0.306	0.433	1	Trip11
0.0446703	-0.237319	0.469	0.612	1	Rgs19
0.0446724	-0.354083	0.406	0.537	1	Slc38a2
0.0446816	-0.569317	0.775	0.806	1	Ifitm2
0.0446847	-0.289775	0.1	0.194	1	Usf1
0.0447614	0.327002	0.212	0.104	1	Ptgir
0.0448934	-0.310489	0.038	0.104	1	Nuak2
0.045109	-0.319293	0.35	0.448	1	Wapl
0.0451458	0.408096	0.112	0.03	1	Smarcb1
0.0451983	-0.301768	0.056	0.134	1	Slc41a3
0.0451983	-0.0462295	0.056	0.134	1	Rnf138
0.0455165	0.108197	0.138	0.045	1	Calu
0.0456007	-0.598326	0.081	0.164	1	Nfkbid
0.0456212	-0.283358	0.169	0.269	1	Tlr2
0.0457085	-0.162135	0.056	0.134	1	Arsg
0.0460962	0.21504	0.719	0.716	1	Ndufb7
0.0461484	-0.297146	0.156	0.254	1	Mtfr1l
0.0461484	0.270528	0.219	0.104	1	Sec11a
0.0463804	0.336076	0.15	0.06	1	Mpnd
0.0464396	-0.221848	0.131	0.239	1	Gpr27
0.0465065	-0.40141	0.081	0.164	1	1600010M07Rik
0.0467375	0.311819	0.338	0.194	1	Ctcf
0.0467435	0.0134918	0.056	0.134	1	Dcaf5
0.0467775	0.160159	0.2	0.09	1	Ptpa
0.0468539	0.107011	0.138	0.045	1	Nsfl1c
0.0468617	0.381201	0.25	0.134	1	Ndufa5
0.0470593	-0.285589	0.144	0.239	1	Prorsd1
0.0472957	-0.101239	0.038	0.104	1	Zkscan14
0.047776	-0.22409	0.112	0.209	1	Ifi35
0.047776	0.387656	0.169	0.075	1	Lima1
0.0477981	-0.141574	0.056	0.134	1	Daglb
0.0478832	-0.224983	0.381	0.522	1	Rtn4
0.0479129	-0.0947704	0.038	0.104	1	Gm32031
0.0480363	-0.15733	0.1	0.194	1	Lmbrd1
0.0480419	0.192773	0.288	0.164	1	Stk16
0.0481205	-0.0479584	0.256	0.388	1	Ptprj
0.048141	0.170887	0.294	0.164	1	Serpinb6a
0.0485369	-0.13255	0.038	0.104	1	Mrpl9
0.0485369	-0.116405	0.038	0.104	1	Igtp
0.0487752	0.335321	0.212	0.104	1	Manf
0.048862	-0.345971	0.175	0.284	1	Gsap
0.0490256	-0.27559	0.112	0.209	1	Arg2
0.0491677	-0.290046	0.038	0.104	1	Bnip3
0.049248	-0.526604	0.688	0.761	1	Cebpd
0.0492522	-0.329155	0.219	0.313	1	Ccng2
0.0494431	0.454489	0.569	0.478	1	Tecr
0.0494882	0.46414	0.4	0.254	1	Pnp
0.0495512	0.478136	0.312	0.194	1	Cbx3
0.0495637	-0.178791	0.106	0.209	1	Slc11a1
0.0498022	-0.16582	0.069	0.149	1	Rars
0.050318	-0.143519	0.069	0.149	1	Tmem222
0.050318	-0.222332	0.069	0.149	1	Arrdc4
0.0503984	-0.0892901	0.25	0.373	1	Snf8
0.0504707	0.43378	0.581	0.463	1	Mgst2
0.0506352	-0.358399	0.331	0.433	1	Eif4ebp1
0.0507342	-0.187144	0.212	0.343	1	Acvrl1
0.0507721	0.217216	0.131	0.045	1	Ormdl2
0.050825	-0.265619	0.212	0.313	1	Cdk9
0.0511641	0.296808	0.294	0.164	1	Ccar1
0.0512089	-0.370721	0.556	0.627	1	Lrrfip1
0.051403	-0.178737	0.125	0.224	1	Rela
0.0515952	-0.504802	0.231	0.343	1	Bcl6
0.0517599	-0.243991	0.038	0.104	1	Col1a2
0.0517812	-0.337171	0.05	0.119	1	Asph
0.0517812	-0.276667	0.05	0.119	1	Ccser2
0.0518923	-0.166106	0.069	0.149	1	Ppp2r3c
0.0520482	-0.151385	0.112	0.209	1	Arid3b
0.0522776	0.179121	0.325	0.209	1	Plcb2
0.0523033	-0.170861	0.219	0.328	1	Nampt
0.0523663	-0.407326	0.35	0.448	1	Bloc1s1
0.0524256	-0.273905	0.038	0.104	1	Stfa2l1
0.0524256	-0.0568525	0.038	0.104	1	Fundc1
0.0524907	-0.21274	0.094	0.179	1	Rmc1
0.0524925	0.255952	0.169	0.075	1	5830432E09Rik
0.0525658	-0.468133	0.281	0.388	1	Eapp
0.0526816	-0.18753	0.125	0.224	1	Cdkn2aip
0.0528332	-0.129524	0.119	0.224	1	Fam76b
0.0529723	-0.331093	0.094	0.179	1	Dnajc2
0.0531894	-0.212618	0.588	0.701	1	Pafah1b1
0.0532802	0.134598	0.131	0.045	1	Snrnp48
0.0534943	-0.261991	0.15	0.254	1	Higd1a
0.0535153	0.494977	0.644	0.597	1	Cpne3
0.0535892	-0.340492	0.119	0.209	1	Ifnar1
0.0536595	0.343423	0.331	0.209	1	Trp53inp2
0.0537131	-0.697014	0.125	0.209	1	Map3k2
0.0537804	-0.280224	0.194	0.299	1	Copb1
0.0539458	-0.379298	0.294	0.403	1	1810026B05Rik
0.0540261	-0.195094	0.981	0.97	1	Cd52
0.0540794	-1.13039	0.412	0.522	1	Ifi27l2a
0.0541149	0.348719	0.194	0.09	1	Acaa2
0.0541493	0.672476	0.756	0.687	1	Rps19
0.0542889	-0.825556	0.281	0.373	1	2023-03-07
0.0546051	-0.567677	0.125	0.209	1	Stk40
0.0546904	-0.453026	0.275	0.358	1	Numb
0.0550895	-0.190696	0.106	0.194	1	Vrk3
0.0554071	-0.329017	0.569	0.716	1	Calm2
0.0554457	-0.276022	0.156	0.269	1	Stx5a
0.0555678	-1.59665	0.481	0.642	1	G0s2
0.0555777	0.172165	0.15	0.06	1	Eml2
0.0558933	-0.507601	0.625	0.761	1	Pabpc1
0.0559688	-0.0431765	0.3	0.448	1	Gng2
0.056134	-0.302146	0.05	0.119	1	LTO1
0.0561365	0.15604	0.106	0.03	1	Oxa1l
0.0561816	-0.313362	0.225	0.328	1	Yipf4
0.056355	-0.145126	0.1	0.194	1	AU040320
0.0565323	-0.39894	0.394	0.493	1	Nipbl
0.0566576	-0.638445	0.162	0.269	1	Cspp1
0.0568643	-0.406492	0.069	0.149	1	Zfand4
0.0573023	-0.332162	0.181	0.284	1	Ddx24
0.0576381	-0.51241	0.062	0.134	1	2310010J17Rik
0.0576596	-0.53147	0.194	0.299	1	Mthfs
0.0577702	0.385354	0.35	0.209	1	Rps27l
0.0578351	-0.319609	0.212	0.313	1	Arl11
0.0579196	-0.263978	0.138	0.239	1	Pcmtd2
0.0579859	0.15042	0.175	0.075	1	Noct
0.0580214	-0.266886	0.069	0.149	1	6330418K02Rik
0.0581007	0.825704	0.15	0.06	1	Hist1h1b
0.0581867	-0.458671	0.575	0.716	1	Tut7
0.0585331	-0.406617	0.125	0.224	1	Nmi
0.0585797	-0.520234	0.525	0.582	1	Nedd8
0.0586073	-0.236405	0.069	0.149	1	Axin1
0.0586077	-0.21638	0.081	0.164	1	Tnip1
0.0587552	-0.105006	0.05	0.119	1	Slc35c1
0.0589387	-0.650506	0.5	0.597	1	Samsn1
0.059019	-0.643691	0.35	0.433	1	Rbm8a
0.0591242	0.358232	0.556	0.493	1	Vcl
0.0591728	0.143875	0.106	0.03	1	Dnajb9
0.0592046	0.314552	0.25	0.149	1	Hist1h4i
0.0592138	0.10523	0.344	0.224	1	Ppp4r2
0.0594115	-0.608307	0.475	0.597	1	Pbxip1
0.0594179	0.277165	0.125	0.045	1	Cdc20
0.0594639	-0.240159	0.488	0.612	1	Fes
0.0594838	-0.141439	0.062	0.134	1	Jkamp
0.059634	0.240071	0.188	0.09	1	Chordc1
0.0596597	0.285205	0.15	0.06	1	Cep128
0.0600596	0.284618	0.95	0.896	1	Rpl9
0.0602074	-0.00832551	0.244	0.134	1	Vps36
0.0602896	-0.231851	0.081	0.164	1	Aktip
0.0607372	-0.129493	0.375	0.507	1	Tmem30a
0.0607414	-0.253539	0.062	0.134	1	Malsu1
0.0608591	-0.321072	0.081	0.164	1	Usp16
0.0608603	-0.114534	0.144	0.239	1	Tiprl
0.0609972	-0.374563	0.406	0.507	1	Prkcb
0.061047	0.0858883	0.169	0.075	1	Pwp1
0.0613392	0.368483	0.869	0.806	1	Rpl28
0.0614893	-0.212258	0.181	0.284	1	Pcf11
0.061532	0.241149	0.806	0.791	1	Aldh2
0.0616989	0.180622	0.106	0.03	1	Dera
0.0617099	-0.182317	0.162	0.254	1	Glul
0.0617418	-0.138229	0.094	0.179	1	4833420G17Rik
0.0620164	-0.101623	0.406	0.507	1	Nrd1
0.0621668	-0.664738	0.35	0.433	1	Ccdc88b
0.062174	-0.0606627	0.05	0.119	1	Nfrkb
0.0621877	-0.391576	0.4	0.522	1	Ddx17
0.0626188	-0.393585	0.194	0.299	1	Sema4d
0.0628483	0.357689	0.144	0.06	1	Cdca8
0.0628771	-0.096043	0.05	0.119	1	Plrg1
0.0629279	0.148816	0.125	0.045	1	Rpa3
0.0630773	-0.13791	0.531	0.701	1	Gm10076
0.0631786	-0.252152	0.106	0.194	1	Anapc4
0.0631786	-0.099229	0.106	0.194	1	Slc38a10
0.0632365	-0.315577	0.394	0.522	1	Chp1
0.0633067	0.29696	0.219	0.119	1	Map2k1
0.0633226	-0.158758	0.062	0.134	1	2210016L21Rik
0.0633226	-0.278686	0.062	0.134	1	Zbtb1
0.0634327	0.0973476	0.15	0.06	1	Cops3
0.063498	-0.254528	0.269	0.373	1	Hpcal1
0.0636589	-0.328617	0.162	0.269	1	Nfil3
0.0638022	-0.338064	0.5	0.657	1	Ddx6
0.0638615	-0.477237	0.281	0.403	1	Snrk
0.0638969	-0.382289	0.125	0.224	1	Ppp1r9b
0.0638975	-0.293539	0.288	0.403	1	Clip1
0.0639137	-0.317385	0.2	0.299	1	Plekhj1
0.0639712	0.263911	0.144	0.06	1	Akap11
0.0641756	0.358569	0.438	0.343	1	B230208H11Rik
0.0643031	-0.217577	0.05	0.119	1	Sc5d
0.0647463	0.30598	0.125	0.045	1	Slc39a1
0.0647845	0.165358	0.1	0.03	1	Eml4
0.0647984	0.38427	0.338	0.224	1	Cox20
0.0647996	-0.161566	0.106	0.194	1	Idnk
0.064908	0.509563	0.462	0.403	1	Gca
0.065026	-0.119688	0.05	0.119	1	Stard5
0.0650916	-0.07722	0.175	0.284	1	Trpc4ap
0.0653619	0.923023	0.125	0.045	1	Hist1h2ab
0.0654283	-0.304351	0.125	0.224	1	Cwc25
0.065645	-0.189512	0.088	0.164	1	Sptlc1
0.0663221	-0.444012	0.525	0.642	1	Riok3
0.0663628	-0.320743	0.162	0.254	1	Fbrs
0.0664659	-0.136877	0.125	0.224	1	Dop1b
0.066676	-0.194894	0.062	0.134	1	Tada2b
0.0668688	0.1434	0.1	0.03	1	N4bp2
0.0669822	-0.00396307	0.169	0.284	1	Asah1
0.067063	-0.411834	0.694	0.806	1	Elob
0.0670772	0.399876	0.619	0.522	1	Txndc17
0.0672224	0.328054	0.356	0.239	1	Sort1
0.0673639	-0.0992369	0.062	0.134	1	Gorasp2
0.0674223	-0.0664336	0.081	0.164	1	Adrm1
0.0675758	0.193469	0.1	0.03	1	Glo1
0.0679654	0.35131	0.344	0.239	1	Pgp
0.0679851	-0.0900933	0.05	0.119	1	Xab2
0.0680324	-0.33921	0.094	0.179	1	Klra2
0.0680468	-0.466404	0.081	0.164	1	Dennd3
0.0685553	-0.116254	0.138	0.239	1	Mrgpra2a
0.0686683	-0.015097	0.069	0.149	1	Ttf1
0.0689136	0.482717	0.438	0.328	1	Gpr141
0.0690081	0.137617	0.1	0.03	1	Xpo7
0.069158	0.180814	0.125	0.045	1	Cbx5
0.0693125	-0.453444	0.088	0.164	1	Ppp1r21
0.069663	-0.273124	0.156	0.254	1	Dnajc14
0.0696891	-0.337947	0.244	0.343	1	Eif4ebp2
0.0697596	0.430751	0.338	0.239	1	Metap2
0.0702049	-0.0670479	0.125	0.224	1	Acad11
0.0702764	-0.325062	0.05	0.119	1	Ly6a
0.0703583	-0.145152	0.1	0.179	1	Tor2a
0.0703583	-0.0590838	0.15	0.06	1	Khsrp
0.0704652	0.150807	0.1	0.03	1	Rmdn1
0.0704669	0.296893	0.819	0.687	1	Ly6c2
0.0705819	-0.457289	0.681	0.731	1	Gda
0.0710613	0.29644	0.144	0.06	1	Cops4
0.0711085	-0.231719	0.181	0.284	1	Pak1ip1
0.0711229	0.226734	0.125	0.045	1	Hist1h2bj
0.0711345	-0.304283	0.2	0.299	1	Rnf213
0.0712032	0.249834	0.1	0.03	1	Kpna2
0.0712035	-0.443738	0.194	0.284	1	Srpr
0.0712769	-0.259925	0.144	0.239	1	Fabp5
0.0713346	0.120119	0.188	0.09	1	Med21
0.0721941	-0.193551	0.075	0.149	1	Chd9
0.0724581	0.196734	0.125	0.045	1	Gpalpp1
0.0725054	-0.260205	0.675	0.791	1	Itgb2
0.0725526	-0.0997071	0.081	0.164	1	Samd4b
0.0727681	-0.277265	0.912	0.91	1	Txn1
0.0727873	-0.202011	0.55	0.642	1	Bnip3l
0.072881	0.517242	0.119	0.045	1	Cenpf
0.0728907	0.183406	0.206	0.104	1	Arhgap19
0.0729455	-0.421577	0.369	0.478	1	Adgre5
0.07311	-0.230769	0.194	0.299	1	Wdfy3
0.0731333	0.200204	0.125	0.045	1	Fam110a
0.07314	-0.0460026	0.188	0.299	1	Zfp445
0.0734751	-0.226509	0.181	0.269	1	Snrnp200
0.0735357	-0.246673	0.275	0.373	1	Gtf2h5
0.0735632	0.275619	0.144	0.06	1	H2afx
0.073578	-0.192232	0.506	0.612	1	Pitpna
0.0736517	-0.211002	0.288	0.403	1	Ube2a
0.0737369	-0.0736019	0.044	0.104	1	Nhej1
0.0737962	-0.226269	0.212	0.313	1	Arpc1a
0.0738023	-0.235654	0.088	0.164	1	Dpf2
0.0739153	-0.136303	0.338	0.448	1	Npc2
0.0739841	-0.245263	0.738	0.851	1	Tln1
0.0742187	0.225191	0.1	0.03	1	Gipc1
0.0744769	-0.279657	0.112	0.194	1	Hexim1
0.0745964	-0.371955	0.556	0.672	1	Cd37
0.0747748	0.389481	0.331	0.224	1	Wipi1
0.0748409	-0.090194	0.094	0.179	1	Trappc9
0.0750012	-0.624976	0.356	0.448	1	D1Ertd622e
0.0753165	0.24001	0.956	0.851	1	Anxa1
0.075354	-0.306191	0.3	0.388	1	Dmxl2
0.0754673	-0.13735	0.044	0.104	1	Rab10os
0.0755313	-0.522141	0.244	0.343	1	Nfat5
0.0756821	0.159547	0.119	0.045	1	Tsta3
0.0757652	0.170356	0.1	0.03	1	Lsm7
0.0757876	-0.172484	0.125	0.209	1	Phf12
0.0761353	0.264938	0.181	0.09	1	Fmc1
0.0763427	-0.644786	0.262	0.358	1	Cmip
0.0763781	-0.275567	0.125	0.209	1	Klhl2
0.0765482	0.0698126	0.1	0.03	1	Slc43a3
0.0765497	-0.111865	0.162	0.269	1	Slu7
0.0768415	0.513159	0.669	0.612	1	Ywhab
0.0768488	-0.189075	0.319	0.433	1	Sap18
0.0768499	-0.0766084	0.062	0.134	1	Zmiz2
0.076905	-0.127058	0.188	0.284	1	Derl1
0.0772307	-0.355057	0.044	0.104	1	Stx6
0.0772404	-0.48635	0.1	0.179	1	Ncbp3
0.0772404	-0.122154	0.1	0.179	1	Nfkbil1
0.07731	0.379318	0.181	0.09	1	Dpy30
0.0776976	-0.506049	0.606	0.701	1	Tax1bp1
0.0778533	-0.39587	0.262	0.373	1	Itpr2
0.0779406	-0.364527	0.3	0.403	1	Cep350
0.0780054	0.0432315	0.125	0.045	1	Rnd1
0.0781146	0.122657	0.144	0.06	1	2610037D02Rik
0.0781496	0.0986886	0.188	0.09	1	Myb
0.0782867	-0.442936	0.425	0.493	1	Ehd1
0.0784016	0.0422236	0.062	0.134	1	Tnfrsf18
0.0787225	0.092272	0.125	0.045	1	Cables2
0.0787732	-0.337728	0.419	0.552	1	Cmtm7
0.0790275	-0.151513	0.044	0.104	1	Ess2
0.0791669	-0.233126	0.512	0.642	1	Msra
0.0791869	-0.168515	0.062	0.134	1	Ap2a1
0.0792271	-0.344735	0.394	0.478	1	Tcf25
0.0793063	0.130096	0.119	0.045	1	Get4
0.0793354	0.0693487	0.188	0.09	1	Taf7
0.0793738	0.504714	0.506	0.403	1	Tagln2
0.0794347	0.318566	0.162	0.075	1	Tmem33
0.079555	0.347076	0.8	0.701	1	Rpl26
0.0797266	0.293986	0.294	0.194	1	Gpd2
0.0797465	0.151383	0.1	0.03	1	Slc35a3
0.0798153	0.381691	0.331	0.224	1	Tbc1d8
0.0799213	-0.198521	0.088	0.164	1	Scfd1
0.0799386	-0.248327	0.044	0.104	1	Cnnm4
0.0799386	-0.267262	0.044	0.104	1	Cplane1
0.0800126	-0.108489	0.169	0.269	1	Birc3
0.0803933	-0.535211	0.331	0.433	1	Ash1l
0.0804801	-0.256943	0.056	0.119	1	D430042O09Rik
0.0805629	0.114437	0.1	0.03	1	Plk1
0.0807335	0.615473	0.362	0.299	1	Rpe
0.080795	-0.13642	0.075	0.149	1	Isg20
0.0808582	-0.331633	0.044	0.104	1	Ppp6r2
0.0809783	-0.323053	0.138	0.224	1	Rnf6
0.0813396	-0.367549	0.144	0.224	1	Ip6k1
0.0813617	-0.153781	0.162	0.075	1	Vegfa
0.0815478	0.0664169	0.119	0.045	1	Dot1l
0.0816937	-0.223478	0.2	0.313	1	Usp32
0.0816981	-0.0866158	0.219	0.313	1	Csk
0.0817863	-0.182441	0.044	0.104	1	Gbp7
0.0817863	-0.103162	0.044	0.104	1	Kansl2
0.0820068	-0.317186	0.262	0.358	1	Setd2
0.0820613	-0.0667579	0.156	0.254	1	Tmem243
0.0821762	-0.250125	0.056	0.119	1	Zfpl1
0.0822128	-0.308897	0.219	0.313	1	Safb2
0.0822159	0.181038	0.1	0.03	1	Lrp6
0.0824673	-0.205478	0.537	0.672	1	Rtn3
0.0824945	-0.145149	0.306	0.418	1	Ifnar2
0.0825366	-0.30611	0.225	0.328	1	Csgalnact2
0.0826096	-0.312923	0.169	0.254	1	Tap1
0.0827936	-0.343782	0.138	0.224	1	Arfrp1
0.0828984	0.259316	0.288	0.194	1	Tfdp1
0.0830152	-0.175497	0.15	0.239	1	Rbm6
0.0831165	-0.714575	0.069	0.134	1	Npc1
0.0832102	-0.109804	0.062	0.134	1	Nfkb2
0.0832366	-0.236182	0.281	0.373	1	Snx10
0.083242	-0.287632	0.362	0.478	1	Sipa1
0.0835469	-0.584922	0.394	0.478	1	Dennd5a
0.0836686	-0.187328	0.044	0.104	1	Slc20a1
0.0836686	-0.0829745	0.044	0.104	1	E230014E18Rik
0.0837386	-0.205448	0.15	0.254	1	Khnyn
0.0838404	-0.114796	0.075	0.149	1	Pwwp2a
0.0838404	-0.15334	0.119	0.045	1	Ms4a7
0.0839361	-0.705031	0.338	0.448	1	Klf7
0.0840373	0.127115	0.181	0.09	1	C1qa
0.0841662	-0.275129	0.281	0.403	1	Zfhx3
0.0841953	-0.161763	0.787	0.851	1	Gmfg
0.084284	-0.640441	0.2	0.299	1	5031425E22Rik
0.0844543	-0.224392	0.381	0.478	1	Macf1
0.0845082	-0.505213	0.4	0.507	1	Mycbp2
0.0845637	-0.209275	0.481	0.582	1	Igf1r
0.0845746	0.042785	0.188	0.299	1	Ptms
0.0846161	0.313304	0.119	0.045	1	Nusap1
0.0846819	-0.054511	0.25	0.358	1	Cnppd1
0.0847469	0.0761767	0.1	0.03	1	Ankrd27
0.0847745	-0.507105	0.056	0.119	1	Rbm34
0.0848266	-0.553392	0.2	0.299	1	Gmfb
0.0849069	-0.173292	0.312	0.418	1	Map2k2
0.0849753	0.124526	0.194	0.104	1	Zfp62
0.0849805	-0.115596	0.156	0.254	1	Chfr
0.0849897	0.16196	0.362	0.239	1	Thrap3
0.0850522	-0.257757	0.619	0.716	1	Pet100
0.0851714	-0.243111	0.288	0.373	1	H13
0.0855858	-0.090304	0.044	0.104	1	Rhbdd1
0.0857115	-0.173697	0.306	0.403	1	Ubxn4
0.0857613	-0.0966233	0.175	0.269	1	Spty2d1
0.0859106	0.392625	0.462	0.343	1	Ech1
0.0859642	-0.469615	0.4	0.478	1	Ndel1
0.0859687	0.387214	0.138	0.06	1	Pclaf
0.0862403	-0.306725	0.194	0.284	1	Wsb1
0.0862658	-0.160131	0.231	0.328	1	Tmem50b
0.0865434	-0.204365	0.056	0.119	1	Ube3c
0.0865467	0.0361033	0.062	0.134	1	2300009A05Rik
0.0867033	0.288553	0.138	0.06	1	Smc2
0.0867081	-0.127906	0.225	0.328	1	Med28
0.0867618	0.615397	0.637	0.522	1	Rack1
0.087003	-0.135244	0.125	0.209	1	Esrra
0.0873238	0.254316	0.294	0.179	1	Uqcrc2
0.0875015	0.39536	0.231	0.134	1	Supt16
0.087651	-0.18766	0.156	0.239	1	Hmgcl
0.0878883	-0.3588	0.25	0.328	1	Zc3hav1
0.0880879	0.393888	0.231	0.134	1	Ldlrap1
0.0882521	-0.191612	0.419	0.552	1	Rgs18
0.0884225	0.256856	0.112	0.045	1	Cdca3
0.088469	0.261258	0.475	0.343	1	Dynlrb1
0.0885821	0.107507	0.119	0.045	1	Tmem251
0.0885939	0.228174	0.212	0.119	1	Eif3e
0.0886712	-0.269477	0.256	0.358	1	Fam160b1
0.0886874	-0.108511	0.181	0.284	1	Abcd2
0.0888801	-0.424284	0.069	0.134	1	Mepce
0.0890192	-0.397633	0.206	0.299	1	Nars
0.089208	0.334382	0.212	0.119	1	Acyp1
0.0892215	0.243326	0.181	0.09	1	Olr1
0.0892259	-0.392108	0.544	0.612	1	Rcsd1
0.0892487	0.54444	0.4	0.313	1	Mrpl20
0.0892525	-0.126608	0.056	0.119	1	Hif1an
0.0895328	0.439608	0.356	0.269	1	4930438A08Rik
0.0896926	-0.241668	0.094	0.164	1	Arhgap17
0.089866	0.282278	0.231	0.134	1	Cops8
0.0899904	-0.0131893	0.062	0.134	1	Blvrb
0.0900059	0.207343	0.675	0.522	1	Tmsb10
0.0900247	-0.300172	0.469	0.567	1	Arhgap15
0.0901705	-0.223626	0.056	0.119	1	Mphosph8
0.0904465	-0.309033	0.156	0.254	1	Ets2
0.0905598	-0.0859586	0.144	0.239	1	Fbxo3
0.0906783	-0.266431	0.131	0.224	1	Pik3r5
0.0908784	-0.266845	0.169	0.254	1	Ncoa2
0.0909288	0.266085	0.15	0.075	1	Nxt1
0.090952	0.371483	0.819	0.731	1	Rps3
0.091004	-0.23165	0.162	0.254	1	Katna1
0.0910264	0.546959	0.175	0.09	1	Stmn1
0.0914468	-0.472319	0.069	0.134	1	Zfp263
0.0915717	-0.265565	0.575	0.657	1	Nudt4
0.0918616	-0.0238817	0.075	0.149	1	Rpl9-ps6
0.0924003	-0.236	0.125	0.209	1	Fam192a
0.0924645	-0.228784	0.356	0.463	1	Eloc
0.0927643	0.141241	0.138	0.06	1	Bmpr2
0.092968	-0.0698285	0.194	0.299	1	Cept1
0.0929834	-0.195466	0.081	0.149	1	Zfp236
0.0930396	-0.192637	0.138	0.224	1	Sdhaf2
0.0931437	-0.35604	0.619	0.716	1	Btf3
0.0931909	-0.258874	0.069	0.134	1	Ell
0.0931999	-0.467168	0.412	0.537	1	Stat1
0.0936042	-0.213928	0.206	0.299	1	Ncoa3
0.093645	-0.309659	0.488	0.597	1	Msl1
0.0943315	0.169751	0.138	0.06	1	Hagh
0.0943315	0.128028	0.138	0.06	1	Ndufv1
0.0943576	0.299921	0.675	0.612	1	Rpl29
0.0944923	0.280202	0.175	0.09	1	Rcbtb2
0.0948031	-0.289008	0.444	0.567	1	Rab3d
0.0949272	0.0412768	0.275	0.164	1	Usp7
0.0951056	0.168545	0.219	0.119	1	BC028528
0.095123	0.151894	0.138	0.06	1	Osbpl7
0.0954282	0.744352	0.669	0.612	1	Rps18
0.0958395	-0.244586	0.056	0.119	1	1600012H06Rik
0.0960145	-0.566242	0.281	0.373	1	Chd7
0.0960284	-0.534994	0.656	0.701	1	Gpx4
0.0962157	0.24562	0.131	0.06	1	Tent4b
0.0967459	-0.220158	0.231	0.328	1	Arl8a
0.0970737	0.0299698	0.244	0.358	1	Sdhd
0.0971542	0.597811	0.375	0.284	1	Ube2s
0.0974264	-0.119026	0.112	0.194	1	Aph1b
0.0976415	-0.184092	0.75	0.791	1	Actr2
0.0976678	-0.0920474	0.069	0.134	1	Zfp524
0.0979895	-0.392638	0.406	0.478	1	Reep3
0.0980317	-0.456002	0.506	0.582	1	Atp11b
0.0980395	-0.102926	0.1	0.179	1	Ptbp1
0.0981431	0.0362442	0.675	0.925	1	mt-Co3
0.09827	0.133161	0.331	0.224	1	Sfr1
0.098441	0.300895	0.319	0.209	1	Eif4h
0.0984846	0.538668	0.4	0.284	1	Nfu1
0.0985663	-0.3313	0.762	0.821	1	Tspo
0.0985835	-0.227907	0.069	0.134	1	Naa15
0.0988634	0.418896	0.244	0.149	1	Mdh1
0.0988926	-0.205616	0.081	0.149	1	Rbm10
0.0990547	0.235544	0.613	0.522	1	Rbm3
0.0995061	-0.436369	0.069	0.134	1	Mapk7
0.0999897	0.344037	0.269	0.179	1	Psmc2
0.100098	-0.182358	0.375	0.448	1	Milr1
0.100138	-0.428724	0.406	0.493	1	Mxi1
0.100146	-0.168923	0.144	0.224	1	Ube2z
0.100216	-0.595379	0.206	0.299	1	Nsrp1
0.100257	-0.310804	0.125	0.209	1	Phf21a
0.100257	0.139152	0.175	0.09	1	Gna15
0.100297	0.375348	0.656	0.597	1	Clec4a2
0.100435	-0.106848	0.069	0.134	1	Snhg6
0.100435	-0.413041	0.069	0.134	1	Dcps
0.100634	0.339071	0.375	0.269	1	Ero1l
0.100635	-0.125465	0.081	0.149	1	Lipe
0.100785	-0.0742129	0.088	0.164	1	Rpf1
0.100905	0.0390235	0.275	0.164	1	Cdc26
0.100997	-0.178362	0.125	0.209	1	Tmub2
0.101027	-0.0598637	0.388	0.478	1	Zdhhc3
0.101097	0.0472808	0.131	0.224	1	Tmem106b
0.101373	-0.150507	0.138	0.224	1	Kmt2b
0.10143	-0.237527	0.669	0.821	1	Tsc22d4
0.101453	-0.194158	0.231	0.328	1	Ggh
0.101634	-0.101692	0.088	0.164	1	Larp1
0.10179	-0.128102	0.056	0.119	1	Bcdin3d
0.101975	-0.385268	0.325	0.403	1	Tmem131l
0.102023	-0.205439	0.106	0.179	1	Cep120
0.102061	0.207393	0.131	0.06	1	Anln
0.10209	-0.36106	0.55	0.612	1	Ost4
0.102093	0.205969	0.188	0.104	1	Cyb561a3
0.10218	-0.589674	0.406	0.493	1	Usp25
0.102315	-0.224747	0.069	0.134	1	Gpr107
0.102315	-0.22873	0.069	0.134	1	Trps1
0.102417	0.12818	0.112	0.045	1	Agpat5
0.103047	0.431452	0.775	0.716	1	Emp3
0.103066	-0.633334	0.169	0.239	1	Rprd2
0.103097	0.13134	0.25	0.149	1	Usp46
0.103136	-0.0366091	0.175	0.269	1	Dpp8
0.103737	-0.172429	0.356	0.463	1	Hcfc1r1
0.10396	-0.477248	0.269	0.373	1	Tnrc18
0.104037	0.0204233	0.238	0.134	1	Aggf1
0.104365	-0.273793	0.112	0.194	1	Bcl7b
0.104477	0.28302	0.231	0.134	1	Psmd6
0.104583	-0.0899896	0.281	0.388	1	Hnrnpl
0.104651	0.439672	0.131	0.06	1	Lmna
0.105098	-0.24798	0.081	0.149	1	Nsun6
0.105169	-0.208177	0.144	0.224	1	Uqcc3
0.105335	-0.192023	0.1	0.179	1	Ythdf1
0.105568	-0.235827	0.556	0.701	1	Ptpn6
0.10582	-0.13981	0.562	0.642	1	Glipr2
0.105857	-0.135476	0.35	0.463	1	Pum2
0.105904	-0.239442	0.094	0.164	1	Zrsr2
0.105918	0.0275055	0.056	0.119	1	Xrcc4
0.106009	-0.164533	0.081	0.149	1	Chchd3
0.106009	-0.375551	0.081	0.149	1	Dnmt3a
0.106009	-0.153284	0.081	0.149	1	Zfp622
0.10609	-0.357958	0.106	0.179	1	Trf
0.106175	-0.190825	0.319	0.403	1	Atf7ip
0.106641	-0.279269	0.144	0.224	1	Tpp2
0.106884	0.357618	0.238	0.149	1	Tnnt1
0.106902	0.00389589	0.075	0.149	1	Stat2
0.10711	-0.770346	0.331	0.418	1	Gm26740
0.107293	0.176445	0.131	0.06	1	Naxe
0.107293	0.360066	0.131	0.06	1	Ints3
0.107293	0.182391	0.131	0.06	1	Glod4
0.107492	0.348255	0.606	0.493	1	Ceacam1
0.107626	-0.255244	0.2	0.299	1	N4bp2l2
0.107675	0.447169	0.394	0.269	1	Fmo5
0.107736	0.282519	0.169	0.09	1	Vps37a
0.10785	-0.244565	0.081	0.149	1	Mecp2
0.108185	0.438022	0.131	0.06	1	Hist2h2ac
0.10844	-0.155488	0.256	0.358	1	Il10rb
0.108525	-0.35265	0.094	0.164	1	Strn4
0.108591	-0.0800575	0.106	0.179	1	Ctdnep1
0.108762	0.493521	0.188	0.104	1	Hist1h1d
0.109115	-0.198533	0.069	0.134	1	Ly96
0.109115	-0.252981	0.069	0.134	1	Retreg3
0.109189	-0.460607	0.375	0.463	1	Mier1
0.109295	0.29532	0.806	0.761	1	Dstn
0.10941	-0.0886464	0.094	0.164	1	Babam1
0.109632	0.287985	0.194	0.104	1	Mrps18a
0.10991	-0.271814	0.269	0.373	1	Trib1
0.109923	-0.264691	0.3	0.403	1	Actr10
0.10998	-0.169696	0.175	0.269	1	Shkbp1
0.110047	0.0529948	0.112	0.045	1	Lair1
0.110047	0.0805735	0.112	0.045	1	Gnpat
0.11006	0.273831	0.419	0.328	1	Slc25a24
0.110269	-0.217338	0.269	0.358	1	Ube2k
0.11039	0.202272	0.194	0.104	1	Mapre2
0.110439	-0.182713	0.475	0.567	1	Brk1
0.111122	-0.088901	0.069	0.134	1	Ttc39b
0.111138	-0.0615174	0.106	0.179	1	Btbd9
0.111343	-0.373715	0.125	0.194	1	Rnf146
0.111531	-0.376591	0.4	0.478	1	Lpcat2
0.112278	0.28283	0.219	0.119	1	Szrd1
0.112846	-0.394217	0.212	0.284	1	Vezf1
0.113527	0.442439	0.262	0.164	1	Ywhaq
0.113921	-0.049407	0.344	0.448	1	Ube2d2a
0.114027	0.0940082	0.112	0.045	1	Nde1
0.114027	0.226604	0.112	0.045	1	Cacul1
0.114095	0.317309	0.269	0.179	1	Tubb4b
0.1141	-0.311166	0.231	0.313	1	Irf9
0.114187	0.2032	0.106	0.045	1	Lockd
0.11437	-0.172887	0.2	0.299	1	Ensa
0.114441	-0.204999	0.162	0.239	1	Yaf2
0.114764	-0.0606692	0.225	0.328	1	Impa2
0.11504	0.0943788	0.112	0.045	1	Afg3l1
0.115531	0.170764	0.256	0.149	1	Ubr4
0.115771	0.234835	0.188	0.104	1	Lpcat1
0.115955	-0.106317	0.05	0.104	1	Rab23
0.116059	0.0740128	0.112	0.045	1	Inpp5a
0.116059	0.0776051	0.112	0.045	1	Usf3
0.11624	-0.373147	0.306	0.403	1	Polr2k
0.116267	0.0605216	0.069	0.134	1	Clcn4
0.116271	-0.163165	0.425	0.522	1	Rab11a
0.116483	0.11727	0.131	0.06	1	Lcor
0.116556	-0.624909	0.15	0.224	1	Plgrkt
0.116606	-0.370282	0.144	0.224	1	Trim11
0.116726	1.69992	0.344	0.254	1	Hist1h2ap
0.11682	-0.108845	0.056	0.119	1	Ralgapa2
0.117153	-0.623515	0.05	0.104	1	Zfp513
0.117153	-0.197433	0.05	0.104	1	Fut8
0.117199	-0.229261	0.1	0.164	1	Mpp5
0.117205	-0.0612954	0.15	0.239	1	Casp1
0.117435	0.202405	0.131	0.06	1	Ube2e1
0.117756	0.255392	0.675	0.612	1	Arf1
0.118133	-0.0626127	0.238	0.358	1	Ly6e
0.118245	0.199933	0.212	0.119	1	Ptpra
0.118402	-0.31706	0.125	0.209	1	Gtf3c6
0.118712	-0.0754815	0.306	0.403	1	Bsg
0.118839	0.252174	0.438	0.328	1	Cited2
0.118991	0.020612	0.931	0.94	1	Rpl35a
0.119103	0.168343	0.056	0.119	1	Fn1
0.119103	-0.0506788	0.056	0.119	1	Hspa13
0.119247	-0.239597	0.444	0.552	1	Pde2a
0.119578	-0.495614	0.05	0.104	1	Sparc
0.119767	-0.365529	0.269	0.358	1	Nmt1
0.119887	0.0172516	0.288	0.388	1	Pik3cg
0.119971	-0.0809313	0.106	0.179	1	Kdm4a
0.119971	-0.288891	0.106	0.179	1	B430010I23Rik
0.120052	-0.411922	0.119	0.194	1	Dhx8
0.120094	0.0138191	0.125	0.209	1	Zfp36l1
0.120441	-0.199008	0.081	0.149	1	Gnl3l
0.121309	0.328942	0.275	0.194	1	Hdgf
0.121456	-0.271365	0.081	0.149	1	Taf4
0.121472	0.377813	0.331	0.239	1	Ugdh
0.12149	0.23814	0.462	0.358	1	Rpl3
0.121495	0.224979	0.319	0.224	1	Tmem165
0.121646	-0.155732	0.131	0.209	1	Tmem128
0.12187	-0.0832222	0.294	0.388	1	Vps29
0.121981	0.367697	0.8	0.687	1	Rps7
0.122043	-0.0595832	0.05	0.104	1	Ccnc
0.122104	-0.343267	0.55	0.672	1	Sun2
0.122104	-0.315866	0.331	0.403	1	Snx3
0.122407	-0.138959	0.094	0.164	1	Aacs
0.122474	-0.0655415	0.194	0.284	1	Bak1
0.12257	0.22916	0.238	0.149	1	Tex15
0.123075	-0.252935	0.662	0.791	1	Plp2
0.123111	-0.213394	0.562	0.657	1	Gnai3
0.123379	-0.0887219	0.094	0.164	1	Pspc1
0.123502	-0.257892	0.262	0.358	1	Zfand2b
0.123504	-0.232758	0.081	0.149	1	9330160F10Rik
0.123543	-0.292813	0.25	0.328	1	Mrpl24
0.123565	-0.243793	0.262	0.343	1	Abr
0.123815	-0.0912926	0.294	0.388	1	Ube3a
0.123993	0.209795	0.125	0.06	1	Tnfsf13
0.124547	-0.538329	0.05	0.104	1	Bhlhe40
0.124547	-0.303438	0.05	0.104	1	Nrm
0.124681	-0.256421	0.344	0.418	1	Ceacam10
0.124853	-0.565494	0.212	0.284	1	Trim25
0.125207	-0.237567	0.181	0.269	1	Rnf114
0.125317	-0.113734	0.156	0.239	1	Chmp1b
0.125379	-0.102582	0.119	0.194	1	Wdfy2
0.125529	-0.0865266	0.106	0.179	1	Atp1a1
0.125704	-0.2049	0.644	0.746	1	Lbr
0.126036	0.202005	0.125	0.06	1	Znrd1
0.126045	-0.148538	0.062	0.119	1	Ubac2
0.126265	-0.489367	0.394	0.448	1	Rasgrp2
0.126386	0.258362	0.175	0.104	1	Synj2bp
0.126628	-0.0443644	0.081	0.149	1	Sin3a
0.126649	-0.54246	0.075	0.134	1	Gt(ROSA)26Sor
0.126824	-0.379714	0.131	0.209	1	Selenow
0.126923	-0.148654	0.281	0.373	1	Mff
0.126956	0.26088	0.225	0.134	1	Srsf9
0.127186	2.25135	0.244	0.179	1	S100a4
0.12731	-0.179044	0.244	0.328	1	Mfsd14a
0.12733	-0.413108	0.094	0.164	1	Ifi30
0.127463	-0.00347446	0.55	0.627	1	Psme1
0.127476	-0.349117	0.281	0.358	1	Ubap2l
0.127564	0.445755	0.294	0.194	1	Furin
0.127593	-0.216021	0.262	0.358	1	Pdlim7
0.127778	-0.0753795	0.156	0.239	1	Snrpb2
0.127793	-0.285182	0.469	0.582	1	Orai1
0.128244	0.167584	0.106	0.045	1	Tacc3
0.12826	-0.287172	0.475	0.552	1	Atxn7l3b
0.128314	-0.0203645	0.131	0.06	1	Crebzf
0.128549	-0.3939	0.175	0.254	1	Cwf19l2
0.128675	-0.182453	0.1	0.164	1	Nabp2
0.12868	-0.370131	0.488	0.582	1	Baz2b
0.128744	-0.156319	0.081	0.149	1	Ninj1
0.128855	-0.447534	0.075	0.134	1	Ulk2
0.128862	0.126362	0.288	0.194	1	Sap30
0.128909	-0.273439	0.394	0.463	1	Syf2
0.129081	-0.33563	0.675	0.791	1	Cox6b1
0.129149	0.0993168	0.125	0.06	1	Ralgapb
0.129273	-0.209413	0.488	0.582	1	Sqor
0.129379	0.231969	0.106	0.045	1	Impad1
0.129379	0.115077	0.106	0.045	1	Pcyox1
0.129379	-0.0524588	0.069	0.134	1	Phf10
0.129408	-0.293162	0.369	0.463	1	Lgals9
0.129795	0.329031	0.344	0.269	1	Tmx3
0.129813	0.000404131	0.081	0.149	1	Ten1
0.129832	-0.134282	0.625	0.701	1	Hcst
0.129957	-0.127097	0.119	0.194	1	Ccdc174
0.130157	-0.344352	0.175	0.254	1	Fbxl3
0.130226	-0.266077	0.631	0.761	1	Arrb2
0.130252	0.305632	0.212	0.119	1	Adnp
0.130785	-0.0456658	0.662	0.716	1	Atp6v0e
0.130845	-0.358902	0.212	0.313	1	Xpo6
0.130888	-0.0812656	0.119	0.194	1	Optn
0.130983	-0.0350162	0.05	0.104	1	Opa1
0.131037	0.273777	0.281	0.179	1	Ppm1a
0.131181	-0.267353	0.356	0.448	1	Qk
0.131269	-0.242068	0.131	0.209	1	Nab1
0.131285	-0.31241	0.125	0.194	1	Adap1
0.131604	-0.215655	0.112	0.179	1	Mov10
0.131672	0.264404	0.106	0.045	1	Pde8a
0.131712	-0.27315	0.281	0.373	1	Mrpl14
0.131775	0.0496238	0.15	0.075	1	Pqbp1
0.132005	-0.157178	0.062	0.119	1	Fbxo46
0.132025	-0.122506	0.45	0.567	1	Wdr26
0.132237	-0.29462	0.15	0.224	1	Ist1
0.132301	-0.316588	0.05	0.104	1	Chsy1
0.132321	-0.397213	0.088	0.149	1	Smurf2
0.132827	-0.291296	0.35	0.448	1	Senp6
0.13283	0.28045	0.106	0.045	1	Hsd17b12
0.133223	-0.0867672	0.062	0.119	1	Slc35d2
0.133392	-0.228983	0.088	0.149	1	Atxn7
0.133534	-0.221876	0.212	0.299	1	Tmco1
0.133657	-0.301319	0.325	0.403	1	Rab1a
0.133666	0.19685	0.206	0.119	1	Setx
0.134155	-0.110674	0.081	0.149	1	Stx18
0.134232	-0.0954059	0.144	0.224	1	Supt5
0.13424	-0.0773586	0.106	0.179	1	Casp7
0.134481	-0.152243	0.094	0.164	1	Kxd1
0.134481	-0.108788	0.094	0.164	1	Klhl18
0.134813	0.143036	0.144	0.075	1	E2f8
0.134967	-0.118697	0.05	0.104	1	Zbtb42
0.13517	0.264392	0.106	0.045	1	Efr3a
0.13529	-0.161956	0.244	0.328	1	Csnk1g2
0.135475	-0.234335	0.519	0.612	1	Vapa
0.135651	-0.0941355	0.112	0.045	1	Nsf
0.135738	-0.423182	0.15	0.224	1	Foxo3
0.135763	-0.365064	0.1	0.164	1	Arhgap31
0.13602	-0.417729	0.312	0.403	1	Cyth4
0.136214	-0.247633	0.319	0.403	1	Cwc15
0.136238	-0.117345	0.106	0.179	1	Tacstd2
0.136259	-0.104493	0.15	0.239	1	Xylt1
0.136315	-0.0495917	0.05	0.104	1	Rnf24
0.136315	-0.0224291	0.05	0.104	1	Paics
0.136352	0.331697	0.106	0.045	1	Krt83
0.136697	-0.581131	0.506	0.582	1	Luc7l2
0.136929	-0.473169	0.062	0.119	1	Gabbr1
0.136963	-0.285245	0.194	0.269	1	Cnot4
0.137453	-0.0758135	0.394	0.493	1	Ap1s2
0.137542	0.00877257	0.069	0.134	1	H2-Eb1
0.137722	-0.479357	0.169	0.239	1	A530064D06Rik
0.138142	-0.176376	0.138	0.209	1	Rnf181
0.138182	-0.114543	0.062	0.119	1	Armt1
0.138416	0.00624047	0.644	0.761	1	Atp5j2
0.138685	-0.338368	0.325	0.433	1	Usp15
0.13874	0.13399	0.106	0.045	1	Sec22c
0.139044	-0.0376598	0.05	0.104	1	Pbdc1
0.13907	0.0867403	0.181	0.104	1	Elof1
0.139506	-0.265668	0.356	0.433	1	Bin2
0.13956	-0.106851	0.656	0.761	1	Rnasek
0.139562	-0.42491	0.119	0.179	1	Pknox1
0.139628	-0.145601	0.144	0.224	1	Rab3gap2
0.140066	0.735999	0.438	0.343	1	Rpl12
0.140423	-0.166224	0.05	0.104	1	Lat2
0.140817	-0.0878134	0.15	0.075	1	G3bp1
0.140942	0.093153	0.181	0.104	1	Pxylp1
0.141096	-0.340379	0.444	0.552	1	Rasgrp4
0.14185	0.14416	0.15	0.075	1	Siglecg
0.141854	-0.165436	0.175	0.254	1	Zyg11b
0.142074	-0.138608	0.1	0.164	1	Foxk1
0.1422	0.227232	0.125	0.06	1	Gabpa
0.142467	0.272611	0.162	0.09	1	Stt3b
0.14257	0.204479	0.631	0.552	1	AA467197
0.142953	-0.221123	0.15	0.224	1	Zfp281
0.143064	-0.126728	0.25	0.358	1	Dctn1
0.143214	-0.0709379	0.05	0.104	1	Gch1
0.143236	-0.165628	0.244	0.343	1	Creb1
0.1433	0.0888992	0.212	0.313	1	Arid2
0.143332	0.254084	0.125	0.06	1	Cdc27
0.143612	-0.0719398	0.106	0.045	1	Slc9a1
0.143785	-0.191346	0.138	0.209	1	Strap
0.143856	-0.576198	0.131	0.194	1	Smad4
0.143926	-0.176397	0.075	0.134	1	Klhl36
0.143926	-0.191766	0.075	0.134	1	Slc35b2
0.144215	0.185655	0.462	0.358	1	Abhd5
0.144462	-0.199426	0.175	0.254	1	Atp1b3
0.144743	-0.278729	0.138	0.209	1	Ppp2r2d
0.145191	-0.0930459	0.581	0.687	1	Capns1
0.145227	0.222868	0.144	0.075	1	Zcchc9
0.145964	0.259652	0.269	0.194	1	Cdk2
0.146071	-0.102706	0.156	0.239	1	Angel2
0.14636	0.0268446	0.075	0.134	1	Kat7
0.146498	-0.315937	0.819	0.896	1	Rps21
0.14675	-0.259937	0.262	0.343	1	Ube2r2
0.146769	-0.140479	0.125	0.06	1	Fam204a
0.14678	-0.430297	0.2	0.284	1	Pts
0.146794	-0.493006	0.162	0.239	1	Mlf2
0.147074	-0.14564	0.35	0.463	1	Tmem167
0.147078	0.258713	0.325	0.224	1	Atp5g1
0.147107	0.147311	0.2	0.119	1	1700020L24Rik
0.147193	-0.167707	0.238	0.328	1	Ppp2r1a
0.1472	0.0293885	0.062	0.119	1	Nubp2
0.14761	-0.103328	0.15	0.224	1	Pdpk1
0.147799	-0.153949	0.325	0.418	1	Ifngr2
0.147858	0.476956	0.119	0.06	1	Cdkn3
0.147929	-0.205995	0.088	0.149	1	Ube2g2
0.147929	-0.0727053	0.088	0.149	1	Dcaf7
0.14804	0.455486	0.2	0.119	1	Tcp1
0.148415	-0.149638	0.225	0.299	1	Prdm2
0.148468	0.29628	0.144	0.075	1	Itgav
0.148614	0.0540524	0.106	0.045	1	Txndc16
0.148614	0.0262716	0.106	0.045	1	Cxxc1
0.148692	-0.306267	0.537	0.582	1	Rabac1
0.148924	0.0063023	0.05	0.104	1	Eml3
0.149095	0.222692	0.125	0.06	1	Topbp1
0.149169	0.239519	0.444	0.313	1	Ppp2r5c
0.14972	-0.14421	0.1	0.164	1	Josd1
0.14972	-0.345072	0.1	0.164	1	Phf1
0.149885	0.0713463	0.106	0.045	1	6430531B16Rik
0.150201	-0.186875	0.25	0.343	1	Gcc2
0.150224	-0.845874	0.225	0.313	1	Egr1
0.150353	-0.338064	0.306	0.388	1	Fnbp1
0.15046	-0.0623257	0.15	0.224	1	Helz2
0.150827	-0.269636	0.35	0.418	1	Hsbp1
0.150866	-0.443343	0.156	0.224	1	Taz
0.1512	0.00838483	0.062	0.119	1	Herc6
0.151449	0.0310507	0.125	0.06	1	Dhx29
0.151743	-0.195	0.45	0.537	1	Arhgap9
0.1519	0.277864	0.194	0.119	1	Nucb1
0.151961	-0.285175	0.1	0.164	1	Lsm10
0.152007	-0.132415	0.312	0.418	1	Hp1bp3
0.152127	0.220641	0.681	0.567	1	Rps20
0.152406	0.064694	0.131	0.06	1	Cystm1
0.152443	-0.203505	0.312	0.388	1	Ramac
0.152583	-0.0887082	0.075	0.134	1	Phrf1
0.152853	-0.105966	0.238	0.328	1	Fgd3
0.152873	0.200534	0.169	0.104	1	Ano6
0.153091	-0.195797	0.1	0.164	1	Fkbp3
0.15333	0.202267	0.1	0.045	1	Hmgb3
0.153638	-0.160417	0.231	0.313	1	Uhrf1bp1l
0.153705	0.2576	0.319	0.239	1	Psmb2
0.153795	0.181659	0.175	0.104	1	St3gal2
0.153851	-0.136401	0.075	0.134	1	Tmco3
0.154222	-0.00420355	0.212	0.119	1	Zfr
0.154228	0.231678	0.138	0.075	1	Cenpj
0.154718	0.133629	0.875	0.851	1	Sem1
0.154815	0.266454	0.175	0.104	1	Dld
0.154836	0.383932	0.188	0.119	1	Cenpa
0.155023	-0.154789	0.319	0.403	1	Qsox1
0.155127	-0.206855	0.075	0.134	1	Idh3b
0.155989	-0.0968008	0.125	0.194	1	Arl6ip4
0.156123	-0.0273247	0.162	0.239	1	Timm17b
0.156203	-0.154877	0.5	0.582	1	Ndufb9
0.156242	-0.105745	0.088	0.149	1	Ttc13
0.156331	0.247753	0.119	0.06	1	Ints1
0.156369	0.231269	0.35	0.254	1	Rock2
0.156662	0.0434677	0.062	0.119	1	Phactr4
0.156665	-0.171105	0.194	0.269	1	Cir1
0.156697	-0.398362	0.169	0.239	1	Mospd2
0.157184	0.162779	0.219	0.134	1	Gemin7
0.157253	0.0379638	0.231	0.149	1	Srrt
0.157354	0.205909	0.1	0.045	1	Insig2
0.157611	0.173304	0.319	0.224	1	G3bp2
0.157937	-0.248736	0.6	0.716	1	Rac1
0.158109	-0.103519	0.125	0.194	1	Epsti1
0.158292	0.0355428	0.331	0.433	1	Bcap31
0.158348	-0.212447	0.056	0.104	1	Cant1
0.158521	-0.707459	0.206	0.269	1	Trem1
0.158527	-0.135246	0.4	0.493	1	Nr3c1
0.158713	0.217341	0.1	0.045	1	Hmmr
0.159386	-0.195293	0.194	0.269	1	Mrps24
0.159448	0.138026	0.062	0.119	1	Abcf3
0.159468	-0.0828532	0.131	0.209	1	Vill
0.159539	-0.318832	0.394	0.478	1	Bptf
0.159911	-0.216654	0.088	0.149	1	Tec
0.160081	0.128015	0.1	0.045	1	Phkb
0.16025	-0.199156	0.125	0.194	1	Smad2
0.160282	-0.250514	0.762	0.836	1	Laptm5
0.161172	-0.373386	0.444	0.522	1	Tmem154
0.161494	-0.327672	0.169	0.239	1	Ighm
0.16169	-0.232478	0.481	0.582	1	Pxn
0.162142	-2.32412	0.194	0.269	1	Cxcl2
0.162202	0.0984508	0.325	0.224	1	Snrpd2
0.162363	0.163513	0.138	0.075	1	Mrpl45
0.162394	0.230458	0.125	0.06	1	Sgk1
0.162412	-0.258579	0.125	0.194	1	Hspe1
0.1625	0.156727	0.3	0.224	1	Zfc3h1
0.162774	-0.0650594	0.619	0.716	1	Mapk3
0.162843	0.133358	0.1	0.045	1	Kif15
0.163589	0.250235	0.2	0.119	1	Snrpd1
0.163883	0.601247	0.119	0.06	1	Hist1h3c
0.163996	-0.278746	0.537	0.627	1	Srpk2
0.164288	-0.0537489	0.075	0.134	1	Lactb
0.164682	-0.242037	0.606	0.687	1	Hnrnpf
0.164746	0.118754	0.138	0.075	1	Chuk
0.164976	-0.195733	0.556	0.657	1	Efhd2
0.165133	0.0144802	0.062	0.119	1	Tmed4
0.165358	0.256453	0.506	0.388	1	Hsd11b1
0.166067	0.316847	0.744	0.657	1	Rpl7a
0.166361	-0.163709	0.294	0.388	1	Pik3cd
0.166495	0.183588	0.288	0.194	1	Tbrg1
0.166735	-0.216934	0.206	0.269	1	Tug1
0.166762	-0.0507492	0.188	0.269	1	Parp14
0.166779	-0.229622	0.375	0.478	1	Ythdc1
0.166835	-0.141248	0.331	0.403	1	Plcg2
0.166923	-0.165645	0.094	0.149	1	Trim39
0.167071	-0.185344	0.262	0.343	1	Timm8b
0.167307	-0.157657	0.431	0.522	1	6430548M08Rik
0.167458	0.109556	0.175	0.104	1	Mrps17
0.167485	-0.30849	0.344	0.433	1	Trim12a
0.168167	-0.574621	0.3	0.358	1	Dennd1c
0.168196	-0.538083	0.881	0.91	1	Rpl41
0.168336	-0.0460767	0.075	0.134	1	Gm47664
0.16837	-0.0993799	0.1	0.164	1	Uba6
0.168439	-0.34198	0.269	0.343	1	Ifrd1
0.168475	0.203518	0.1	0.045	1	Galnt7
0.168727	-0.099618	0.088	0.149	1	Lpp
0.169044	-0.219475	0.556	0.642	1	Plaur
0.169591	-0.0772044	0.1	0.164	1	Samm50
0.169591	-0.245567	0.1	0.164	1	Chm
0.169639	0.113189	0.175	0.104	1	B3gat3
0.169906	0.170588	0.1	0.045	1	Pggt1b
0.169925	0.282668	0.131	0.075	1	Letm1
0.169979	-0.126532	0.112	0.179	1	Ogfr
0.170116	0.00851486	0.206	0.299	1	Mthfsl
0.170153	-0.1807	0.269	0.343	1	Trappc6b
0.170361	0.523516	0.525	0.493	1	Acsl1
0.170657	-0.426778	0.35	0.418	1	Xiap
0.170818	-0.245239	0.138	0.075	1	Rgs1
0.170818	-0.127645	0.1	0.164	1	Itgb1bp1
0.170818	-0.0728308	0.1	0.164	1	Zfp740
0.171108	0.175713	0.238	0.164	1	Ate1
0.171563	-0.247746	0.388	0.478	1	Ipcef1
0.171841	-1.32929	0.238	0.313	1	Il1rn
0.171868	-0.245538	0.081	0.134	1	Pdhb
0.17192	0.269855	0.156	0.09	1	Virma
0.172243	-0.197109	0.25	0.328	1	Prpf38b
0.172467	-0.261352	0.338	0.403	1	Csde1
0.172678	0.222723	0.794	0.701	1	Ncf4
0.172795	0.175284	0.1	0.045	1	Jag1
0.172834	-0.226445	0.425	0.507	1	Apobr
0.173037	-0.0174292	0.119	0.06	1	Tagap
0.173318	0.223734	0.306	0.209	1	Cct7
0.173365	-0.151232	0.85	0.866	1	Rhoa
0.173549	-0.178522	0.144	0.209	1	Mvb12a
0.173604	-0.215834	0.056	0.104	1	Ddx21
0.173675	-0.208186	0.494	0.597	1	Cdc42ep3
0.173796	-0.158628	0.594	0.701	1	C5ar1
0.174317	-0.374835	0.181	0.254	1	Ski
0.17456	-0.363052	0.094	0.149	1	Pttg1
0.174749	-0.271973	0.312	0.388	1	Sppl2a
0.174973	-0.238756	0.156	0.224	1	Mysm1
0.175181	0.0379808	0.144	0.075	1	Smim12
0.175243	-0.107128	0.088	0.149	1	Mgrn1
0.175858	-0.202968	0.094	0.149	1	Ldah
0.175898	-0.27099	0.4	0.493	1	Atp6v0d1
0.177022	-0.232672	0.331	0.388	1	Rassf2
0.177119	-0.434986	0.575	0.642	1	Calm3
0.177196	0.115529	0.1	0.045	1	Cenpe
0.177196	0.0111664	0.1	0.045	1	Taf2
0.177203	-0.135098	0.212	0.284	1	Mrps33
0.177806	0.243246	0.412	0.343	1	Arglu1
0.17786	-0.415459	0.369	0.418	1	Cmtr1
0.178031	0.0672088	0.181	0.104	1	Etv6
0.178219	0.308073	0.206	0.134	1	Coro1c
0.178238	-0.187107	0.238	0.313	1	Pcsk7
0.178324	-0.0579976	0.1	0.164	1	Oard1
0.178682	0.0721242	0.1	0.045	1	Dop1a
0.178702	0.307826	0.281	0.209	1	Mcee
0.178946	-0.296242	0.438	0.522	1	4932438A13Rik
0.179167	-0.159192	0.238	0.313	1	Gpbp1
0.179583	-0.0868353	0.294	0.403	1	Rad21
0.179974	-0.395655	0.188	0.254	1	Inpp5k
0.180005	-0.0884747	0.056	0.104	1	Serpinb2
0.180233	-0.0441449	0.212	0.299	1	Senp7
0.180368	-0.331978	0.256	0.313	1	Pnpla7
0.18037	-0.282655	0.456	0.597	1	Mbd2
0.180862	-0.589461	0.481	0.582	1	Cdk11b
0.180928	-0.146229	0.069	0.119	1	Sipa1l2
0.18138	0.343764	0.512	0.433	1	Alox5
0.181426	-0.283537	0.156	0.224	1	Tbc1d15
0.181436	-0.387758	0.106	0.164	1	Arrb1
0.181537	-0.331127	0.262	0.328	1	Atrn
0.182052	-0.114888	0.262	0.343	1	Cers6
0.182194	-0.261315	0.281	0.373	1	Pip4k2a
0.182436	-0.156137	0.069	0.119	1	Wdyhv1
0.182519	0.0807364	0.2	0.119	1	Gclm
0.182539	0.35972	0.256	0.179	1	Hist1h2br
0.183171	0.0911333	0.175	0.104	1	Ptbp2
0.183194	0.0736305	0.1	0.045	1	Fam53c
0.183194	0.161536	0.1	0.045	1	Atrnl1
0.18327	-0.113413	0.056	0.104	1	Rnf103
0.183346	-0.297526	0.325	0.418	1	Stx7
0.183365	0.161694	0.219	0.149	1	Pfdn1
0.183414	-0.222308	0.506	0.597	1	Mafg
0.183551	-0.192657	0.162	0.239	1	Rnf38
0.183556	0.216976	0.231	0.149	1	Slmap
0.183709	-0.0829646	0.138	0.209	1	Tlr4
0.183822	0.000699578	0.075	0.134	1	AI837181
0.184569	0.391127	0.381	0.299	1	Etfb
0.184617	-0.0500631	0.2	0.284	1	Ints6l
0.18476	-0.403571	0.275	0.343	1	Zfp106
0.184919	-0.222001	0.056	0.104	1	Rnf170
0.184919	-0.343753	0.056	0.104	1	Mprip
0.185097	0.370168	0.375	0.284	1	2023-09-01
0.185482	-0.396593	0.069	0.119	1	Akap8
0.185494	0.21176	0.562	0.418	1	Rps17
0.185502	0.344844	0.175	0.104	1	Arl8b
0.185825	-0.292572	0.156	0.224	1	Hps3
0.185898	0.267307	0.356	0.284	1	Ranbp9
0.186579	-0.0249116	0.056	0.104	1	Ccdc88a
0.186718	0.187243	0.131	0.075	1	Mon1b
0.186718	0.259325	0.131	0.075	1	Sucla2
0.186916	-0.596273	0.162	0.224	1	Cep83
0.18698	0.183083	0.15	0.09	1	Atad1
0.187018	-0.489146	0.069	0.119	1	Col3a1
0.18779	0.0777227	0.1	0.045	1	Lactb2
0.187845	-0.264844	0.356	0.448	1	Tmem234
0.187864	-0.339962	0.094	0.149	1	Emc6
0.18825	-0.260202	0.056	0.104	1	Rab13
0.18825	-0.0190396	0.056	0.104	1	Zkscan6
0.188565	-0.228319	0.069	0.119	1	Sf3a2
0.188588	-0.243019	0.194	0.269	1	Cebpz
0.188703	0.12889	0.112	0.06	1	Trappc11
0.188703	-0.131122	0.081	0.134	1	Cog1
0.188711	0.0804114	0.138	0.075	1	Hcfc1
0.18904	0.164624	0.175	0.104	1	Tmem9b
0.189231	0.0198013	0.162	0.09	1	Epc1
0.189589	-0.104963	0.219	0.299	1	Klhl9
0.18963	-0.312654	0.131	0.194	1	Ltbr
0.189756	0.109107	0.238	0.149	1	Psmd12
0.189932	-0.100708	0.056	0.104	1	Kdsr
0.19003	-0.526819	0.381	0.448	1	Ezr
0.190159	-0.0353038	0.081	0.134	1	Gpatch2l
0.190747	-0.128796	0.269	0.358	1	Khdrbs1
0.190918	0.151764	0.744	0.701	1	Lamtor4
0.191042	0.0850792	0.119	0.06	1	Wdr61
0.191376	0.458321	0.138	0.075	1	C1qc
0.191525	0.229612	0.256	0.179	1	Tardbp
0.191625	-0.148347	0.056	0.104	1	Rapgef1
0.191625	-0.113585	0.056	0.104	1	Rfxank
0.191997	-0.289811	0.094	0.149	1	Pdia6
0.192089	0.231226	0.262	0.179	1	Ear2
0.192284	0.288198	0.288	0.209	1	Stk26
0.192441	0.225607	0.188	0.119	1	Kpnb1
0.192471	0.0398495	0.1	0.045	1	Chkb
0.192591	-0.104227	0.219	0.299	1	Asb7
0.192627	0.117376	0.175	0.104	1	Ganab
0.192808	-0.325075	0.144	0.209	1	Cox19
0.193096	0.180152	0.112	0.06	1	Knstrn
0.193329	-0.117537	0.056	0.104	1	Ccdc71l
0.193861	0.123344	0.156	0.09	1	Irak1
0.194084	0.0499435	0.231	0.149	1	Dapp1
0.194133	-0.012925	0.25	0.343	1	Stk11
0.194206	-0.333438	0.706	0.836	1	Pirb
0.195044	-0.157923	0.056	0.104	1	Gpaa1
0.195214	0.146246	0.938	0.925	1	Myl6
0.195275	-0.280294	0.594	0.627	1	Tomm7
0.195378	0.583284	0.244	0.179	1	Lgals1
0.195695	0.304567	0.206	0.134	1	Smarcc2
0.195725	-0.393757	0.131	0.194	1	Ing4
0.195923	-0.137344	0.275	0.343	1	Lman2
0.196078	-0.503335	0.262	0.343	1	Ctsz
0.19626	-0.211977	0.275	0.358	1	Nptn
0.196421	0.138576	0.156	0.09	1	Pex2
0.196486	0.0177946	0.244	0.343	1	Rel
0.196499	0.276174	0.312	0.239	1	Nucb2
0.196507	0.367315	0.438	0.343	1	Pdzd8
0.196578	-0.359067	0.262	0.328	1	Pqlc1
0.196771	-0.0440442	0.056	0.104	1	Tmem209
0.196771	0.000651199	0.056	0.104	1	Mrps25
0.196771	-0.0579996	0.056	0.104	1	Prmt1
0.196771	0.0269991	0.056	0.104	1	H2-Ab1
0.196861	-0.262295	0.762	0.836	1	Vasp
0.197069	-0.175604	0.225	0.299	1	Tor1a
0.197134	0.337498	0.188	0.119	1	Nup98
0.197529	-0.00850157	0.256	0.328	1	Arhgap25
0.197538	0.40303	0.238	0.164	1	Tuba1b
0.197612	-0.319584	0.094	0.149	1	4833407H14Rik
0.19804	-0.0893408	0.069	0.119	1	Sap130
0.198159	-0.140739	0.1	0.164	1	Amer2
0.198185	-0.246799	0.462	0.537	1	Fam129a
0.19832	0.035908	0.188	0.119	1	1700037H04Rik
0.19864	-0.0601219	0.331	0.418	1	Sema4a
0.198656	-0.0442287	0.388	0.478	1	Leprotl1
0.199069	0.172251	0.112	0.06	1	Vps18
0.199069	-0.100424	0.081	0.134	1	Plod1
0.199107	-0.0366641	0.162	0.239	1	Ndufa12
0.199347	-0.399371	0.456	0.537	1	Rsbn1l
0.199417	-0.165341	0.562	0.627	1	Twf2
0.199587	-0.121869	0.181	0.254	1	Rbbp6
0.199652	-0.178197	0.069	0.119	1	Slfn8
0.199828	-0.365206	0.106	0.164	1	Mob1b
0.19985	0.37026	0.338	0.254	1	Tram1
0.199872	0.818452	0.15	0.09	1	Hist1h2ae
0.200129	0.174401	0.25	0.164	1	1600014C10Rik
0.200254	-0.184814	0.162	0.239	1	Snu13
0.200306	-0.0704631	0.212	0.299	1	Fnip1
0.200474	-0.678929	0.256	0.328	1	Nfkbiz
0.200583	0.044176	0.081	0.134	1	Prpf38a
0.200583	-0.206756	0.081	0.134	1	Usp14
0.200708	-0.367079	0.15	0.209	1	Otub1
0.200775	-0.237427	0.238	0.299	1	Erbin
0.201085	0.0387008	0.481	0.433	1	Arfgef1
0.201198	-0.0654901	0.244	0.313	1	B4galt3
0.201274	-0.282113	0.069	0.119	1	Slc4a2
0.201415	-0.039653	0.319	0.209	1	Atxn2l
0.201901	-0.24822	0.094	0.149	1	Card9
0.202017	0.0117096	0.056	0.104	1	Ctu2
0.202017	0.000492388	0.056	0.104	1	Smad3
0.202096	-0.189702	0.2	0.269	1	Cs
0.202106	0.130766	0.112	0.06	1	Evi5
0.202106	0.367331	0.112	0.06	1	Hist1h3f
0.202313	0.113495	0.138	0.075	1	Tor1b
0.202487	0.15801	0.525	0.418	1	Rnaseh2c
0.202563	0.0774407	0.206	0.134	1	Tex261
0.202757	-0.31529	0.281	0.358	1	Krit1
0.20291	0.0961957	0.219	0.134	1	Calcrl
0.203788	-0.0663899	0.056	0.104	1	Hoxb4
0.204012	-0.223207	0.162	0.224	1	Sar1a
0.204047	0.205406	0.225	0.149	1	Atxn7l1
0.204497	0.143728	0.169	0.104	1	Eif2ak2
0.204609	-0.687745	0.375	0.418	1	Zfand3
0.20463	0.33329	0.488	0.433	1	Ak2
0.204706	0.247327	0.131	0.075	1	Lmo1
0.204846	-0.197615	0.144	0.209	1	Rps27rt
0.204922	0.105723	0.194	0.119	1	Tpd52l2
0.205006	-0.089836	0.312	0.388	1	Pabpn1
0.205104	-0.471154	0.281	0.328	1	Sos2
0.205117	0.0224768	0.138	0.075	1	Bmpr1a
0.205571	-0.1729	0.056	0.104	1	Nfkbib
0.20565	-0.147343	0.331	0.403	1	Eif4a2
0.205801	-0.185575	0.344	0.433	1	Atp5a1
0.206635	-0.309029	0.219	0.284	1	Kmt5b
0.206748	0.280648	0.525	0.433	1	Ncoa4
0.206906	-0.191833	0.119	0.179	1	Dubr
0.207076	0.199087	0.319	0.239	1	Dars
0.207435	-0.0895901	0.256	0.343	1	Pqlc3
0.207726	-0.127906	0.094	0.149	1	Cdyl
0.207795	0.0852898	0.125	0.194	1	Elk4
0.20828	0.534353	0.112	0.06	1	Cd72
0.208419	-0.174425	0.125	0.179	1	Jtb
0.20903	0.110711	0.131	0.075	1	Rbbp8
0.20917	-0.0675288	0.056	0.104	1	Mib2
0.20917	0.124233	0.056	0.104	1	Cd3d
0.209845	-0.365251	0.081	0.134	1	Rgs10
0.209845	0.0267257	0.112	0.06	1	Naa16
0.209956	-0.317749	0.162	0.224	1	Gltp
0.21003	-0.21849	0.138	0.194	1	Gm31814
0.210337	0.160892	0.381	0.284	1	Atp5g3
[truncated: 3,167 more rows]

## Sheet: Neutrophil GOBP Up
	Term	Overlap	P.value	Adjusted.P.value	Old.P.value	Old.Adjusted.P.value	Odds.Ratio	Combined.Score	Genes
1	innate immune response in mucosa (GO:0002227)	2/21	1.04799e-05	0.000631501	0	0	700.912	8036.69	CAMP;LTF
2	mucosal immune response (GO:0002385)	2/28	1.88508e-05	0.000631501	0	0	512.026	5570.3	CAMP;LTF
3	antibacterial humoral response (GO:0019731)	2/44	4.71017e-05	0.00105194	0	0	316.714	3155.49	CAMP;LTF
4	antimicrobial humoral immune response mediated by antimicrobial peptide (GO:0061844)	2/64	0.000100177	0.00167797	0	0	214.333	1973.7	CAMP;LTF
5	defense response to Gram-negative bacterium (GO:0050829)	2/73	0.000130471	0.00174831	0	0	187.08	1673.31	CAMP;LTF
6	defense response to bacterium (GO:0042742)	2/176	0.000756706	0.00844989	0	0	75.9425	545.764	CAMP;LTF
7	antifungal humoral response (GO:0019732)	1/5	0.00124947	0.0111564	0	0	1249.44	8352.53	LTF
8	positive regulation of osteoblast proliferation (GO:0033690)	1/6	0.00149922	0.0111564	0	0	999.5	6499.56	LTF
9	iron coordination entity transport (GO:1901678)	1/7	0.00174892	0.0111564	0	0	832.875	5287.72	LTF
10	iron import into cell (GO:0033212)	1/7	0.00174892	0.0111564	0	0	832.875	5287.72	LTF
11	regulation of osteoclast development (GO:2001204)	1/8	0.00199856	0.0111564	0	0	713.857	4436.86	LTF
12	innate immune response (GO:0045087)	2/302	0.0022052	0.0111564	0	0	43.7667	267.718	CAMP;LTF
13	regulation of tumor necrosis factor superfamily cytokine production (GO:1903555)	1/9	0.00224816	0.0111564	0	0	624.594	3808.55	LTF
14	positive regulation of toll-like receptor 4 signaling pathway (GO:0034145)	1/10	0.00249771	0.0111564	0	0	555.167	3326.77	LTF
15	negative regulation of lipopolysaccharide-mediated signaling pathway (GO:0031665)	1/10	0.00249771	0.0111564	0	0	555.167	3326.77	LTF
16	negative regulation by host of viral process (GO:0044793)	1/12	0.00299665	0.0118103	0	0	454.182	2638.91	LTF
17	modulation by host of viral process (GO:0044788)	1/12	0.00299665	0.0118103	0	0	454.182	2638.91	LTF
18	bone morphogenesis (GO:0060349)	1/14	0.0034954	0.0130107	0	0	384.269	2173.55	LTF
19	killing by host of symbiont cells (GO:0051873)	1/16	0.00399395	0.0135376	0	0	333	1839.15	CAMP
20	regulation of osteoblast proliferation (GO:0033688)	1/17	0.00424314	0.0135376	0	0	312.172	1705.22	LTF
21	negative regulation of ATPase activity (GO:0032780)	1/17	0.00424314	0.0135376	0	0	312.172	1705.22	LTF
22	negative regulation of osteoclast differentiation (GO:0045671)	1/20	0.00499044	0.0137285	0	0	262.842	1393.12	LTF
23	regulation of lipopolysaccharide-mediated signaling pathway (GO:0031664)	1/21	0.00523944	0.0137285	0	0	249.688	1311.24	LTF
24	neutrophil degranulation (GO:0043312)	2/481	0.00550062	0.0137285	0	0	27.1621	141.322	CAMP;LTF
25	neutrophil activation involved in immune response (GO:0002283)	2/485	0.00559032	0.0137285	0	0	26.9317	139.687	CAMP;LTF
26	neutrophil mediated immunity (GO:0002446)	2/488	0.00565804	0.0137285	0	0	26.7613	138.481	CAMP;LTF
27	regulation of cysteine-type endopeptidase activity (GO:2000116)	1/23	0.00573729	0.0137285	0	0	226.966	1171.32	LTF
28	regulation of toll-like receptor 4 signaling pathway (GO:0034143)	1/23	0.00573729	0.0137285	0	0	226.966	1171.32	LTF
29	defense response to fungus (GO:0050832)	1/24	0.00598614	0.01383	0	0	217.087	1111.12	LTF
30	negative regulation of cell development (GO:0010721)	1/26	0.00648369	0.0144802	0	0	199.7	1006.18	LTF
31	positive regulation of toll-like receptor signaling pathway (GO:0034123)	1/27	0.00673239	0.0145506	0	0	192.01	960.207	LTF
32	negative regulation of response to biotic stimulus (GO:0002832)	1/31	0.00772669	0.0161778	0	0	166.375	809.094	LTF
33	retina homeostasis (GO:0001895)	1/36	0.00896846	0.0171682	0	0	142.571	672.088	LTF
34	positive regulation of bone mineralization (GO:0030501)	1/36	0.00896846	0.0171682	0	0	142.571	672.088	LTF
35	transition metal ion transport (GO:0000041)	1/36	0.00896846	0.0171682	0	0	142.571	672.088	LTF
36	bone development (GO:0060348)	1/40	0.00996097	0.0185385	0	0	127.923	589.608	LTF
37	skeletal system morphogenesis (GO:0048705)	1/42	0.0104569	0.0189355	0	0	121.671	554.878	LTF
38	positive regulation of osteoblast differentiation (GO:0045669)	1/44	0.0109527	0.0193113	0	0	116	523.644	LTF
39	negative regulation of tumor necrosis factor superfamily cytokine production (GO:1903556)	1/48	0.0119436	0.0205185	0	0	106.106	469.792	LTF
40	iron ion transport (GO:0006826)	1/50	0.0124388	0.020835	0	0	101.765	446.438	LTF
41	negative regulation of cysteine-type endopeptidase activity (GO:2000117)	1/53	0.0131812	0.0214217	0	0	95.8798	415.061	LTF
42	negative regulation of viral genome replication (GO:0045071)	1/54	0.0134285	0.0214217	0	0	94.066	405.46	LTF
43	negative regulation of endopeptidase activity (GO:0010951)	1/63	0.0156525	0.0238345	0	0	80.375	334.129	LTF
44	amyloid fibril formation (GO:1990000)	1/63	0.0156525	0.0238345	0	0	80.375	334.129	LTF
45	regulation of viral genome replication (GO:0045069)	1/67	0.0166397	0.0247746	0	0	75.4886	309.199	LTF
46	defense response to Gram-positive bacterium (GO:0050830)	1/70	0.0173795	0.0247751	0	0	72.1957	292.57	CAMP
47	negative regulation of viral process (GO:0048525)	1/70	0.0173795	0.0247751	0	0	72.1957	292.57	LTF
48	regulation of osteoblast differentiation (GO:0045667)	1/83	0.0205804	0.0287268	0	0	60.7104	235.764	LTF
49	positive regulation of protein serine/threonine kinase activity (GO:0071902)	1/106	0.026223	0.0358559	0	0	47.3571	172.433	LTF
50	regulation of protein serine/threonine kinase activity (GO:0071900)	1/111	0.0274462	0.0367779	0	0	45.1932	162.493	LTF
51	negative regulation of response to external stimulus (GO:0032102)	1/118	0.0291566	0.0383038	0	0	42.4744	150.15	LTF
52	regulation of tumor necrosis factor production (GO:0032680)	1/124	0.0306208	0.0394537	0	0	40.3902	140.803	LTF
53	regulation of cytokine production (GO:0001817)	1/150	0.0369451	0.0464828	0	0	33.2987	109.83	LTF
54	positive regulation of protein kinase activity (GO:0045860)	1/154	0.0379152	0.0464828	0	0	32.4216	106.096	LTF
55	positive regulation of NF-kappaB transcription factor activity (GO:0051092)	1/155	0.0381576	0.0464828	0	0	32.2094	105.197	LTF
56	positive regulation of I-kappaB kinase/NF-kappaB signaling (GO:0043123)	1/171	0.0420291	0.0502848	0	0	29.1544	92.4018	LTF
57	regulation of I-kappaB kinase/NF-kappaB signaling (GO:0043122)	1/224	0.0547647	0.0643725	0	0	22.1659	64.3856	LTF
58	positive regulation of DNA-binding transcription factor activity (GO:0051091)	1/246	0.0600112	0.0693233	0	0	20.1531	56.6951	LTF
59	positive regulation of cell differentiation (GO:0045597)	1/258	0.0628631	0.0713869	0	0	19.2004	53.1236	LTF
60	negative regulation of signal transduction (GO:0009968)	1/267	0.0649975	0.0725805	0	0	18.5423	50.6836	LTF
61	supramolecular fiber organization (GO:0097435)	1/351	0.0847314	0.0930657	0	0	14.0321	34.6351	LTF
62	negative regulation of programmed cell death (GO:0043069)	1/381	0.091698	0.099093	0	0	12.9046	30.8324	LTF
63	positive regulation of cell population proliferation (GO:0008284)	1/474	0.113025	0.120201	0	0	10.3182	22.4951	LTF
64	negative regulation of apoptotic process (GO:0043066)	1/485	0.115521	0.120936	0	0	10.078	21.7514	LTF
65	positive regulation of intracellular signal transduction (GO:1902533)	1/546	0.12926	0.133237	0	0	8.92202	18.2538	LTF
66	regulation of apoptotic process (GO:0042981)	1/742	0.172253	0.174863	0	0	6.49595	11.425	LTF
67	regulation of gene expression (GO:0010468)	1/1079	0.242194	0.242194	0	0	4.38706	6.22093	LTF

## Sheet: Neutrophil GOBP Down
	Term	Overlap	P.value	Adjusted.P.value	Old.P.value	Old.Adjusted.P.value	Odds.Ratio	Combined.Score	Genes
1	cytokine-mediated signaling pathway (GO:0019221)	12/621	1.31211e-09	7.63649e-07	0	0	14.123	288.838	CCR1;CSF3R;RSAD2;IL1B;CXCR2;PIM1;TALDO1;SAMHD1;CD300LF;JUNB;MCL1;JAK1
2	cellular response to cytokine stimulus (GO:0071345)	8/482	3.42484e-06	0.000996628	0	0	10.6095	133.515	CCR1;CSF3R;DUSP1;IL1B;PIM1;JUNB;MCL1;JAK1
3	positive regulation of T cell cytokine production (GO:0002726)	3/21	8.89797e-06	0.00172621	0	0	92.3287	1073.75	RSAD2;IL1B;NLRP3
[truncated: 579 more rows]

[truncated: 21 more sheets: T cells DEG, Ts_GOBP Up, Ts_GOBP_Down, NKs DEG, NKs_GOBP_Up, NKs_GOBP_Down, ILC2 DEG, ILC2_GOBP_Up, ILC2_GOBP_Down, B cells DEG, Bcells_GOBP_Up, Bcells_GOBP_Down, Smooth muscle cells DEG, SMC GOBP Up, SMC GOBP Down, Fibroblasts DEG, Fibroblasts GOBP Up, Fibroblasts GOBP Down, Endothelial cell DEG, ECs_GOBP Up …]
