# Supplementary material for: Itaconate suppresses atherosclerosis by activating a Nrf2-dependent antiinflammatory response in macrophages in mice
Source: J Clin Invest. 2024 Feb 1;134(3):e173034. doi: 10.1172/JCI173034 (PMC10849764; doi:10.1172/JCI173034)
Supplement: Supporting data values [file jci-134-173034-s106.xlsx]

## Sheet: R-Figure 1
Fig 1A	Con	Athero		Fig 1B	Con	Athero
	0.795131	3.77056			0.667995	63.7264
	0.537039	4.32001			0.887566	76.0749
	0.719955	5.04054			0.911548	60.3537
	1.10388	4.56932			0.483722	132.07
	0.94173	3.7706			0.418297	44.7117
	1.48099	2.9747			0.651375	57.6095
	1.48452	3.38677			2.78859	90.528
	0.936756				1.6825	39.3242
					0.508409	70.8472
Fig 1C	Itaconate (abs con)			Itaconate (a.u.)			Isocitrate (a.u.)			a-Ketoglutarate (a.u.)			Succinate (a.u.)			Malate (a.u.)			Pyruvate (a.u.)			Citrate (a.u.)			Cis-Aconitate (a.u.)
	Con	Athero		Con	Athero		Con	Athero		Con	Athero		Con	Athero		Con	Athero		Con	Athero		Con	Athero		Con	Athero
	0.156265	0.382199		7184.99	10396.2		1.68823e+06	3.34516e+06		12659.7	32441		682237	617443		3.05731e+06	3.13619e+06		1430.03	7945.01		2.25245e+06	2.95167e+06		129523	95118.9
	0.168263	0.326465		6419.14	12784.7		1.71491e+06	2.28616e+06		23419.3	25040.4		601591	638852		2.71609e+06	3.71578e+06		1629.47	2577.54		1.87011e+06	1.82644e+06		119603	113766
	0.174994	0.532637		6643.5	16094.9		2.17867e+06	2.12866e+06		60060.8	36088.9		515071	678554		2.56748e+06	3.54606e+06		4925.79	7440.16		2.06747e+06	1.71653e+06		108820	100413
	0.216648	0.588556		7430.73	20382.2		1.27446e+06	2.22005e+06		18378.4	12687.3		639155	642470		2.85947e+06	5.46814e+06		2103.27	11347.8		1.60013e+06	1.75977e+06		99383.4	116980
	0.211984	0.430531		7015.23	14495.3		2.1659e+06	1.85018e+06		17526.5	65662.7		641932	412721		2.4566e+06	2.79661e+06		1844.98	7786.97		1.98435e+06	2.01474e+06		104763	131057
	0.168691	0.376088		6694.54	14638		1.71964e+06	2.28105e+06		14812.2	21169.7		619483	1.4509e+06		2.83197e+06	4.43655e+06		1466.08	4090.56		1.37263e+06	1.96253e+06		83630.9	164088
	0.18117	0.40987		5968.84	14017.5		1.55274e+06	1.76421e+06		10068.3	19871.8		549140	2.34032e+06		2.57818e+06	4.49081e+06		1420.23	3334.78		1.31677e+06	2.17881e+06		97063.4	168763
	0.162197			5931.83			1.54137e+06			5836.98			551551			2.46148e+06			791.85			1.42789e+06			63095.8
	0.159837			6894.88			1.48522e+06			7096.17			519699			2.13067e+06			906.05			1.41003e+06			83591.2
	0.207969			8373.09			1.69674e+06			30850.3			582762			2.6399e+06			3576.26			2.20717e+06			75926.9
	0.167465			8120.34			1.72177e+06			9842.13			644726			2.8896e+06			1601.63			2.0414e+06			113569
	0.179902			7433.36			2.16052e+06			14421.3			611552			2.80684e+06			1706.36			1.85023e+06			122161
Fig 1D	Occlusion(%)	Acod1+ area(%)
	50	23.3466
	30	18.4806
	90	3.33633
	90	0.06984
	40	20.7296
	20	16.8372
	60	9.15116
	70	1.95795
	30	34.0822
	20	23.4907
	20	27.5045
	20	25.6885
	15	29.2669
	85	2.41424
	60	2.72869
	90	1.84793
	90	0.881893
	50	3.03326
	85	0.93725
	70	1.03921
	70	0.562199
	70	2.48281

## Sheet: Figure 2
Fig 2C	Aortic Root- Lesion Area( WT vs Acod1-/-)
	Section #	WT																									Acod1-/-
	1	17831	7712.78	13184	9495.69	12504.4	38688.9	1774.19	3330.51	13815	16034.1	0	17963.1	33562.7	64431.6	3955.51	42779.7	10799.9	9228.67	18075.6	10701.1	2387.49	4548.65	6137.49	22464.2		34393.3	18274	26429.1	7640.63	18196	19619.6	7097.43	7998.18	17397.9	49180.5	22870.1	10977.5	53201.7	54931.7	99458.9	79949.9	72786.2	68519.1	36209	52076.6	33074.9	50372	77537.7
	2	32036.5	4665.01	14246	7217.09	24187.4	41881.5	2665.84	3214.75	13227.8	35850.7	205.515	31989.5	50275.8	78190.7	7899.97	50667.3	18123.7	10357	22152.7	19525.2	13541.9	4415.32	18913.2	26372.9		14060.1	28373.5	23403.8	7346.69	21445.7	18538.1	4900.49	20161.9	16364.5	48895.7	24540.8	17121.5	58690.2	47368.6	103639	93426.8	55059.8	74374.4	55775.2	45440.9	37812.2	66943.3	86166.8
	3	24732.6	12383.1	15053	13339.6	34575	43439.8	12843.4	4968.13	15651.7	52102	842.222	23956.2	48597.8	84144.1	15576.9	62171.6	34379.6	9642.3	30975.5	15361.6	18983.5	22143	21482.8	30181.5		32089	30821.4	21517.2	5138.19	25721.5	24065.2	7572.19	17568.3	10582.7	59897.2	28949	11424.3	84700.8	51525.8	127334	83140	62281.5	90595.1	58757.8	40197.7	55870.2	97533.2	113174
	4	18495	13745.9	18235.7	14702.4	51018	51740.4	21800.9	4168.84	15174.9	59541.5	196.41	19434.8	56304.6	100476	24202.7	67742.6	48768.2	7633.98	30594.4	23332.5	14815.9	22653.5	30290.7	31680.5		26017.8	26184.6	20446.8	11109.4	42240.8	28599.9	8366.93	16783.9	18995.2	75544.4	30919.6	12219.7	104019	60346.6	130132	90007.2	67390.7	107554	73597.2	48218	66645.4	103766	132899
	5	23701.1	13077.9	31086.5	21980	38809.8	52550.1	30225	27541	14563	55268.6	246.488	34500.5	67871.4	106270	39248.2	81767.7	59496.6	11130.3	39798.4	23046.3	23261.6	32243.1	16501.7	36942.6		21796.6	42287.5	41943	14393.6	45413.5	26020	19388.7	14484.3	21597.3	62263.9	32736.7	14707.3	122376	68564.6	132759	104064	63440.4	127352	82264.6	73126.3	64716.4	105805	142601
	6	32103.8	32881.6	36410.9	21311	59266.5	46343.7	30779.1	24817.2	18087.3	61362.5	321.28	44499.9	77483.1	100615	49031	82088.3	62280.2	16752.1	38216.1	28213.5	24935	36344.3	20512.5	57256.8		37539.2	40962.2	43127	19810.5	42520.9	26531.2	19745.7	22600.8	22798.5	64634.5	41398.9	10346	118104	67108.5	145573	118981	66046.4	132348	79456.3	78134.1	66108.9	119903	165469
	7	24595.2	32936.2	36564.7	17680.3	53075	49444.6	28891.1	29716.4	12129.9	62732.8	754.422	54044.6	93296	99646.2	47490.2	88432	54823.8	16841.2	35720.6	28986.1	24158.4	41105	17931.2	39629.3		40266.6	42508.9	43438.6	21477.7	44039.5	34923.6	18953.6	28023.5	32475.3	65591.8	37543.6	6543.31	118822	79495.3	130799	123533	74227.4	120622	68668.1	69918.7	62376.4	110879	157304
	8	30856.5	29207.3	39360	8378.75	63077.6	49330.8	24867.3	28378	22089.6	53584.2	3223.86	47287.3	81172.6	100683	46897.8	90569.7	52657.4	22324.4	37062.3	25524.2	14457.6	42413.5	18644.6	37685.4		40489.7	29402.2	32700.4	19300.4	44086.9	21819.6	18474.2	19004.9	34753.5	64211.1	27466.2	14511.6	122177	83839.8	151327	123078	78827.4	121492	73484.7	68047	51782.6	91116	147153
	9	26589.7	22895.9	19458.8	10539.1	18570.6	50001.3	17714.6	26916	22864.9	35896.9	1216.83	43263.5	62778.4	80506.6	53575.7	83200.4	43708.4	22661.9	35125.5	26025	15526.1	39412.1	20915.7	36067.9		39057	31248.2	29762.5	17244	29556.5	28105.6	10842.2	22589.8	47010.9	66912.1	28796.8	13515.2	112387	91069.2	149322	103048	74123.3	124052	70573.6	66196.7	45679.6	96864.6	160369
	10	24506.1	14408.5	14483.3	7314.17	13810.2	39895.3	11646.7	21009.4	22472	29440	1602.5	36953	58886.6	74747.7	51052.9	77707.5	38203	20711.5	25949.5	27088.3	16173.3	39157.8	18130.9	35025.4		15675.4	35690.4	29168.2	15150.8	23712.7	22889.4	9083.64	24430.3	51341.1	66673.4	27250.9	12371.2	102717	73119.8	153782	87706.8	66257.8	114839	68917.1	69399.7	32546.8	76396.3	136805
Fig 2C	Aortic Root- Necrotic Area( WT vs Acod1-/-)
	Section #	WT																									Acod1-/-
	1	0	106.809	0	0	0	267.3	0	0	0	0	0	0	2511.06	528.096	0	1553.07	859.781	0	0	0	0	0	0	787.591		1549.37	67.633	0	0	170.508	114.457	7097.43	0	0	1363.16	0	0	2993.63	5450	5668	8927	678.33	12165.1	1958.9	757	408.429	2525	2577
	2	0	611.899	0	0	0	1357.96	0	0	277.055	0	0	1615.51	6501.04	1893.7	0	2996.88	3017.69	0	0	0	0	0	359.651	1068		1430.98	196.397	142.42	220.459	662.73	106.002	4900.49	1927.68	0	3067.12	0	0	2819.98	5299	15976	11532.9	1723	10078.7	3794.22	3984	429.24	8990	6575
	3	273.786	797.206	117.104	172.335	637.315	1356.66	0	0	459.807	1423.65	0	1703.3	5433.14	9957	2345.86	2086	5268.62	0	664.672	0	0	2568.29	470.864	1537.46		1877.52	436.366	271.184	295.246	350.668	597.646	7572.19	1796.96	2739.98	5096.9	0	0	11738	8334	20990	15813.6	3015.09	12895.4	3202	3229.06	1506.89	12360.2	10564.5
	4	1859.5	949.055	110.669	758.6	1192.69	8892.43	5300.47	491.025	608.741	3713.58	0	995.057	7017.97	18525	1499.74	12000.7	3586.76	0	3280.44	0	0	2009	895.552	1562.83		6252.18	7698.6	197.048	492.944	528.712	642.518	8366.93	2068.16	3242.07	9568.16	0	2499.35	32469	8755.2	30948.2	27992	3728.54	16259.1	3388	4786.03	4840.01	26853	29534.3
	5	5428.89	1297.79	1563.53	898.745	9107.71	10587.9	8627.08	663.371	2594.3	19138.3	1916.62	4358.09	5553.23	15834	5310.22	20869.4	1928	0	8490.5	0	475.416	2591	1218.13	1670.79		7014.64	2347.22	6193.63	1179.03	4074.18	831.762	19388.7	5600.94	10459.2	7851.2	2568.29	2327	37280.8	12176.1	30102.8	37575	11393	32005.7	8709	11356	16607	31146	35364.9
	6	9735.97	2418.55	2066.04	1103.6	14098.8	5595.08	7968.91	6541.36	4436.13	18987.4	1464.62	4020.55	6671.75	20525	6736.47	22578.7	1876	0	7312.69	672.477	1326.74	3109	2686	4395.16		6531.18	21024.3	13064.1	1588.62	1558.82	1193.34	19745.7	5986.6	9578.56	11008.7	2067.51	5600.29	38520.4	12872	37945	46988.8	3296	38527.6	8459	12222.3	14850	35620	33825.4
	7	11253.8	158.679	563.829	219.409	6504.4	7035.64	7438.22	2961.11	1276.66	11341.1	0	1845.73	8207.99	4441.98	2940.95	19609.8	2950.05	0	4354.19	652.315	1877.6	4124.61	2817.38	1287.07		40266.6	18533.3	13244.3	1590.55	271.835	1462.57	18953.6	6090.01	7457.08	11246.1	1266.26	2060.35	48292.1	12146	37795	46496	4163.63	37894.1	1506	14019	18934	33499	40167.8
	8	4779.22	434.415	524.159	216.191	16921.5	7745.84	952.784	3285.64	1456.82	8364.33	0	1432.75	10292.9	6649	3160.77	21426.2	2008.33	1525.1	1579.73	0	0	4836.76	2454.47	2084.42		12784	16612	3248.66	691.041	552.123	1339.01	18474.2	3911.29	4713.19	9595.47	0	2795.92	42629.4	10524	48052.8	48337.7	1754.68	35332.3	2068.81	19611.7	12379	27141	35173.6
	9	0	440.918	519.607	214.261	15389.5	1837.93	0	0	319.979	5581.43	0	1946.54	12112.4	1548	0	17452.5	3633	0	0	0	0	2591.05	1932.88	1180.41		10247.8	9554.89	2195.37	507.021	1640.1	297.197	10842.2	2193.03	8868.37	7011.58	0	0	26373.6	9315	44090.8	33808	1709.81	24674.8	2964.36	18869.7	5743	27304.2	39091.4
	10	0	191.845	0	0	0	1491.29	0	0	0	2468.78	0	625.65	8368.24	1939	0	13169.2	1389	0	0	0	0	0	0	588.58		3020.74	12888.7	3924.04	230.99	195.097	416.856	9083.64	0	0	3243.37	0	0	14650.1	6147	44860.8	17509	733.611	24947.3	2819.98	16116	230.879	18411.8	30870.8
Fig 2C	BCA- Lesion Area( WT vs Acod1-/-)
	Section #	WT											Acod1-/-
	1	1037.45	161.444	1182.91	96.953	977.948	1829.44	9377.81	9634.26	47.394	180.748		0	0.757	16443.1	1129.67	995.499	1422.16	211.435	13925.8	368.226	12533.3
	2	1964.05	191.309	2485.82	275.385	3652.72	3043.52	9431.05	8021.66	57.349	85.7864		2569.25	221.931	20180.4	536.165	1642.25	4765.73	1842.76	9010.67	1104.79	8109.6
	3	1339.97	80.235	6331.48	12.227	2667.72	2389.2	4442.41	14518.9	113.725	118.594		979.917	2320.49	22662.2	741.215	2380.76	7986.5	2356.09	13217.1	1138.22	11895.4
	4	616.452	296.918	14118.7	450.571	782.332	5595.24	3346.07	15719.1	110.37	114.612		1812.24	2367.66	21798.7	716.325	6627.53	11706.8	11405.7	22271.7	2861.3	20044.5
	5	3102.76	150.244	25839.4	133.851	6071.68	9568.26	8689.3	23482.6	3761.47	133.31		5565.05	942.477	20155.2	833.19	12494.5	18587.4	21734.8	22560.1	4727.21	20304
	6	6422.97	286.585	36966.4	64.275	12781.7	12801.7	15387.6	27406.3	1438.28	407.116		9948.39	641.772	18346.3	2544.47	24180.2	27068.9	18424.4	27880.2	21958.2	25092.2
	7	2453.47	811.385	46275.8	372.338	4534.6	11968.8	10930.2	25797.2	513.764	1000.35		8326.91	1321.74	19247.6	6252.16	24711.2	19971.7	6832.91	25240	16596.7	22716
	8	784.496	737.101	23403.6	745.217	823.775	2455.53	1859.74	29528.1	839.032	583.189		8770.88	1858.01	17184.7	3644.93	18824.6	9272.1	3208.1	17779.8	9590.78	20001.8
	9	1931.7	121.083	540.815	1.623	3861.78	1102.08	8084.31	24705.9	273.438	192.434		9230	2880.02	23594	1202.71	5756.47	8157.79	998.312	7797.35	1004.8	17017.6
	10	2402.61	129.685	560.617	0	4805.23	137.855	12899.5	13647.4	100.307	207.497		2427.72	423.736	15980.7	1296.86	5868.62	6366.69	657.678	3762.66	1326.29	13386.4
Fig 2D	Aortic Root- Mac2+ Area( WT vs Acod1-/-)
	Section #	WT														Acod1-/-
	2	23456.7	2255.46	3211.5	6024.97	21108.2	17963.1	19434.8	8422.22	16358.6	3564.65	15127.5	2289.93	16340.4		22870.1	20742.7	9170.79	9447.19	26349.5	24540.8	24590.3	24447.8	30993.8	8218	13864.5	9403.62	33856.7
	4	34282.6	24705.4	5040.32	6026.93	26344.3	22249.9	21631.8	7544.22	15395.4	5917.01	23006.6	2550.08	15818.2		28949	20883.2	11577.1	11763.1	41547.2	30919.6	29948.6	37772.2	24722.9	14057.6	25439	9165.58	41254.6
	6	33398.2	31358.6	19565.6	16395	30990.2	27989.5	23956.2	22238.5	21500.4	7012.23	27561.8	16079.6	23959.4		32736.7	29773	17516.3	12872.7	33626.4	37543.6	31132	32317.2	52070.1	14987	26735.2	13227.1	56773.5
	8	17183.3	29825.1	22211.9	17225.5	39414.7	34500.5	27022.3	16025	13786.4	10506.6	24370.4	5779.79	17650.9		41398.9	37570.9	17980.6	16248	30619.8	27466.2	32795.9	32105.6	41843.8	14847.2	17107.2	14635.8	37294.5
	10	16944.6	23165.3	20826	17487	24756.8	18476.5	23643.7	12168.3	14684.6	9594.17	27292.5	8323.36	20441.6		28796.8	24290.5	18105.5	28363.7	25219.8	27250.9	33456	33336.7	34953.2	14758.7	14840.7	12419.4	34834.2
Fig 2D	BCA- Mac2+ Area( WT vs Acod1-/-)
	Section #	WT											Acod1-/-
	1	1018.16	28.4045	429.579	12.985	1023.33	197.909	4547.05	1168.43	56.051	35.0592		0	0.433	2785.56	219.12	252.337	807.003	52.264	4449.01	218.36	4004.11
	2	1407.28	33.1115	382.726	38.63	2775.93	617.534	5702.15	1031.96	15.257	22.0744		600.113	173.779	1962	137.965	1084.44	2226.78	917.59	3598.3	798.13	3238.47
	3	779.897	30.1895	1024.5	2.813	1556.98	1928.99	2761.1	4074.4	28.242	46.0528		689.599	1432.65	2092.82	287.83	1869.91	2831	1213.86	5112.43	920.187	4601.18
	4	269.488	31.6505	1988.4	21.858	517.118	3847.6	1688.34	4378.25	9.955	33.1544		850.502	1336.13	2247.01	207.215	3777.16	2458.77	4954.12	6936.57	1132.16	6242.91
	5	1167.71	29.378	1491.84	24.238	2311.18	6728.06	4691.29	3592.24	2065.66	27.6144		3026.42	307.306	1330.51	172.59	5027.48	2853.94	7763.05	5270.41	1045.16	4743.37
	6	710.375	26.781	2154.06	2.813	1417.94	8184.51	8100.55	4065.53	417.46	40.5992		5028.35	199.208	2332.17	253.745	11144.3	8510.32	4835.42	4597.8	7036.44	4138.02
	7	107.611	351.291	5266.4	28.566	186.656	6989.27	6425.73	4583.73	637.336	539.214		3898.03	963.794	2362.79	3370.09	11850.7	6567.05	4218.43	5310.23	1672.22	4779.21
	8	248.712	238.595	2190.96	120.217	377.207	1246.32	936.634	4231.73	786.444	285.578		5164.04	1329.53	5095.65	1784.87	7648.57	1954.32	620.78	6110.41	1745.59	5499.37
	9	392.139	30.406	212.193	20.126	764.153	1083.47	2358.03	7531.06	304.601	32.5488		4992.53	2065.66	3303.54	203.43	3259.93	2380.76	573.602	4581.24	1885.82	4123.12
	10	405.611	22.7775	126.385	12.552	798.671	115.781	2701.07	5652.16	131.038	26.4024		1761.02	336.738	3807.89	165.015	1595.29	1066.81	541.032	1599.07	974.723	2439.17
Fig 2G	IL-1b			IL-6			IL-12			CCL2			CCL3			CCL5			CXCL1			CXCL2			CXCL10
	WT	Acod1-/-		WT	Acod1-/-		WT	Acod1-/-		WT	Acod1-/-		WT	Acod1-/-		WT	Acod1-/-		WT	Acod1-/-		WT	Acod1-/-		WT	Acod1-/-
	0.709151	1.22436		1.07982	3.5351		0.81605	2.77829		0.697184	2.06122		0.588303	4.26571		1.13664	2.17637		1.13664	2.17637		0.669891	1.38812		0.891889	2.22241
	0.999474	0.575028		0.892764	6.02186		0.619261	2.32848		0.817884	1.56268		0.931254	4.77612		1.10744	1.39406		1.10744	1.39406		0.476865	1.43584		0.776877	1.38919
	0.567091	0.747389		0.692778	5.66621		0.580516	5.17031		0.589089	2.03796		0.617089	5.49427		1.04687	1.61362		1.04687	1.61362		1.51542	1.59504		1.03506	1.97272
	1.07752	1.00254		0.921769	4.43545		1.446	2.11388		0.781879	1.94259		1.17714	7.04957		0.729408	2.16074		0.729408	2.16074		1.14829	1.59862		0.892889	1.74651
	0.622713	1.42165		1.16958	7.09395		1.02636	3.35553		1.53009	3.66429		0.972501	13.7655		0.822562	1.77594		0.822562	1.77594		0.655831	3.10315		0.884909	2.84186
	1.75047	0.730669		1.39476	5.29588		0.860824	5.56467		1.69902	3.18146		1.8793	20.6533		0.90546	1.44818		0.90546	1.44818		0.923902	2.66292		1.12367	2.50283
	1.27358	0.78903		0.848526	3.60303		1.65099	6.26327		0.884855	2.21111		0.834415	6.3205		1.25161	1.98609		1.25161	1.98609		1.60979	1.55535		1.39471	1.45993
Fig 2H	IL-1b			IL-6			IL-12			CCL2			CCL3			CCL5			CXCL1			CXCL2			CXCL10
	WT	Acod1-/-		WT	Acod1-/-		WT	Acod1-/-		WT	Acod1-/-		WT	Acod1-/-		WT	Acod1-/-		WT	Acod1-/-		WT	Acod1-/-		WT	Acod1-/-
	2.27686	2.41553		19133.8	19742.4		136.608	153.517		434.975	498.314		43.8381	45.5092		7.24916	19.7406		1578.14	3498.41		1123.26	1104.42		3.2331	8.85084
	2.0494	3.19746		16187.5	21689.6		127.284	254.192		338.288	492.317		40.9253	65.377		11.9266	18.8171		1367.91	4728.96		1235.68	1774.82		4.09655	9.90903
	2.07614	2.30967		17480.9	17445.7		138.058	166.44		423.011	515.491		44.9271	60.1484		14.6849	21.9183		1951.19	3924.2		1078.45	1667.63		4.00177	6.61046
	2.46008	2.75574		18717.3	18765.4		171.279	185.923		443.611	668.611		49.7859	79.3958		14.0334	15.2858		1958.4	7106.85		1096.95	1388.97		6.23361	5.22631
	2.38872	3.93116		15267.7	32196.5		141.658	220.628		404.205	506.717		47.7672	71.1701		16.2378	27.5031		1485.33	6931.89		1358.18	1653.3		3.39104	3.82408
	2.25945	3.25666		17537.3	29037.9		128.306	255.717		331.291	470.792		36.5873	63.4339		13.8488	28.3402		2063.43	4448.23		1231.39	1717.89		2.44502	4.11535
	2.32106	2.57849		18183.3	19128.5		146.45	155.078		402.414	491.536		39.2486	54.2504		12.8055	20.579		1285.2	4500.25		1048.98	1560.05		2.83433	6.63069
	2.15906	2.75641		17947.8	18813.4		153.218	172.966		384.593	783.269		46.5953	69.1791		15.0174	21.3862		1980.47	2494.21		1020.78	2586.97		6.65879	6.49024
	2.24885	2.90014								395.298	553.381		43.7094	63.558								1149.21	1681.76

## Sheet: Figure 3
Fig 3C and Supplemental Table 1								Fig 3E-F and Supplemental Table 2
p_val	avg_log2FC	pct.1	pct.2	p_val_adj	cluster	gene		clusters	Acod1.KO	WT	obs_log2FC	pval	FDR	boot_mean_log2FC	boot_CI_2.5	boot_CI_97.5
0	2.83365	0.817	0.345	0	0	Il1b		0	0.241637	0.192131	0.330748	0.000999001	0.0015984	0.331673	0.194946	0.463932
0	2.21753	0.921	0.491	0	0	Cxcl2		1	0.229195	0.194754	0.234925	0.000999001	0.0015984	0.234015	0.0922698	0.365609
0	1.95553	0.942	0.565	0	0	Ifrd1		2	0.177495	0.208197	-0.230168	0.000999001	0.0015984	-0.22862	-0.372352	-0.086818
0	1.92684	0.975	0.666	0	0	Cd83		3	0.142383	0.131475	0.114986	0.103896	0.138528	0.113841	-0.0485468	0.282719
0	1.69084	0.938	0.49	0	0	Gadd45b		4	0.0721592	0.0793443	-0.136942	0.157842	0.180391	-0.139308	-0.381868	0.0954757
0	1.66203	0.891	0.359	0	0	Kdm6b		5	0.0566768	0.0931148	-0.716251	0.000999001	0.0015984	-0.715956	-0.967092	-0.481481
0	1.6526	0.998	0.768	0	0	Nfkbia		6	0.0458944	0.067541	-0.557445	0.000999001	0.0015984	-0.560004	-0.837504	-0.269774
0	1.57088	0.997	0.899	0	0	Cd14		7	0.034559	0.0334426	0.0473746	0.418581	0.418581	0.0512745	-0.333607	0.432192
0	1.56337	0.998	0.872	0	0	Junb
0	1.45656	0.96	0.629	0	0	Nfkbiz
0	1.31614	0.965	0.758	0	0	Skil
0	1.30423	0.825	0.351	0	0	Tnfaip3		Fig 3G-J, please refer to Supplemental Table 3
1.14631e-299	1.35497	0.989	0.793	2.38042e-295	0	Zfp36
1.13101e-297	1.55114	0.895	0.59	2.34865e-293	0	Bcl2a1d
5.76436e-297	1.55025	0.762	0.326	1.19703e-292	0	Nlrp3
9.15629e-291	1.42436	0.938	0.6	1.90139e-286	0	Socs3
7.7343e-286	1.30894	0.923	0.612	1.60611e-281	0	Pim1
5.21324e-284	1.2634	0.833	0.396	1.08258e-279	0	Marcksl1
4.607e-282	1.48997	0.89	0.499	9.5669e-278	0	Ccrl2
5.88259e-273	1.14986	0.973	0.81	1.22158e-268	0	Ier5
7.69422e-265	1.25062	0.978	0.865	1.59778e-260	0	Bcl2a1b
1.66974e-258	1.5382	0.821	0.398	3.46737e-254	0	Tnf
1.18685e-256	1.35878	0.854	0.551	2.46461e-252	0	Rel
3.01278e-256	1.57613	0.805	0.393	6.25633e-252	0	Phlda1
1.28594e-241	1.23221	0.584	0.173	2.67039e-237	0	Dusp2
4.49477e-239	1.22825	0.729	0.312	9.33384e-235	0	Nr4a1
1.11196e-232	0.96928	0.682	0.272	2.3091e-228	0	Csrnp1
5.4424e-230	1.14036	0.982	0.856	1.13017e-225	0	Cebpb
6.6431e-225	0.907417	0.999	0.983	1.37951e-220	0	H3f3b
8.74543e-224	1.45586	0.847	0.457	1.81608e-219	0	Egr1
5.76553e-222	1.59141	0.686	0.292	1.19727e-217	0	Tnfsf9
2.58145e-219	0.994562	0.716	0.328	5.36063e-215	0	Pde4b
2.50426e-217	0.983261	0.826	0.505	5.20035e-213	0	Tgif1
8.38312e-216	1.90547	0.829	0.493	1.74084e-211	0	Ccl3
1.59424e-214	0.791822	0.4	0.078	3.3106e-210	0	Mir155hg
7.00114e-214	0.589473	0.997	0.98	1.45386e-209	0	Eif1
2.91406e-210	1.28297	0.922	0.639	6.05134e-206	0	Cdkn1a
6.35948e-204	1.03132	0.815	0.45	1.32061e-199	0	Ppp1r15a
6.61784e-199	1.05301	0.985	0.809	1.37426e-194	0	Dusp1
9.71335e-194	0.807689	0.508	0.162	2.01707e-189	0	Maff
1.88123e-189	1.23888	0.855	0.624	3.90655e-185	0	Sdc4
9.19612e-182	1.21837	0.786	0.529	1.90967e-177	0	Tlr2
2.35774e-178	0.968472	0.99	0.94	4.89607e-174	0	Ubc
2.24154e-177	0.844225	0.402	0.103	4.65478e-173	0	Nr4a3
7.33414e-166	0.898597	0.938	0.822	1.52301e-161	0	Btg1
7.93926e-166	1.06515	0.86	0.672	1.64867e-161	0	Sqstm1
1.46803e-164	0.805141	0.979	0.926	3.04852e-160	0	Srgn
7.80799e-162	0.886144	0.937	0.789	1.62141e-157	0	Nfe2l2
1.29661e-160	0.851379	0.886	0.675	2.69253e-156	0	Ccnl1
3.33076e-160	1.8907	0.832	0.587	6.91666e-156	0	Ccl4
5.17395e-157	0.956831	0.708	0.411	1.07442e-152	0	Dennd4a
7.44782e-157	1.08638	0.769	0.422	1.54662e-152	0	Ier3
1.94001e-156	0.79584	0.932	0.8	4.02862e-152	0	Pnrc1
2.17916e-152	0.893273	0.667	0.372	4.52524e-148	0	Rab20
1.0073e-149	1.09157	0.944	0.746	2.09176e-145	0	Atf3
1.6055e-142	0.818916	0.788	0.571	3.33398e-138	0	Cflar
8.93954e-139	0.769159	0.727	0.452	1.85638e-134	0	Coq10b
2.05247e-137	0.669645	0.505	0.212	4.26217e-133	0	Gpr132
7.2365e-135	1.4162	0.372	0.111	1.50273e-130	0	Ptgs2
1.3849e-134	0.792916	0.71	0.428	2.87587e-130	0	Ets2
1.67453e-134	1.07592	0.671	0.392	3.47733e-130	0	Bcl2a1a
3.59788e-133	0.828657	0.553	0.265	7.47135e-129	0	Snhg15
5.85592e-133	1.07441	0.54	0.225	1.21604e-128	0	Id3
7.10424e-132	0.554058	0.999	0.984	1.47527e-127	0	Hspa8
1.6308e-128	1.25131	0.832	0.563	3.38651e-124	0	Hspa1b
7.92581e-121	1.21893	0.853	0.614	1.64587e-116	0	Hspa1a
2.11492e-120	0.687472	0.895	0.773	4.39184e-116	0	Eif5
6.47575e-118	0.61456	0.504	0.233	1.34475e-113	0	Zc3h12a
2.46033e-115	0.785555	0.839	0.669	5.10912e-111	0	Slc38a2
1.29007e-113	0.587304	0.462	0.193	2.67896e-109	0	Nfkbid
2.11505e-113	1.02696	0.629	0.392	4.3921e-109	0	Jdp2
1.12673e-112	1.05076	0.735	0.474	2.33977e-108	0	Gadd45g
1.27283e-111	0.663423	0.89	0.756	2.64316e-107	0	Srsf7
1.44391e-111	0.644251	0.482	0.227	2.99842e-107	0	Rabgef1
1.63599e-109	0.55409	0.342	0.113	3.39731e-105	0	Dusp5
8.42646e-109	0.537503	0.989	0.946	1.74984e-104	0	Ddx5
2.62414e-106	0.975899	0.897	0.712	5.4493e-102	0	Rgs1
3.32563e-106	0.596328	0.972	0.917	6.906e-102	0	Mcl1
8.90668e-106	0.655716	0.83	0.65	1.84956e-101	0	Atf4
2.15992e-105	0.739591	0.631	0.382	4.48529e-101	0	Sertad1
1.97009e-103	0.888922	0.799	0.594	4.0911e-99	0	Id2
1.06422e-102	0.80373	0.925	0.756	2.20996e-98	0	Btg2
1.14816e-101	1.50272	0.255	0.065	2.38427e-97	0	Areg
1.71865e-100	0.884946	0.602	0.379	3.56895e-96	0	Samsn1
2.71778e-97	0.580526	0.25	0.065	5.64374e-93	0	Gm17056
1.87796e-96	0.682942	0.655	0.44	3.89978e-92	0	Fosl2
6.52813e-94	0.947621	0.734	0.553	1.35563e-89	0	Cited2
2.20086e-93	0.360662	0.997	0.989	4.57031e-89	0	Rps27
3.26184e-93	0.642813	0.616	0.41	6.77354e-89	0	Nfkbib
2.19679e-92	0.629259	0.64	0.413	4.56185e-88	0	Ehd1
2.68706e-92	0.608474	0.894	0.788	5.57994e-88	0	Tnfaip8
2.97491e-92	0.985525	0.473	0.239	6.1777e-88	0	Tnip3
1.74244e-88	0.588902	0.738	0.557	3.61835e-84	0	Tank
1.91611e-88	0.729532	0.494	0.261	3.97899e-84	0	Errfi1
4.07168e-87	0.558194	0.314	0.112	8.45525e-83	0	Gm48065
1.47503e-86	0.680194	0.44	0.219	3.06306e-82	0	Mpp7
2.35453e-85	0.550948	0.721	0.524	4.88941e-81	0	Wsb1
4.65843e-85	0.410309	0.995	0.989	9.67369e-81	0	Ubb
4.11413e-84	0.724623	0.712	0.566	8.54341e-80	0	Nfkb1
1.05483e-83	0.573738	0.807	0.659	2.19045e-79	0	Litaf
5.2562e-82	0.534205	0.564	0.331	1.0915e-77	0	Arid5a
2.23127e-81	0.535139	0.52	0.291	4.63345e-77	0	Birc3
5.36378e-80	0.628468	0.721	0.533	1.11384e-75	0	Creb5
2.1884e-78	0.761426	0.508	0.294	4.54442e-74	0	Traf1
6.66525e-78	0.846863	0.56	0.357	1.38411e-73	0	Icam1
6.75283e-77	1.58008	0.356	0.152	1.40229e-72	0	Cxcl1
1.12359e-76	0.553414	0.477	0.26	2.33324e-72	0	Sowahc
9.71051e-76	0.554553	0.384	0.186	2.01648e-71	0	Osgin2
1.08876e-69	0.725918	0.803	0.65	2.26091e-65	0	Ier2
1.60201e-69	0.787905	0.67	0.431	3.32673e-65	0	Ccl2
2.98645e-69	0.629456	0.829	0.736	6.20167e-65	0	Plek
1.47091e-68	0.514026	0.848	0.724	3.05449e-64	0	2410006H16Rik
1.58954e-68	0.714109	0.61	0.388	3.30085e-64	0	Fosb
2.20765e-68	0.29582	0.192	0.053	4.5844e-64	0	Tmem88
5.50306e-68	0.553812	0.509	0.3	1.14276e-63	0	Tent5c
3.35326e-67	0.769085	0.956	0.902	6.96337e-63	0	Mt1
5.67891e-67	0.585082	0.825	0.703	1.17928e-62	0	Zfand5
1.75922e-66	0.533705	0.435	0.243	3.65319e-62	0	Ell2
5.32092e-65	0.440226	0.29	0.121	1.10494e-60	0	Slc25a33
4.88447e-64	0.5881	0.905	0.847	1.01431e-59	0	Dnaja1
3.75494e-63	0.73509	0.864	0.794	7.79751e-59	0	Slfn2
1.2674e-62	0.388328	0.341	0.162	2.63188e-58	0	Pvr
1.414e-62	0.626827	0.969	0.873	2.93632e-58	0	Cd74
1.74455e-62	0.255888	0.999	0.998	3.62274e-58	0	Fau
3.66861e-62	0.601232	0.895	0.814	7.61823e-58	0	Hsp90aa1
5.24555e-62	0.476923	0.807	0.656	1.08929e-57	0	Cd86
9.29641e-61	0.839187	0.571	0.399	1.93049e-56	0	Dnajb1
1.5421e-59	0.471018	0.723	0.568	3.20233e-55	0	Ppp1r10
3.16015e-59	0.47323	0.35	0.172	6.56236e-55	0	Nfil3
4.10794e-59	0.501629	0.957	0.885	8.53055e-55	0	Basp1
2.15568e-58	0.417461	0.406	0.222	4.47648e-54	0	Cks2
4.67161e-58	0.488996	0.907	0.796	9.70106e-54	0	Lilr4b
4.75165e-58	0.630393	0.71	0.582	9.86727e-54	0	Neurl3
1.77406e-57	0.532596	0.731	0.599	3.68401e-53	0	Herpud1
9.7526e-57	0.387388	0.212	0.073	2.02523e-52	0	Gpr84
1.3927e-56	0.525551	0.625	0.492	2.89209e-52	0	Gtf2b
2.00108e-56	0.500121	0.584	0.422	4.15544e-52	0	Rnf19b
2.69938e-56	0.553952	0.524	0.345	5.60553e-52	0	Tiparp
2.63739e-55	0.405298	0.564	0.404	5.4768e-51	0	Nup98
3.22227e-55	0.524306	0.551	0.389	6.69137e-51	0	Zfp703
1.0365e-54	0.517034	0.853	0.763	2.15239e-50	0	Slc15a3
1.42047e-54	0.526328	0.966	0.91	2.94975e-50	0	Hspa5
2.24583e-54	0.477982	0.394	0.224	4.66368e-50	0	Irs2
2.74483e-54	0.258539	0.995	0.991	5.69992e-50	0	Rpl18a
4.07795e-54	0.477736	0.378	0.21	8.46827e-50	0	Lmnb1
1.06666e-53	0.551525	0.495	0.321	2.21502e-49	0	Ptger4
1.52713e-53	0.50009	0.864	0.764	3.17124e-49	0	Kctd12
1.73133e-53	0.494649	0.595	0.468	3.59529e-49	0	Ndel1
5.89004e-52	0.475659	0.821	0.753	1.22313e-47	0	Slc3a2
2.17713e-51	0.579002	0.921	0.783	4.52103e-47	0	Fos
6.68006e-51	0.397835	0.962	0.886	1.38718e-46	0	Lilrb4a
1.47011e-50	0.354826	0.7	0.49	3.05284e-46	0	Plbd1
5.22928e-50	0.446863	0.849	0.759	1.08591e-45	0	Fus
2.30039e-49	0.645963	0.686	0.491	4.777e-45	0	Ccl12
1.45655e-48	0.633542	0.359	0.179	3.02468e-44	0	Cxcl10
1.56271e-48	0.44193	0.379	0.223	3.24511e-44	0	Dot1l
1.65013e-48	0.405885	0.373	0.213	3.42665e-44	0	Bcl3
1.68076e-48	0.439349	0.415	0.255	3.49026e-44	0	Hexim1
4.64782e-48	0.468931	0.825	0.72	9.65166e-44	0	Runx1
1.24357e-47	0.460026	0.367	0.201	2.58239e-43	0	Osm
2.53406e-47	0.521153	0.96	0.899	5.26222e-43	0	Jund
4.35169e-47	0.699443	0.416	0.262	9.03673e-43	0	Rcan1
4.51615e-47	0.359861	0.365	0.199	9.37823e-43	0	Gm49774
1.1026e-46	0.532915	0.543	0.37	2.28966e-42	0	Irf1
1.79579e-46	0.568822	0.54	0.382	3.72914e-42	0	Rasgef1b
4.10958e-46	0.473769	0.353	0.196	8.53396e-42	0	Pmaip1
4.72378e-46	0.605243	0.568	0.435	9.80939e-42	0	Txnrd1
1.81846e-45	0.592512	0.53	0.388	3.77622e-41	0	Cytip
2.58972e-45	0.688744	0.777	0.651	5.37782e-41	0	H2-Eb1
7.85962e-45	0.363807	0.405	0.249	1.63213e-40	0	Birc2
2.60838e-44	0.380872	0.603	0.412	5.41656e-40	0	St3gal6
4.57355e-44	0.464357	0.475	0.332	9.49743e-40	0	Fem1c
1.6756e-43	0.45843	0.481	0.339	3.47955e-39	0	Sde2
1.6947e-43	0.326018	0.195	0.075	3.51922e-39	0	Nr4a2
2.9135e-43	0.488863	0.693	0.559	6.05018e-39	0	Stap1
4.06678e-43	0.441634	0.806	0.716	8.44508e-39	0	Spag9
6.95549e-43	0.381706	0.481	0.326	1.44438e-38	0	Hivep2
3.60371e-42	0.40733	0.353	0.205	7.48346e-38	0	Pim3
6.71681e-42	0.324186	0.266	0.128	1.39481e-37	0	4933433G15Rik
2.04802e-41	0.346873	0.917	0.745	4.25291e-37	0	Tmem176b
5.93742e-41	0.398197	0.391	0.245	1.23296e-36	0	Rapgef2
9.66642e-41	0.498942	0.504	0.365	2.00733e-36	0	Ddit3
4.34917e-40	0.866285	0.448	0.308	9.03148e-36	0	Il1rn
2.97441e-39	0.47721	0.786	0.662	6.17667e-35	0	Zfp36l1
3.44404e-39	0.543873	0.508	0.376	7.15189e-35	0	Bcl2l11
5.48913e-39	0.407755	0.327	0.19	1.13987e-34	0	Tnfrsf12a
8.48083e-39	0.554957	0.265	0.138	1.76113e-34	0	Arl5c
1.71105e-38	0.44125	0.645	0.545	3.55317e-34	0	Mat2a
3.43642e-38	0.46681	0.904	0.835	7.13608e-34	0	Klf6
1.87117e-37	0.342399	0.469	0.326	3.88566e-33	0	Snhg12
5.11099e-37	0.297977	0.491	0.313	1.06135e-32	0	H2-Q7
7.29461e-37	0.445498	0.357	0.22	1.5148e-32	0	Pxdc1
1.32667e-36	0.332139	0.557	0.383	2.75497e-32	0	Lilra5
2.39659e-36	0.332798	0.436	0.296	4.97677e-32	0	Relb
3.15996e-36	0.483909	0.696	0.588	6.56197e-32	0	Gpr65
6.84065e-36	0.437253	0.497	0.335	1.42053e-31	0	Klf4
3.17101e-35	0.405466	0.701	0.621	6.58491e-31	0	Jmjd1c
4.37683e-35	0.29061	0.21	0.097	9.08893e-31	0	Slc5a3
1.85505e-34	0.378862	0.391	0.268	3.8522e-30	0	Smim3
5.93653e-34	0.531131	0.832	0.724	1.23278e-29	0	H2-Ab1
7.4317e-34	0.356766	0.692	0.597	1.54327e-29	0	Snhg8
1.13084e-33	0.369994	0.326	0.199	2.3483e-29	0	Ints6
3.10548e-33	0.31884	0.233	0.118	6.44884e-29	0	Tob1
4.36549e-33	0.504851	0.426	0.306	9.06538e-29	0	Crem
4.38191e-33	0.365618	0.829	0.737	9.09947e-29	0	Clic4
8.45282e-33	0.359128	0.731	0.628	1.75531e-28	0	Zfhx3
1.46429e-32	0.307911	0.918	0.859	3.04075e-28	0	Picalm
1.533e-32	0.375388	0.551	0.442	3.18342e-28	0	Baz1a
6.46096e-32	0.399278	0.529	0.415	1.34168e-27	0	Snhg1
7.02015e-32	0.345091	0.641	0.546	1.45781e-27	0	Tra2a
1.43129e-31	0.318613	0.312	0.187	2.97221e-27	0	AI504432
6.67558e-31	0.371976	0.797	0.729	1.38625e-26	0	Top1
2.08497e-30	0.33926	0.894	0.845	4.32965e-26	0	Wnk1
3.08783e-30	0.318571	0.851	0.815	6.41219e-26	0	Gas5
1.96278e-29	0.316052	0.273	0.152	4.0759e-25	0	H2-Q6
2.40328e-29	0.333723	0.59	0.496	4.99065e-25	0	Stat3
3.16703e-29	0.492481	0.777	0.666	6.57666e-25	0	H2-Aa
4.24211e-29	0.315527	0.195	0.092	8.80916e-25	0	Cd69
6.13117e-29	0.319766	0.479	0.363	1.2732e-24	0	Zfas1
7.66101e-29	0.389843	0.607	0.525	1.59089e-24	0	Gls
2.60359e-28	0.335769	0.786	0.679	5.40662e-24	0	Stk17b
1.1715e-27	0.296384	0.445	0.326	2.43274e-23	0	Pcf11
1.46678e-27	0.321236	0.689	0.597	3.04591e-23	0	Clk1
5.32802e-27	0.337269	0.328	0.216	1.10642e-22	0	Nabp1
7.68515e-27	0.36341	0.43	0.327	1.5959e-22	0	Gch1
1.58046e-26	0.352848	0.609	0.531	3.28199e-22	0	Bach1
1.80829e-26	0.319009	0.44	0.306	3.75511e-22	0	Gm34084
4.1218e-26	0.306861	0.35	0.237	8.55934e-22	0	Nfkbie
5.86044e-26	0.328997	0.497	0.402	1.21698e-21	0	Mknk2
6.73478e-26	0.273392	0.579	0.435	1.39854e-21	0	Klf2
8.58504e-26	0.350182	0.542	0.455	1.78277e-21	0	Rbbp6
1.21248e-25	0.283474	0.346	0.231	2.51783e-21	0	Dusp16
2.16098e-25	0.296008	0.614	0.524	4.48749e-21	0	Trps1
4.22962e-25	0.306436	0.34	0.235	8.78324e-21	0	Mapk6
9.07274e-25	0.367766	0.603	0.509	1.88404e-20	0	Ptafr
3.9606e-24	0.407283	0.39	0.286	8.22459e-20	0	Gm6377
5.67701e-24	0.312316	0.309	0.205	1.17889e-19	0	Plk3
1.64843e-23	0.269251	0.758	0.708	3.42314e-19	0	Arf4
2.57864e-23	0.366862	0.468	0.376	5.35481e-19	0	Tob2
3.53184e-23	0.353759	0.72	0.611	7.33422e-19	0	Pmepa1
4.75994e-23	0.27369	0.534	0.42	9.8845e-19	0	H2-Q4
1.00211e-22	0.425984	0.129	0.057	2.08097e-18	0	Il1a
1.16713e-22	0.262569	0.843	0.775	2.42365e-18	0	Mef2a
4.40468e-22	0.307409	0.677	0.638	9.14677e-18	0	Ankrd11
5.21438e-22	0.266888	0.668	0.598	1.08282e-17	0	Bmp2k
1.16073e-21	0.337523	0.416	0.327	2.41037e-17	0	Tmem251
1.88161e-21	0.290941	0.787	0.744	3.90736e-17	0	Irf2bp2
2.11332e-21	0.286625	0.728	0.664	4.38852e-17	0	Tra2b
2.85395e-21	0.277989	0.623	0.558	5.92651e-17	0	Eif4a2
5.06585e-21	0.28387	0.586	0.495	1.05198e-16	0	Tanc2
6.45687e-21	0.261761	0.387	0.293	1.34083e-16	0	Sertad2
8.08717e-21	0.309406	0.476	0.395	1.67938e-16	0	N4bp1
8.90774e-21	0.274841	0.31	0.212	1.84978e-16	0	Chka
1.00673e-20	0.338863	0.499	0.419	2.09058e-16	0	Got1
1.4912e-20	0.309956	0.385	0.289	3.09662e-16	0	Klf10
6.25986e-20	0.281472	0.299	0.2	1.29992e-15	0	Hilpda
8.54772e-20	0.334554	0.431	0.331	1.77502e-15	0	Plaur
9.43247e-20	0.359905	0.431	0.347	1.95875e-15	0	Dnajb9
1.91514e-19	0.369336	0.635	0.587	3.97698e-15	0	Sod2
2.12912e-19	0.26646	0.329	0.234	4.42133e-15	0	Smad7
5.90191e-19	0.310822	0.316	0.23	1.22559e-14	0	Impact
2.08701e-18	0.322579	0.37	0.28	4.33388e-14	0	Casp4
2.71251e-18	0.276053	0.149	0.078	5.6328e-14	0	Slc7a11
8.64036e-18	0.344219	0.317	0.228	1.79426e-13	0	E230029C05Rik
9.31489e-18	0.37726	0.727	0.658	1.93433e-13	0	Glipr1
1.07588e-17	0.286233	0.437	0.351	2.23417e-13	0	Trib1
1.11531e-17	0.498773	0.291	0.203	2.31605e-13	0	Rrad
1.35127e-17	0.282082	0.561	0.509	2.80605e-13	0	Etf1
1.78756e-17	0.438154	0.361	0.268	3.71204e-13	0	Plk2
3.32044e-17	0.26532	0.33	0.249	6.89522e-13	0	Tsc22d2
3.77104e-17	0.291403	0.322	0.239	7.83094e-13	0	Plscr1
8.13783e-17	0.268298	0.799	0.757	1.6899e-12	0	Srsf2
1.00514e-16	0.337287	0.51	0.443	2.08728e-12	0	Etv3
1.29602e-16	0.286773	0.703	0.664	2.69133e-12	0	Dleu2
1.95567e-16	0.508961	0.415	0.327	4.06114e-12	0	Mt2
2.28509e-16	0.257275	0.414	0.343	4.74522e-12	0	Smox
4.59312e-16	0.289344	0.539	0.491	9.53808e-12	0	Snx18
4.62276e-16	0.313913	0.64	0.569	9.59962e-12	0	Ninj1
1.83553e-15	0.304119	0.295	0.219	3.81166e-11	0	Batf
4.35457e-15	0.371354	0.329	0.252	9.04271e-11	0	Malt1
1.51109e-14	0.55854	0.81	0.821	3.13794e-10	0	Jun
9.02481e-14	0.40938	0.197	0.127	1.87409e-09	0	Clec4e
1.75283e-13	0.311602	0.54	0.471	3.63993e-09	0	Cxcr4
1.63233e-12	0.265365	0.632	0.612	3.38971e-08	0	Gna13
1.20997e-10	0.264706	0.606	0.547	2.51263e-06	0	Slamf7
3.39688e-10	0.258559	0.368	0.311	7.05395e-06	0	Rilpl2
3.54984e-10	0.263481	0.245	0.184	7.37159e-06	0	Mxd1
1.87188e-09	0.253251	0.251	0.196	3.88716e-05	0	Plau
3.14939e-09	0.266095	0.347	0.3	6.54003e-05	0	Plpbp
2.28523e-08	0.267099	0.414	0.379	0.000474552	0	Mdm2
1.84669e-07	0.252858	0.346	0.309	0.00383484	0	Ddx3y
1.44094e-05	0.474705	0.316	0.268	0.299226	0	Ccl7
0.000124739	0.342176	0.496	0.506	1	0	Eif4e
2.97757e-301	1.37252	0.983	0.707	6.18323e-297	1	Cd9
2.97616e-298	1.22973	0.888	0.505	6.1803e-294	1	Aopep
5.08921e-213	1.07484	0.743	0.318	1.05683e-208	1	Nes
3.57341e-205	0.723261	0.668	0.254	7.42054e-201	1	Apbb2
7.833e-192	0.953316	0.976	0.8	1.6266e-187	1	Cd72
3.51172e-184	0.818679	0.843	0.491	7.29245e-180	1	Plp2
4.36785e-180	0.840899	0.97	0.828	9.07029e-176	1	Lsp1
9.66007e-179	0.95527	0.85	0.556	2.00601e-174	1	Rhoc
6.31415e-177	0.694193	0.99	0.959	1.3112e-172	1	Atox1
2.45007e-176	0.86359	0.952	0.71	5.08781e-172	1	Capg
3.63486e-156	0.646895	0.99	0.935	7.54816e-152	1	Anxa5
8.81137e-156	0.865384	0.796	0.401	1.82977e-151	1	AA467197
1.94222e-155	0.775425	0.966	0.853	4.03322e-151	1	Ckb
6.07725e-152	0.618053	0.681	0.326	1.262e-147	1	Pdlim7
2.0911e-151	0.83435	0.982	0.901	4.34238e-147	1	Hexb
2.42967e-150	0.583957	0.999	0.968	5.04546e-146	1	Fxyd5
3.10771e-149	0.954998	0.85	0.592	6.45348e-145	1	Igf1
3.77335e-139	0.862473	0.961	0.904	7.83574e-135	1	Ms4a7
1.40363e-138	0.735332	0.893	0.681	2.91477e-134	1	Aprt
1.59933e-137	0.428941	0.511	0.192	3.32117e-133	1	Cdk18
6.29304e-135	0.632399	0.97	0.898	1.30681e-130	1	Gnas
7.62532e-135	0.632931	0.19	0.02	1.58347e-130	1	Stmn4
1.4328e-134	0.473718	0.324	0.079	2.97536e-130	1	Pcp4l1
6.10668e-131	0.668928	0.89	0.678	1.26811e-126	1	Gusb
5.02687e-130	0.730192	0.883	0.616	1.04388e-125	1	Glipr1
1.94774e-128	0.662086	0.783	0.488	4.04468e-124	1	Cpd
3.18288e-128	0.386281	0.265	0.053	6.60957e-124	1	Angptl2
3.92848e-128	0.596771	0.54	0.227	8.15788e-124	1	Dpep2
4.57958e-128	0.636245	0.963	0.833	9.50996e-124	1	Aldoa
5.56725e-126	0.542826	0.975	0.847	1.1561e-121	1	Lgals3
2.40656e-122	0.57565	0.944	0.795	4.99746e-118	1	Ywhah
3.5767e-122	0.486751	0.455	0.17	7.42737e-118	1	S1pr1
1.57818e-120	0.395901	0.325	0.088	3.27726e-116	1	L1cam
6.29682e-120	0.657222	0.958	0.819	1.3076e-115	1	Metrnl
3.67628e-118	0.515506	0.994	0.973	7.63417e-114	1	Myl6
1.93766e-117	0.478322	0.31	0.082	4.02374e-113	1	Cxcr3
1.69159e-112	0.735278	0.923	0.763	3.51276e-108	1	Trem2
7.15944e-112	1.04789	0.857	0.666	1.48673e-107	1	S100a6
8.5376e-112	0.569124	0.961	0.864	1.77292e-107	1	Rtn4
1.16512e-111	0.611997	0.958	0.847	2.4195e-107	1	Itgb1
1.95302e-110	0.651066	0.888	0.727	4.05564e-106	1	Dstn
2.12014e-110	0.537492	0.904	0.733	4.40269e-106	1	Cap1
2.46481e-108	0.55546	0.654	0.366	5.11843e-104	1	Pfkp
1.08329e-107	0.608352	0.778	0.478	2.24955e-103	1	Pdgfb
2.90921e-107	0.340801	0.372	0.122	6.04127e-103	1	Bik
1.51912e-106	0.503951	0.592	0.285	3.1546e-102	1	Syt11
4.35613e-106	0.597538	0.894	0.696	9.04593e-102	1	Pea15a
5.74074e-105	0.343085	0.309	0.089	1.19212e-100	1	Speg
1.97174e-103	0.55863	0.86	0.638	4.09452e-99	1	Card19
1.21219e-102	0.595371	0.777	0.506	2.51723e-98	1	Cdk6
1.66082e-101	0.489728	0.97	0.881	3.44887e-97	1	Ptms
5.7156e-101	0.555413	0.742	0.462	1.1869e-96	1	Alcam
2.9318e-100	0.408061	0.99	0.95	6.08817e-96	1	Clic1
3.21475e-99	0.520734	0.697	0.397	6.67575e-95	1	Gpr137b
8.74789e-99	0.517122	0.98	0.928	1.81659e-94	1	Tspo
1.20908e-98	0.590153	0.968	0.865	2.51077e-94	1	Msn
7.01508e-97	0.467907	0.959	0.845	1.45675e-92	1	Atp6v0e
4.36526e-96	0.603037	0.833	0.605	9.0649e-92	1	Anxa1
1.3458e-95	0.588091	0.893	0.66	2.79468e-91	1	Tgfbr1
2.02641e-95	0.488335	0.942	0.823	4.20804e-91	1	Rabac1
1.96037e-94	0.517781	0.865	0.629	4.07091e-90	1	Serpinb6a
3.1379e-93	0.359098	0.996	0.987	6.51617e-89	1	Sh3bgrl3
3.94475e-93	0.560557	0.983	0.932	8.19168e-89	1	Lcp1
2.05057e-89	0.565361	0.566	0.282	4.25822e-85	1	Spn
2.06704e-89	0.459223	0.987	0.91	4.29242e-85	1	Cxcl16
9.0764e-89	0.367209	0.996	0.959	1.88481e-84	1	Arpc2
1.23905e-88	0.357331	0.996	0.979	2.57301e-84	1	Tyrobp
1.09045e-87	0.488224	0.961	0.873	2.26442e-83	1	Ctsa
1.36781e-86	0.504418	0.899	0.719	2.84038e-82	1	Clic4
2.35921e-86	0.470084	0.54	0.293	4.89913e-82	1	Mgst3
7.09951e-86	0.301197	0.231	0.059	1.47428e-81	1	Cd5
1.26448e-81	0.515488	0.866	0.658	2.62581e-77	1	Anxa2
2.08758e-81	0.43942	0.586	0.323	4.33506e-77	1	Kcnn4
2.37219e-81	0.533415	0.785	0.574	4.92609e-77	1	Myadm
2.70414e-81	0.466805	0.472	0.235	5.61542e-77	1	Pqlc1
2.84193e-81	0.527112	0.805	0.569	5.90156e-77	1	Lrp1
2.58496e-80	0.481874	0.956	0.855	5.36793e-76	1	Cd63
1.8174e-79	0.630194	0.658	0.395	3.77402e-75	1	Spp1
3.20741e-79	0.521491	0.993	0.981	6.6605e-75	1	Actg1
2.01844e-78	0.489865	0.967	0.872	4.19149e-74	1	Iqgap1
4.54915e-78	0.582396	0.483	0.249	9.44676e-74	1	Olfml3
5.77126e-78	0.395605	0.996	0.986	1.19846e-73	1	Pfn1
7.26349e-75	0.325982	0.996	0.969	1.50834e-70	1	Cyba
1.70372e-73	0.465183	0.957	0.855	3.53794e-69	1	Timp2
4.5166e-73	0.46897	0.901	0.738	9.37917e-69	1	Tpm4
2.09783e-72	0.474126	0.831	0.625	4.35636e-68	1	Anxa3
4.77286e-72	0.418744	0.646	0.41	9.91133e-68	1	Cyb5r3
4.79803e-71	0.339153	0.452	0.227	9.9636e-67	1	Sntb2
6.96217e-71	0.327217	0.434	0.203	1.44576e-66	1	Arap3
7.27958e-68	0.484504	0.81	0.633	1.51168e-63	1	Lmo2
1.31467e-67	0.881756	0.739	0.538	2.73005e-63	1	S100a4
1.31519e-67	0.429492	0.569	0.328	2.73112e-63	1	Syne1
2.2961e-67	0.349964	0.399	0.183	4.76807e-63	1	Atp2b4
2.67729e-67	0.406277	0.872	0.714	5.55966e-63	1	Smim14
6.39293e-67	0.435295	0.781	0.566	1.32756e-62	1	Cd37
9.57702e-67	0.527486	0.91	0.745	1.98876e-62	1	Slamf9
2.43251e-66	0.357374	0.977	0.88	5.05134e-62	1	Basp1
9.59441e-66	0.480412	0.696	0.492	1.99238e-61	1	Vma21
1.00071e-65	0.319162	0.395	0.179	2.07808e-61	1	Ets1
2.66267e-65	0.361124	0.224	0.07	5.52931e-61	1	Dcstamp
3.66561e-65	0.293531	0.989	0.953	7.61201e-61	1	Gng5
7.2199e-65	0.3551	0.994	0.952	1.49929e-60	1	Ctsz
1.16442e-64	0.448849	0.585	0.344	2.41803e-60	1	Pdgfa
2.37596e-64	0.354131	0.989	0.954	4.93391e-60	1	Ucp2
7.72434e-64	0.342599	0.385	0.177	1.60404e-59	1	Adam8
1.97705e-63	0.454442	0.635	0.41	4.10554e-59	1	Myo1e
2.54519e-63	0.523808	0.819	0.585	5.28533e-59	1	Pmepa1
2.59119e-63	0.445893	0.931	0.813	5.38086e-59	1	Pkm
2.82136e-63	0.355784	0.526	0.297	5.85883e-59	1	2510009E07Rik
8.10696e-63	0.397976	0.977	0.927	1.68349e-58	1	Coro1a
1.12681e-62	0.3263	0.609	0.368	2.33993e-58	1	Lpl
2.43729e-62	0.265915	0.404	0.192	5.06127e-58	1	Actn1
6.01693e-62	0.521724	0.988	0.932	1.24948e-57	1	Prdx1
6.22425e-62	0.345665	0.496	0.269	1.29253e-57	1	Bcl2
1.2544e-61	0.430267	0.952	0.877	2.60488e-57	1	Hexa
4.90416e-61	0.332876	0.47	0.246	1.0184e-56	1	Lhfpl2
6.99709e-61	0.331495	0.954	0.869	1.45302e-56	1	Arhgdia
1.76709e-60	0.338598	0.533	0.309	3.66954e-56	1	Tes
3.01402e-60	0.384649	0.941	0.828	6.25891e-56	1	Ccdc12
6.79873e-60	0.352285	0.82	0.65	1.41183e-55	1	Gsn
5.42629e-59	0.378267	0.533	0.323	1.12682e-54	1	Napg
6.72157e-59	0.437326	0.516	0.302	1.3958e-54	1	Plec
3.42621e-58	0.376541	0.63	0.412	7.11486e-54	1	Tmbim1
1.61171e-57	0.374645	0.849	0.693	3.34687e-53	1	Psmd8
3.6467e-57	0.347823	0.618	0.39	7.57274e-53	1	Peak1
5.24919e-57	0.344099	0.911	0.786	1.09005e-52	1	S100a13
5.35328e-57	0.371549	0.519	0.308	1.11166e-52	1	Tmx4
3.77133e-56	0.396	0.994	0.968	7.83155e-52	1	Gpx1
6.80451e-56	0.355696	0.911	0.779	1.41302e-51	1	Ndfip1
1.0239e-55	0.275608	0.372	0.179	2.12623e-51	1	Stk38l
2.81605e-55	0.364726	0.862	0.719	5.8478e-51	1	Nmt1
2.88485e-55	0.465813	0.682	0.438	5.99068e-51	1	Col14a1
4.57555e-55	0.462326	0.899	0.773	9.50158e-51	1	Myh9
4.93646e-55	0.385558	0.76	0.567	1.02511e-50	1	Ifi27
1.03427e-54	0.281839	0.42	0.214	2.14776e-50	1	Xylt1
2.87369e-54	0.394904	0.642	0.409	5.9675e-50	1	F11r
1.06302e-53	0.274378	0.45	0.249	2.20747e-49	1	Cd151
1.39444e-53	0.328255	0.924	0.813	2.8957e-49	1	Vdac2
1.50541e-53	0.332516	0.637	0.412	3.12613e-49	1	Mtss1
2.16602e-53	0.522357	0.805	0.642	4.49796e-49	1	Flna
2.98191e-53	0.288583	0.962	0.884	6.19223e-49	1	Akr1a1
2.98877e-53	0.347333	0.954	0.871	6.20648e-49	1	Myl12a
9.54132e-53	0.256645	0.988	0.961	1.98135e-48	1	Cox4i1
9.6779e-53	0.339496	0.864	0.705	2.00971e-48	1	Calm3
2.57499e-52	0.405608	0.752	0.544	5.34723e-48	1	Stap1
3.06314e-52	0.329242	0.973	0.905	6.36091e-48	1	Lamp2
4.09659e-52	0.347271	0.557	0.336	8.50698e-48	1	Itgax
5.11489e-52	0.818168	0.597	0.415	1.06216e-47	1	Zmynd15
1.04424e-51	0.377076	0.631	0.436	2.16847e-47	1	Sars
1.66234e-51	0.340732	0.814	0.627	3.45202e-47	1	Lat2
1.75993e-51	0.250508	0.193	0.065	3.65467e-47	1	Sh3bgrl2
2.60872e-51	0.570354	0.765	0.6	5.41727e-47	1	Lmna
7.10546e-51	0.365577	0.829	0.652	1.47552e-46	1	Arl4c
3.77388e-50	0.260087	0.498	0.289	7.83683e-46	1	Trim35
1.22866e-49	0.316567	0.712	0.503	2.55144e-45	1	Anxa4
1.38217e-49	0.35747	0.696	0.5	2.87022e-45	1	Nfic
1.64589e-49	0.403278	0.479	0.27	3.41786e-45	1	Ch25h
1.65685e-49	0.334559	0.86	0.727	3.44062e-45	1	Camk1
2.56297e-49	0.320803	0.864	0.703	5.32226e-45	1	Gpsm3
2.86767e-49	0.34724	0.771	0.612	5.955e-45	1	Cux1
5.50716e-49	0.335283	0.983	0.916	1.14362e-44	1	Emp3
5.99309e-49	0.302293	0.541	0.334	1.24453e-44	1	Tspan4
7.43305e-49	0.319109	0.859	0.712	1.54355e-44	1	Fuca1
7.96141e-49	0.331312	0.622	0.431	1.65327e-44	1	Arpc5l
1.27956e-48	0.338678	0.837	0.707	2.65713e-44	1	Nptn
2.17545e-48	0.297245	0.72	0.52	4.51753e-44	1	Pon2
2.20126e-48	0.271212	0.994	0.959	4.57113e-44	1	Laptm5
2.25487e-48	0.359332	0.968	0.889	4.68246e-44	1	Cd68
2.74996e-48	0.338333	0.781	0.622	5.71056e-44	1	Nckap1l
3.24015e-48	0.283638	0.576	0.374	6.7285e-44	1	Triap1
4.01207e-48	0.323802	0.626	0.439	8.33146e-44	1	Dnase1l1
4.93577e-48	0.287927	0.975	0.901	1.02496e-43	1	Spi1
7.3141e-48	0.36761	0.926	0.815	1.51885e-43	1	Taldo1
1.1358e-47	0.285018	0.412	0.226	2.3586e-43	1	Slmap
4.53252e-47	0.290656	0.187	0.064	9.41222e-43	1	Ppp1r1a
4.55313e-47	0.344987	0.464	0.268	9.45502e-43	1	Cadm1
5.50668e-47	0.361672	0.851	0.704	1.14352e-42	1	Abhd12
8.03585e-47	0.280899	0.753	0.552	1.66872e-42	1	H13
1.20549e-46	0.314085	1	0.999	2.50331e-42	1	Fth1
7.37712e-46	0.288211	0.74	0.549	1.53193e-41	1	Arl6ip5
9.19829e-46	0.611084	0.982	0.929	1.91012e-41	1	Crip1
1.69376e-45	0.293223	0.452	0.263	3.51727e-41	1	Pik3cb
5.23876e-45	0.355935	0.658	0.459	1.08788e-40	1	Abcg1
5.65362e-45	0.286942	0.943	0.859	1.17403e-40	1	Arpc4
5.97659e-45	0.324208	0.842	0.704	1.2411e-40	1	Ppt1
1.30823e-44	0.296859	0.783	0.615	2.71667e-40	1	Mpc1
3.55283e-44	0.278285	0.776	0.599	7.37781e-40	1	Mapk3
5.23133e-44	0.292918	0.894	0.767	1.08634e-39	1	Tmem59
1.1363e-43	0.309645	0.922	0.783	2.35964e-39	1	Adgre1
1.77587e-43	0.252786	0.427	0.248	3.68776e-39	1	Insig2
2.01066e-43	0.335809	0.509	0.309	4.17534e-39	1	Tnfsf13b
2.33335e-43	0.377013	1	1	4.84544e-39	1	Actb
3.9728e-43	0.303284	0.935	0.814	8.24991e-39	1	Reep5
5.33015e-43	0.274891	0.939	0.848	1.10686e-38	1	Rnasek
5.98198e-43	0.349263	0.429	0.234	1.24222e-38	1	Mmp12
1.01707e-42	0.318654	0.615	0.424	2.11205e-38	1	Otulin
1.06797e-42	0.298334	0.767	0.608	2.21774e-38	1	Rab10
1.48769e-42	0.304962	0.925	0.768	3.08935e-38	1	C5ar1
1.9324e-42	0.29598	0.767	0.581	4.01283e-38	1	Tnfsf12
2.68903e-42	0.294553	0.486	0.302	5.58404e-38	1	Clip1
3.1568e-42	0.316376	0.649	0.463	6.55542e-38	1	Retreg1
5.17702e-42	0.285859	0.53	0.336	1.07506e-37	1	Galnt7
1.26789e-41	0.318805	0.46	0.267	2.6329e-37	1	Emp1
1.42489e-41	0.274306	0.55	0.358	2.95893e-37	1	Dgkd
2.78303e-41	0.312622	0.479	0.294	5.77925e-37	1	Tspan13
4.24499e-41	0.301297	0.621	0.426	8.81516e-37	1	Arl11
6.45531e-41	0.292364	0.813	0.639	1.34051e-36	1	Tnfaip8l2
2.95707e-40	0.302626	0.911	0.824	6.14066e-36	1	Sh3bgrl
3.66332e-40	0.292354	0.945	0.86	7.60725e-36	1	Arpc5
5.20534e-40	0.274832	0.67	0.49	1.08094e-35	1	Tprgl
3.03648e-39	0.250092	0.885	0.745	6.30555e-35	1	Tmed9
5.80083e-39	0.270203	0.994	0.976	1.2046e-34	1	Cfl1
6.42268e-39	0.280786	0.84	0.698	1.33373e-34	1	Fkbp1a
7.41821e-39	0.299325	0.591	0.412	1.54047e-34	1	Ptk2b
1.33607e-38	0.296943	0.621	0.443	2.77448e-34	1	Itpripl2
2.51193e-38	0.277523	0.562	0.375	5.21627e-34	1	Rap2a
7.54546e-38	0.292961	0.475	0.307	1.56689e-33	1	Senp2
8.38517e-38	0.304926	0.911	0.779	1.74126e-33	1	Man2b1
9.59386e-38	0.253958	0.739	0.568	1.99226e-33	1	Ggh
1.132e-37	0.295629	0.499	0.326	2.35072e-33	1	Nrp2
1.16932e-37	0.298948	0.687	0.517	2.42821e-33	1	Cnn2
1.20499e-37	0.259425	0.847	0.705	2.50229e-33	1	Supt4a
3.83827e-37	0.260616	0.642	0.462	7.97056e-33	1	Lpxn
4.07031e-37	0.270391	0.777	0.613	8.4524e-33	1	Psmb5
7.37933e-37	0.493355	0.966	0.91	1.53239e-32	1	Vim
7.79788e-37	0.263109	0.784	0.624	1.61931e-32	1	Gabarapl2
9.40154e-37	0.422	0.609	0.453	1.95232e-32	1	Pilra
1.02495e-36	0.250188	0.445	0.273	2.12842e-32	1	Extl3
1.09965e-36	0.278432	0.748	0.577	2.28352e-32	1	Epb41l2
1.69619e-36	0.2644	0.913	0.818	3.5223e-32	1	Smdt1
1.76626e-36	0.260834	0.569	0.395	3.66782e-32	1	Lrrfip2
2.12714e-36	0.301056	0.563	0.401	4.41722e-32	1	Asap1
2.88606e-36	0.279442	0.777	0.624	5.99319e-32	1	Serinc1
4.47877e-36	0.252641	0.939	0.867	9.30062e-32	1	Tpd52
6.10166e-36	0.263506	0.477	0.304	1.26707e-31	1	Pbxip1
6.4887e-36	0.281218	0.811	0.661	1.34744e-31	1	Cnih4
7.0994e-36	0.257341	0.973	0.927	1.47426e-31	1	Rgs10
1.29815e-35	0.267488	0.807	0.657	2.69574e-31	1	Ppp1r14b
2.27559e-35	0.26568	0.789	0.636	4.72549e-31	1	Atp6ap1
3.2052e-35	0.272922	0.732	0.569	6.65593e-31	1	Lrrfip1
4.37906e-35	0.278555	0.683	0.529	9.09355e-31	1	Ptpra
6.56233e-35	0.272273	0.793	0.595	1.36273e-30	1	Pmp22
7.21345e-35	0.282513	0.885	0.774	1.49795e-30	1	Bax
7.86835e-35	0.271923	0.94	0.853	1.63394e-30	1	Mrpl52
8.95317e-35	0.252844	0.892	0.78	1.85922e-30	1	Bsg
1.12439e-34	0.263071	0.616	0.438	2.3349e-30	1	Trim47
1.29908e-34	0.31137	0.963	0.885	2.69767e-30	1	Mafb
1.72004e-34	0.259735	0.874	0.758	3.57183e-30	1	Grcc10
1.721e-34	0.262974	0.62	0.433	3.57383e-30	1	Itga6
1.97778e-34	0.288864	0.777	0.617	4.10705e-30	1	Lipa
2.87456e-34	0.266567	0.796	0.641	5.96931e-30	1	Sdf4
1.47817e-33	0.293363	0.557	0.388	3.06957e-29	1	Pik3c2a
6.01636e-33	0.290486	0.505	0.346	1.24936e-28	1	Asph
1.49704e-32	0.258423	0.745	0.611	3.10876e-28	1	Saraf
3.13936e-31	0.262792	0.777	0.637	6.51918e-27	1	Rsu1
4.00946e-31	0.310445	0.63	0.463	8.32604e-27	1	Tuba1a
7.39627e-31	0.287632	0.994	0.966	1.53591e-26	1	Ctsb
1.80573e-29	0.266342	0.413	0.262	3.74978e-25	1	Pdlim1
4.31938e-29	0.271252	0.744	0.604	8.96962e-25	1	Taok3
4.47777e-29	0.276733	0.823	0.701	9.29854e-25	1	Slc6a6
4.74327e-29	0.264187	0.878	0.764	9.84988e-25	1	Crlf2
9.421e-28	0.285631	0.75	0.598	1.95637e-23	1	Pou2f2
3.64204e-27	0.376953	0.67	0.498	7.56307e-23	1	Ccnd1
9.80344e-27	0.283785	0.952	0.893	2.03578e-22	1	Tagln2
1.36441e-26	0.285123	0.721	0.58	2.83334e-22	1	Cd44
1.77484e-26	0.253457	0.877	0.761	3.68562e-22	1	S100a11
1.23337e-24	0.288728	0.798	0.679	2.56122e-20	1	Macf1
1.18643e-23	0.342294	0.827	0.71	2.46374e-19	1	Blvrb
4.05193e-21	0.283745	0.394	0.267	8.41424e-17	1	Clec4d
7.00053e-18	0.257476	0.798	0.677	1.45373e-13	1	Stk17b
3.84288e-17	0.337376	0.774	0.653	7.98012e-13	1	Gatm
4.85648e-15	0.320151	0.745	0.652	1.0085e-10	1	S100a10
1.47042e-11	0.350313	0.637	0.544	3.05347e-07	1	Fcrls
1.60076e-09	0.255471	0.3	0.222	3.32414e-05	1	Tppp3
1.40726e-08	0.60678	0.344	0.284	0.000292232	1	Fn1
8.23456e-191	1.2073	0.86	0.568	1.70999e-186	2	Txnip
9.24041e-154	0.850233	0.954	0.742	1.91886e-149	2	Tmem176b
2.33543e-136	0.909365	0.888	0.654	4.84975e-132	2	Tmem176a
9.35143e-121	0.666726	0.967	0.912	1.94192e-116	2	Ctsc
4.14707e-114	0.858573	0.834	0.642	8.61181e-110	2	H2-DMa
3.0384e-110	0.657794	0.956	0.889	6.30953e-106	2	Serinc3
7.2635e-110	1.07912	0.637	0.361	1.50834e-105	2	Hpgd
7.81038e-105	0.735491	0.753	0.461	1.6219e-100	2	Mrc1
7.68687e-95	0.932854	0.89	0.714	1.59626e-90	2	H2-Ab1
1.41856e-90	0.929363	0.842	0.654	2.94579e-86	2	H2-Aa
2.8685e-90	0.79165	0.685	0.445	5.95674e-86	2	Maf
1.08229e-89	0.943806	0.836	0.642	2.24748e-85	2	H2-Eb1
2.1017e-89	0.693855	0.851	0.746	4.36439e-85	2	Pid1
1.36478e-86	0.624759	0.948	0.865	2.8341e-82	2	Selenop
4.86622e-85	0.639769	0.897	0.787	1.01052e-80	2	Marcks
8.47581e-85	0.525187	0.958	0.902	1.76009e-80	2	Ly86
6.64465e-83	0.690435	0.762	0.579	1.37983e-78	2	Clec4a3
1.19883e-82	0.823913	0.954	0.88	2.48949e-78	2	Cd74
1.04252e-81	0.78949	0.772	0.581	2.16489e-77	2	Cx3cr1
7.89944e-76	0.760896	0.759	0.588	1.6404e-71	2	H2-DMb1
2.89735e-74	0.557194	0.859	0.775	6.01664e-70	2	Ifngr1
1.03681e-71	0.480107	0.946	0.887	2.15303e-67	2	Unc93b1
3.48156e-70	0.531771	0.819	0.701	7.22981e-66	2	Vsir
1.16824e-66	0.624331	0.626	0.418	2.42598e-62	2	Clec4a2
4.329e-65	0.497175	0.953	0.904	8.9896e-61	2	Csf1r
8.8879e-65	0.545587	0.789	0.676	1.84566e-60	2	P2ry6
8.37002e-64	0.608091	0.796	0.67	1.73812e-59	2	Mef2c
3.73982e-63	0.574978	0.862	0.778	7.76611e-59	2	Cltc
5.06912e-63	0.481679	0.929	0.863	1.05265e-58	2	Aif1
1.89013e-62	0.573641	0.562	0.354	3.92504e-58	2	Lifr
1.04566e-60	0.668291	0.685	0.533	2.17142e-56	2	Tsc22d3
2.81275e-59	1.15934	0.47	0.283	5.84095e-55	2	Ccr2
5.56206e-59	0.542795	0.709	0.522	1.15502e-54	2	Ighm
1.12688e-56	0.452916	0.897	0.828	2.34007e-52	2	Cyth4
3.70359e-54	0.342762	0.987	0.942	7.69088e-50	2	C1qa
1.91478e-52	0.381995	0.933	0.91	3.97623e-48	2	Ptpn18
1.03175e-50	0.386609	0.961	0.828	2.14254e-46	2	Ifi27l2a
1.11043e-49	0.441877	0.892	0.844	2.30591e-45	2	Mbnl1
1.42779e-49	0.45589	0.311	0.147	2.96495e-45	2	Ciita
2.27159e-49	0.344245	0.998	0.993	4.71719e-45	2	Cst3
3.98362e-49	0.431264	0.929	0.891	8.2724e-45	2	Fcgr3
7.22096e-47	0.444062	0.844	0.756	1.4995e-42	2	Pld4
5.56e-46	0.494755	0.871	0.779	1.15459e-41	2	Trf
8.21474e-46	0.447129	0.449	0.278	1.70587e-41	2	Abca9
4.12555e-45	0.477602	0.85	0.777	8.56713e-41	2	Zfp36l2
1.15581e-44	0.422755	0.756	0.657	2.40016e-40	2	Tnfaip8l2
1.3373e-44	0.449881	0.7	0.544	2.77704e-40	2	Ms4a6b
3.4103e-44	0.454241	0.548	0.403	7.08184e-40	2	2023-03-01
1.31608e-43	0.477424	0.597	0.426	2.73298e-39	2	Cfh
3.50087e-43	0.300643	0.987	0.945	7.26991e-39	2	C1qc
2.4338e-42	0.478973	0.581	0.435	5.05404e-38	2	Tent5a
2.54498e-42	0.34471	0.995	0.983	5.28491e-38	2	Itm2b
3.02384e-42	0.463782	0.435	0.277	6.27931e-38	2	Dusp6
1.39414e-41	0.548769	0.328	0.175	2.89508e-37	2	Clec4b1
2.50226e-41	0.412902	0.927	0.846	5.19618e-37	2	Cd81
3.68459e-41	0.392968	0.438	0.279	7.65142e-37	2	Batf3
4.39247e-41	0.463077	0.684	0.59	9.1214e-37	2	Ntpcr
4.37245e-40	0.512986	0.553	0.398	9.07984e-36	2	Clec4a1
2.38864e-39	0.466148	0.529	0.398	4.96025e-35	2	Mxd4
2.94028e-39	0.46842	0.695	0.605	6.10578e-35	2	Rassf4
1.21819e-38	0.347618	0.869	0.731	2.5297e-34	2	Ly6e
4.67639e-37	0.457282	0.836	0.742	9.711e-33	2	Lst1
2.01511e-36	0.302657	0.67	0.54	4.18458e-32	2	Fcgrt
3.34685e-35	0.387787	0.736	0.667	6.95006e-31	2	Tsc22d4
4.79489e-35	0.420266	0.926	0.894	9.95707e-31	2	Ptprc
1.15397e-33	0.330171	0.92	0.894	2.39634e-29	2	Son
1.16607e-33	0.474337	0.891	0.841	2.42145e-29	2	Zeb2
1.38633e-33	0.392414	0.781	0.656	2.87886e-29	2	Ms4a6c
1.53501e-33	0.386108	0.312	0.184	3.18759e-29	2	Tifab
9.8919e-33	0.421755	0.736	0.657	2.05415e-28	2	Dleu2
1.50137e-32	0.396102	0.389	0.246	3.11775e-28	2	Gpr34
2.01311e-30	0.301911	0.879	0.85	4.18043e-26	2	Snx5
2.10617e-30	0.55549	0.606	0.468	4.37367e-26	2	Pf4
4.33768e-30	0.373424	0.561	0.446	9.00762e-26	2	Hacd4
8.93525e-30	0.362957	0.766	0.671	1.85549e-25	2	Zfp36l1
1.8919e-29	0.410347	0.522	0.413	3.92871e-25	2	Ap2a2
1.17926e-28	0.366	0.648	0.509	2.44886e-24	2	Plbd1
2.26463e-28	0.2577	0.16	0.068	4.70273e-24	2	F630028O10Rik
1.48689e-27	0.398561	0.608	0.506	3.08767e-23	2	Ssh2
5.90498e-27	0.290355	0.298	0.179	1.22623e-22	2	Il16
6.48098e-27	0.362188	0.401	0.289	1.34584e-22	2	Arhgap15
1.13597e-26	0.403125	0.834	0.801	2.35896e-22	2	Man2b1
1.8497e-26	0.441159	0.694	0.601	3.84109e-22	2	Ccr5
5.10858e-26	0.398577	0.473	0.355	1.06085e-21	2	Cd33
5.76042e-26	0.313116	0.42	0.288	1.19621e-21	2	Igfbp4
8.28271e-26	0.344039	0.816	0.772	1.71999e-21	2	Fcgr2b
2.09799e-25	0.31299	0.909	0.873	4.35668e-21	2	Cybb
4.89077e-25	0.338046	0.444	0.337	1.01562e-20	2	Fgd2
8.52759e-25	0.347415	0.472	0.373	1.77084e-20	2	Stx16
9.36172e-25	0.326976	0.5	0.401	1.94405e-20	2	Hfe
1.08783e-24	0.414744	0.514	0.399	2.25898e-20	2	Lilra5
1.43092e-24	0.353693	0.395	0.284	2.97145e-20	2	Lyl1
8.77471e-24	0.329774	0.495	0.395	1.82216e-19	2	9930111J21Rik2
1.33904e-23	0.341906	0.432	0.328	2.78064e-19	2	Sla
1.69592e-23	0.350898	0.904	0.867	3.52175e-19	2	Fyb
2.31254e-23	0.284881	0.199	0.101	4.80222e-19	2	Xlr
2.4484e-23	0.310735	0.369	0.258	5.08434e-19	2	Ramp1
4.20883e-23	0.393312	0.523	0.374	8.74006e-19	2	Mgl2
9.85377e-23	0.332806	0.632	0.574	2.04623e-18	2	Bmyc
1.44706e-22	0.328551	0.697	0.631	3.00497e-18	2	Ypel3
1.65345e-22	0.398534	0.399	0.297	3.43355e-18	2	Itga4
5.42754e-22	0.358535	0.819	0.792	1.12708e-17	2	Dab2
6.7368e-22	0.314924	0.673	0.626	1.39896e-17	2	Inpp5d
8.75375e-22	0.329829	0.508	0.43	1.8178e-17	2	Cmtm6
9.42134e-22	0.375624	0.415	0.317	1.95643e-17	2	Tmcc1
1.96563e-21	0.3637	0.509	0.408	4.08182e-17	2	Gpr183
2.65843e-21	0.291383	0.762	0.726	5.52049e-17	2	Lamtor4
2.92899e-21	0.345653	0.489	0.401	6.08234e-17	2	Klf3
9.01949e-21	0.293946	0.849	0.822	1.87299e-16	2	Ehd4
1.28355e-20	0.287379	0.423	0.319	2.66541e-16	2	Cysltr1
1.47425e-20	0.271517	0.789	0.753	3.06143e-16	2	Gmfg
2.41535e-20	0.370723	0.48	0.385	5.01571e-16	2	Gas7
3.01282e-20	0.435945	0.609	0.566	6.25642e-16	2	Fam129a
3.01624e-20	0.395677	0.537	0.481	6.26352e-16	2	Arhgap45
3.18437e-20	0.309496	0.662	0.605	6.61266e-16	2	Rab3il1
3.43348e-20	0.349441	0.569	0.504	7.12997e-16	2	AC149090.1
5.1447e-20	0.334437	0.859	0.835	1.06835e-15	2	Atp2b1
1.35061e-19	0.255509	0.716	0.666	2.80469e-15	2	Epsti1
1.72519e-19	0.317402	0.387	0.294	3.58253e-15	2	Ppfia4
8.61679e-19	0.284108	0.634	0.582	1.78936e-14	2	Prcp
1.02413e-18	0.253898	0.872	0.844	2.12671e-14	2	Rsrp1
1.02607e-18	0.361198	0.609	0.565	2.13074e-14	2	Arhgap30
1.66306e-18	0.286131	0.311	0.22	3.4535e-14	2	Sesn1
2.83307e-18	0.347362	0.583	0.531	5.88315e-14	2	Dock8
4.12963e-18	0.329397	0.406	0.313	8.5756e-14	2	St8sia4
5.16833e-18	0.252124	0.897	0.892	1.07326e-13	2	Nsa2
7.0875e-18	0.308884	0.483	0.409	1.47179e-13	2	Arhgef6
7.8793e-18	0.279402	0.333	0.23	1.63622e-13	2	Ptgs1
9.98161e-18	0.277531	0.33	0.239	2.07278e-13	2	Gm26740
1.1933e-17	0.375624	0.267	0.176	2.47801e-13	2	Plxdc2
1.89719e-17	0.334754	0.67	0.603	3.93969e-13	2	Clec12a
3.35416e-17	0.3478	0.407	0.319	6.96526e-13	2	Gm34084
3.56648e-17	0.280875	0.275	0.183	7.40615e-13	2	Rnase6
3.60406e-17	0.352993	0.487	0.423	7.48419e-13	2	Il6ra
3.60906e-17	0.328975	0.572	0.471	7.49457e-13	2	Col14a1
8.48474e-17	0.464816	0.587	0.541	1.76194e-12	2	Stab1
9.53172e-17	0.254439	0.839	0.809	1.97936e-12	2	Rab14
1.13742e-16	0.265022	0.76	0.753	2.36197e-12	2	Tm6sf1
1.79092e-16	0.313178	0.413	0.327	3.71903e-12	2	Slco2b1
3.30034e-16	0.343311	0.865	0.884	6.85349e-12	2	Ifitm2
4.33592e-16	0.308336	0.364	0.283	9.00398e-12	2	Rcsd1
4.95206e-16	0.364854	0.993	0.981	1.02835e-11	2	Gm42418
6.25868e-16	0.415389	0.839	0.814	1.29968e-11	2	Jun
6.72129e-16	0.265694	0.572	0.515	1.39574e-11	2	Ap1s2
7.97298e-16	0.254735	0.842	0.806	1.65567e-11	2	Adgre1
2.54952e-15	0.2507	0.307	0.219	5.29434e-11	2	Hist1h1e
2.57196e-15	0.314579	0.487	0.434	5.34092e-11	2	Sec14l1
4.11375e-15	0.312597	0.519	0.477	8.54261e-11	2	Nisch
6.38342e-15	0.283668	0.33	0.255	1.32558e-10	2	Hps3
6.76131e-15	0.448495	0.945	0.944	1.40405e-10	2	Lars2
9.20532e-15	0.296098	0.457	0.395	1.91158e-10	2	Camk1d
1.0052e-14	0.275396	0.416	0.349	2.0874e-10	2	Rps6ka1
1.06792e-14	0.281597	0.448	0.374	2.21765e-10	2	Wwp1
1.72399e-14	0.262786	0.709	0.683	3.58005e-10	2	Lair1
1.94863e-14	0.252617	0.36	0.29	4.04653e-10	2	Usf1
2.77655e-14	0.283281	0.785	0.76	5.76578e-10	2	Rbpj
3.0453e-14	0.295173	0.573	0.532	6.32388e-10	2	Lpcat2
3.64929e-14	0.319964	0.513	0.451	7.57812e-10	2	Naaa
1.06981e-13	0.2939	0.41	0.352	2.22156e-09	2	Mapk14
4.01774e-13	0.299929	0.523	0.482	8.34325e-09	2	Ifnar1
4.08704e-13	0.313423	0.435	0.388	8.48716e-09	2	Nfam1
9.0675e-13	0.298176	0.711	0.696	1.88296e-08	2	Pirb
1.05339e-12	0.263167	0.563	0.519	2.18747e-08	2	Nr3c1
1.18515e-12	0.267522	0.583	0.564	2.46108e-08	2	G3bp2
4.66325e-12	0.267286	0.837	0.832	9.68371e-08	2	Tln1
5.34681e-12	0.29102	0.626	0.593	1.11032e-07	2	Ptpre
6.95763e-12	0.262379	0.629	0.6	1.44482e-07	2	Cd300ld
9.36222e-12	0.258649	0.378	0.327	1.94416e-07	2	Ppp1r21
1.20895e-11	0.27532	0.54	0.482	2.51051e-07	2	Fcgr4
1.39978e-11	0.256557	0.386	0.319	2.90678e-07	2	Samd9l
1.71258e-11	0.254194	0.67	0.669	3.55634e-07	2	Tacc1
2.90262e-11	0.291562	0.514	0.484	6.02758e-07	2	Shtn1
8.06259e-11	0.271709	0.504	0.481	1.67428e-06	2	Rbm5
1.01921e-10	0.252967	0.319	0.259	2.11649e-06	2	Ophn1
1.79239e-10	0.279211	0.478	0.445	3.72208e-06	2	Atxn7l3b
2.67061e-10	0.281327	0.446	0.409	5.5458e-06	2	Chd9
3.8192e-10	0.260154	0.423	0.377	7.93094e-06	2	Tut4
1.01058e-09	0.280051	0.616	0.6	2.09856e-05	2	Atrx
1.4625e-09	0.281864	0.46	0.42	3.03703e-05	2	Git2
3.35023e-09	0.26121	0.532	0.516	6.95708e-05	2	Prpf38b
4.02978e-09	0.258734	0.659	0.624	8.36825e-05	2	Pou2f2
6.40518e-09	0.293454	0.471	0.436	0.00013301	2	Filip1l
3.44605e-08	0.262515	0.508	0.489	0.000715607	2	Plxnb2
5.38591e-08	0.25208	0.509	0.486	0.00111844	2	Nsd1
1.13955e-06	0.25466	0.561	0.573	0.0236639	2	Prpf4b
1.31183e-06	0.253617	0.431	0.413	0.0272414	2	Stk38
4.01548e-06	0.251072	0.339	0.306	0.0833854	2	Stard9
3.30098e-05	0.364601	0.488	0.461	0.685482	2	Klf2
0.00420422	0.334026	0.4	0.398	1	2	Gm26917
0	4.78609	0.856	0.177	0	3	Fabp5
0	3.59406	0.699	0.05	0	3	Gpnmb
0	2.66768	0.981	0.761	0	3	Ctsd
0	2.50431	0.997	0.855	0	3	Lgals3
0	1.98265	0.987	0.81	0	3	Cstb
0	1.72464	0.714	0.138	0	3	Acp5
0	1.64863	0.609	0.079	0	3	Apoc2
0	1.62728	0.751	0.153	0	3	Syngr1
0	1.58785	0.906	0.44	0	3	Msrb1
0	1.57282	0.478	0.032	0	3	Atp6v0d2
0	1.46053	0.739	0.173	0	3	Il7r
0	1.08279	0.368	0.004	0	3	F10
0	1.00102	0.632	0.085	0	3	Bhlhe40
0	0.628581	0.495	0.054	0	3	Igf2r
0	0.622236	0.489	0.047	0	3	Nr1h3
0	0.601272	0.52	0.063	0	3	Fam20c
2.76491e-301	1.89493	0.971	0.75	5.74162e-297	3	Plin2
3.60332e-298	0.965588	0.631	0.127	7.48265e-294	3	Anpep
7.2597e-298	1.90543	0.312	0.014	1.50755e-293	3	Ctsk
1.09288e-296	2.0368	0.992	0.955	2.26947e-292	3	Psap
1.24321e-296	1.27058	0.787	0.252	2.58166e-292	3	Vat1
1.72551e-296	0.719694	0.247	0.003	3.5832e-292	3	F7
2.11751e-287	0.51076	0.51	0.072	4.39722e-283	3	Galnt6
2.49016e-284	1.56818	0.335	0.022	5.17107e-280	3	Fabp4
4.75751e-280	1.7551	0.997	0.968	9.87944e-276	3	Ctsb
1.31619e-278	0.806643	0.474	0.065	2.73319e-274	3	Mgst1
3.52505e-266	1.26304	0.987	0.893	7.32012e-262	3	Cd68
9.83129e-264	1.00204	0.996	0.972	2.04157e-259	3	Cyba
2.00803e-255	1.49683	0.96	0.682	4.16988e-251	3	Rnh1
4.02399e-249	0.639866	0.529	0.096	8.35622e-245	3	Scd2
1.99721e-245	1.15243	0.838	0.351	4.14741e-241	3	Soat1
3.89466e-241	1.02489	1	0.997	8.08765e-237	3	Ftl1
9.9209e-238	0.256813	0.218	0.005	2.06017e-233	3	C77080
4.42915e-233	1.05154	0.993	0.957	9.19758e-229	3	Atp6v0c
2.53515e-230	0.680366	0.49	0.089	5.2645e-226	3	Ahnak2
3.96709e-228	0.963494	0.996	0.955	8.23805e-224	3	Ctsz
6.32793e-228	1.16288	0.847	0.4	1.31406e-223	3	Gpr137b
1.29082e-227	1.10347	0.833	0.365	2.68053e-223	3	Cd300a
1.68651e-226	0.689622	0.568	0.122	3.5022e-222	3	Emb
5.11983e-223	1.35363	0.852	0.459	1.06318e-218	3	Pld3
3.01033e-221	0.705001	0.692	0.195	6.25125e-217	3	Gla
3.73358e-219	0.559109	0.468	0.083	7.75314e-215	3	Slc6a8
1.90744e-217	0.274042	0.287	0.022	3.96099e-213	3	Gask1b
6.22647e-216	1.10825	0.882	0.441	1.29299e-211	3	Abcg1
5.44778e-213	0.298147	0.214	0.008	1.13129e-208	3	Sdc1
1.32539e-210	0.626257	0.605	0.154	2.7523e-206	3	Slc27a1
2.59873e-209	0.379753	0.288	0.025	5.39653e-205	3	Dhrs9
1.23554e-207	1.36304	0.944	0.712	2.56573e-203	3	Gngt2
3.61291e-207	0.832291	0.755	0.258	7.50257e-203	3	Mmp14
9.16174e-207	0.671077	0.469	0.091	1.90253e-202	3	Cd300lf
3.99332e-205	1.33749	0.941	0.665	8.29254e-201	3	Anxa2
1.94827e-200	0.911814	0.816	0.357	4.04578e-196	3	Tnfsf13
4.57375e-197	0.878908	0.729	0.242	9.49785e-193	3	Emp1
6.55377e-197	0.841473	0.193	0.006	1.36096e-192	3	Chil3
6.60046e-195	1.19749	0.997	0.976	1.37065e-190	3	Ctss
1.02639e-192	0.701528	0.699	0.216	2.1314e-188	3	Tgm2
1.62493e-191	0.346413	0.216	0.011	3.37433e-187	3	Htra1
2.85132e-189	0.801535	0.808	0.346	5.92106e-185	3	Uap1l1
7.64261e-185	3.16154	0.785	0.397	1.58706e-180	3	Spp1
1.60372e-184	2.29213	0.652	0.216	3.33029e-180	3	Mmp12
3.40415e-184	1.02069	0.761	0.292	7.06906e-180	3	Tnfaip2
8.27333e-183	1.37232	0.929	0.869	1.71804e-178	3	Cd63
2.11241e-180	0.577803	0.594	0.159	4.38664e-176	3	Napsa
3.67747e-180	1.43331	0.904	0.614	7.63662e-176	3	Anxa1
3.61439e-176	0.949421	0.932	0.751	7.50564e-172	3	Psmb6
2.68342e-168	0.709323	0.643	0.219	5.57239e-164	3	Tmem65
2.94577e-168	1.05734	0.869	0.567	6.11719e-164	3	Pgam1
3.86014e-166	0.317531	0.342	0.054	8.01597e-162	3	Scd1
2.88868e-165	1.0475	0.236	0.022	5.99864e-161	3	Npy
6.01204e-163	0.850543	0.777	0.363	1.24846e-158	3	Smpdl3a
8.62791e-163	0.817847	0.956	0.847	1.79167e-158	3	Atp6v1g1
1.96818e-161	0.867166	0.843	0.501	4.08713e-157	3	Anxa4
6.03698e-161	0.773281	0.793	0.391	1.25364e-156	3	Atp6v1c1
7.36032e-161	0.283056	0.187	0.01	1.52844e-156	3	Cd24a
7.33289e-159	1.05947	0.987	0.937	1.52275e-154	3	Prdx1
2.7523e-158	0.62441	0.633	0.215	5.71544e-154	3	Fam129b
3.94367e-158	0.675841	0.558	0.168	8.18942e-154	3	Adam8
1.53793e-157	0.50418	0.531	0.144	3.19367e-153	3	Ly9
4.13576e-157	0.983766	0.906	0.574	8.58831e-153	3	Lrp1
2.03352e-154	1.10005	0.981	0.857	4.22281e-150	3	Lgals1
3.29291e-151	0.975506	0.966	0.729	6.83805e-147	3	Capg
2.88828e-149	0.749349	0.984	0.94	5.99781e-145	3	Lamp1
1.3221e-148	0.806758	0.777	0.391	2.74547e-144	3	Atp6v1b2
1.58686e-147	0.531819	0.555	0.168	3.29527e-143	3	Adssl1
7.15898e-145	0.528829	0.662	0.24	1.48663e-140	3	Amdhd2
3.78828e-144	0.396721	0.323	0.057	7.86674e-140	3	Rnf128
4.72025e-144	0.567847	0.587	0.192	9.80206e-140	3	Pira2
5.01863e-144	0.781501	0.966	0.854	1.04217e-139	3	Atp6v0e
1.48745e-142	0.308187	0.212	0.021	3.08883e-138	3	Abcg3
2.31988e-141	0.253626	0.311	0.052	4.81747e-137	3	Cd200r4
7.15311e-141	0.780795	0.769	0.379	1.48542e-136	3	Nceh1
5.25371e-139	2.05521	0.709	0.374	1.09099e-134	3	Lpl
6.74699e-139	0.782232	0.751	0.348	1.40108e-134	3	Osbpl8
7.60319e-139	0.429021	0.582	0.186	1.57888e-134	3	Frrs1
1.09503e-138	0.319947	0.143	0.005	2.27393e-134	3	Ear2
1.3441e-138	0.317044	0.374	0.079	2.79116e-134	3	Tmem38b
1.18318e-136	1.12357	0.941	0.75	2.45699e-132	3	Tmsb10
1.92942e-136	1.10645	0.917	0.708	4.00664e-132	3	Esd
2.11966e-136	0.875836	0.925	0.694	4.40169e-132	3	Aprt
7.03084e-136	0.560045	0.703	0.287	1.46002e-131	3	Plgrkt
1.14761e-135	0.263229	0.34	0.065	2.38312e-131	3	Chchd10
3.62915e-135	1.12933	0.992	0.911	7.5363e-131	3	Vim
4.89705e-135	0.402535	0.154	0.008	1.01692e-130	3	Apoc1
7.81167e-135	0.604012	0.588	0.205	1.62217e-130	3	Fnip2
1.32444e-134	0.679488	0.65	0.263	2.75032e-130	3	Hebp1
8.266e-134	0.435636	0.246	0.033	1.71652e-129	3	Mmp19
9.31257e-134	0.494345	0.474	0.133	1.93385e-129	3	Gsr
3.66692e-133	0.455245	0.631	0.23	7.61473e-129	3	Gsto1
1.0438e-132	0.340099	0.359	0.076	2.16756e-128	3	Plxna1
7.51644e-132	0.833532	0.88	0.577	1.56086e-127	3	Ndufa4
5.59109e-131	0.873504	0.974	0.921	1.16105e-126	3	Lgmn
5.68748e-131	0.476089	0.569	0.193	1.18106e-126	3	Wsb2
4.32947e-130	0.470921	0.539	0.169	8.99057e-126	3	Mfsd12
5.05001e-129	0.577139	0.988	0.953	1.04868e-124	3	Gabarap
5.06649e-128	2.46679	0.891	0.732	1.05211e-123	3	Ctsl
1.03962e-125	1.07152	0.858	0.618	2.15888e-121	3	Lipa
1.04656e-125	0.868777	0.961	0.818	2.17329e-121	3	Pkm
2.7086e-125	0.351603	0.456	0.127	5.62469e-121	3	Eepd1
1.24373e-124	1.12437	0.238	0.035	2.58273e-120	3	Thbs1
3.98372e-124	0.284466	0.298	0.055	8.27259e-120	3	Gcnt2
1.40558e-123	0.658044	0.382	0.094	2.91883e-119	3	Fbxo32
3.04453e-122	0.897225	0.961	0.871	6.32227e-118	3	Txn1
4.7802e-122	0.359888	0.432	0.118	9.92657e-118	3	Iqsec1
2.86205e-121	0.411186	0.52	0.161	5.94334e-117	3	Plxnd1
4.42936e-120	0.820993	0.936	0.723	9.19801e-116	3	Gm2a
4.53781e-120	0.335095	0.495	0.147	9.42322e-116	3	Csf2rb2
5.43052e-120	0.95956	0.7	0.348	1.1277e-115	3	Sgk1
6.98126e-120	0.372243	0.541	0.178	1.44973e-115	3	2023-09-09
1.50962e-119	0.703469	0.952	0.821	3.13488e-115	3	Taldo1
8.26038e-119	0.690022	0.675	0.286	1.71535e-114	3	Cd93
1.68893e-118	0.734717	0.954	0.883	3.50723e-114	3	Hexa
1.07874e-117	0.472566	0.602	0.217	2.24011e-113	3	Fgr
3.68636e-117	0.480893	0.541	0.196	7.6551e-113	3	Gyg
6.22525e-117	0.375577	0.358	0.085	1.29273e-112	3	Ddhd1
1.0947e-116	0.605059	0.789	0.434	2.27324e-112	3	Dtnbp1
1.91931e-116	0.344469	0.428	0.118	3.98565e-112	3	Rai14
3.33327e-116	0.770268	0.895	0.679	6.92187e-112	3	Atp6v1e1
8.47192e-116	0.714401	0.691	0.299	1.75928e-111	3	Plaur
1.75271e-115	0.630689	0.796	0.415	3.63968e-111	3	Dusp3
2.13259e-115	0.767235	0.809	0.511	4.42853e-111	3	Atp6v1a
9.33402e-115	1.02081	0.902	0.718	1.9383e-110	3	Creg1
4.46305e-114	0.525244	0.562	0.211	9.26798e-110	3	Idh1
6.61445e-114	0.41471	0.46	0.141	1.37356e-109	3	Hk3
9.16421e-113	0.633392	0.873	0.582	1.90304e-108	3	1810058I24Rik
1.2606e-112	0.369403	0.517	0.171	2.61776e-108	3	Aph1c
8.58673e-112	0.257303	0.322	0.071	1.78312e-107	3	Bcar3
2.2815e-110	0.488203	0.644	0.263	4.73776e-106	3	Esyt1
4.58283e-109	0.31505	0.468	0.145	9.5167e-105	3	Gstp1
6.85689e-108	0.699287	0.607	0.244	1.4239e-103	3	Clec4d
1.49089e-107	0.561831	0.741	0.378	3.09597e-103	3	Degs1
9.91888e-107	0.460255	0.609	0.239	2.05975e-102	3	Slc37a2
3.95855e-106	0.565758	0.684	0.324	8.22032e-102	3	Arl8b
4.24613e-106	0.414525	0.1	0.003	8.81752e-102	3	Slpi
5.69138e-106	0.616562	0.947	0.854	1.18187e-101	3	Bri3
3.90645e-105	0.323881	0.121	0.007	8.11214e-101	3	Ly6c2
1.39223e-104	0.810644	0.905	0.693	2.89111e-100	3	Mif
2.67558e-104	0.693081	0.855	0.564	5.55611e-100	3	Cd84
3.86494e-102	0.708012	0.9	0.698	8.02594e-98	3	Psmd8
1.33313e-101	0.612533	0.964	0.891	2.76837e-97	3	Akr1a1
2.36436e-101	0.528725	0.88	0.609	4.90983e-97	3	Timm13
3.32649e-101	0.348839	0.504	0.176	6.90778e-97	3	Dpp7
6.40845e-101	0.547503	0.763	0.397	1.33078e-96	3	Tcirg1
7.4118e-101	0.625284	0.904	0.695	1.53913e-96	3	Nme1
9.31823e-101	0.650928	0.991	0.971	1.93502e-96	3	Gpx1
9.54022e-101	0.508603	0.715	0.348	1.98112e-96	3	Renbp
1.19654e-100	0.407856	0.55	0.204	2.48473e-96	3	Emilin2
1.47764e-100	0.545487	0.718	0.362	3.06846e-96	3	Ap3s1
5.18272e-99	0.359886	0.622	0.247	1.07624e-94	3	Rftn1
1.45982e-98	0.903428	0.431	0.147	3.03147e-94	3	Cd36
2.22204e-98	0.901764	0.794	0.471	4.61429e-94	3	Pla2g7
3.44756e-98	1.06419	0.889	0.782	7.15921e-94	3	Trem2
4.9189e-98	0.282214	0.356	0.095	1.02146e-93	3	Paox
9.62108e-98	0.573747	0.909	0.74	1.99791e-93	3	Ndufa1
2.42818e-97	0.591538	0.968	0.895	5.04236e-93	3	Cotl1
1.34872e-96	1.1789	0.131	0.011	2.80075e-92	3	Cd5l
2.16339e-96	0.497432	0.593	0.247	4.4925e-92	3	Csf2rb
5.99803e-96	0.352948	0.549	0.201	1.24555e-91	3	Pdxk
8.29829e-96	0.324691	0.576	0.218	1.72322e-91	3	Spsb2
1.35114e-95	0.454527	0.362	0.103	2.80579e-91	3	Ccr1
7.57081e-95	0.412965	0.594	0.252	1.57215e-90	3	Gng12
2.39208e-93	0.332593	0.44	0.143	4.96739e-89	3	Lrp12
2.92623e-93	0.43444	0.653	0.295	6.07662e-89	3	Fuca2
3.85579e-93	0.467866	0.993	0.981	8.00694e-89	3	Tyrobp
4.12e-93	0.550561	0.973	0.915	8.55558e-89	3	Sdcbp
4.4441e-92	0.281591	0.439	0.143	9.22862e-88	3	Ckap4
7.48328e-92	0.363717	0.184	0.028	1.55398e-87	3	Vegfa
2.36897e-91	0.630375	0.8	0.478	4.9194e-87	3	Myof
1.13075e-90	0.708709	0.915	0.756	2.34812e-86	3	Ldha
1.29494e-90	1.21054	0.989	0.91	2.68907e-86	3	Lyz2
1.68606e-89	0.463746	0.557	0.236	3.50126e-85	3	Ncoa4
8.05731e-89	0.411084	0.501	0.195	1.67318e-84	3	Actn1
1.05359e-88	0.660679	0.908	0.671	2.18789e-84	3	Itgb2
3.00785e-88	0.582219	0.974	0.937	6.24611e-84	3	Nme2
3.19313e-88	0.442963	0.672	0.321	6.63084e-84	3	Oxct1
3.38537e-88	1.14256	0.858	0.667	7.03007e-84	3	Pltp
4.44044e-88	0.421965	0.65	0.297	9.22102e-84	3	Abi3
7.39176e-88	0.271763	0.547	0.21	1.53497e-83	3	Mpdu1
8.04387e-87	0.550499	0.926	0.817	1.67039e-82	3	Cox5a
8.2124e-86	0.619954	0.665	0.338	1.70539e-81	3	Msr1
1.08538e-85	0.419445	0.705	0.35	2.2539e-81	3	Cib1
1.2148e-85	0.266067	0.2	0.036	2.52266e-81	3	Mamdc2
9.56028e-85	0.722018	0.957	0.846	1.98529e-80	3	Aldoa
1.16446e-84	0.817983	0.882	0.638	2.41812e-80	3	S100a10
1.25353e-84	0.428717	0.639	0.311	2.60309e-80	3	Echs1
2.18299e-84	0.510708	0.823	0.531	4.5332e-80	3	Atp6v0d1
2.74538e-84	0.507939	0.936	0.828	5.70106e-80	3	Uqcrq
1.30082e-83	0.502847	0.584	0.262	2.70129e-79	3	Alas1
1.78142e-82	0.347823	0.378	0.121	3.69929e-78	3	Ndrg1
2.75747e-81	0.356069	0.5	0.199	5.72617e-77	3	Naglu
3.33891e-81	0.481495	0.793	0.488	6.93357e-77	3	Ftl1-ps1
9.75083e-81	0.568599	0.965	0.914	2.02486e-76	3	Eif4a1
1.12976e-80	0.557363	0.833	0.59	2.34606e-76	3	Aldh2
2.14164e-80	0.502059	0.914	0.746	4.44733e-76	3	Tmem256
4.90264e-80	0.315342	0.626	0.272	1.01808e-75	3	Pbdc1
2.16022e-79	0.312312	0.583	0.251	4.4859e-75	3	Comtd1
2.61623e-79	0.406627	0.616	0.285	5.43287e-75	3	Npc1
3.45785e-79	0.494205	0.69	0.356	7.18057e-75	3	Gde1
6.66727e-79	0.481422	0.976	0.903	1.38453e-74	3	Gnas
9.02489e-79	0.29254	0.477	0.183	1.87411e-74	3	Arhgap10
2.00702e-78	0.813396	0.846	0.605	4.16777e-74	3	Abca1
2.66066e-78	0.472273	0.74	0.412	5.52513e-74	3	Mpp1
6.69269e-78	0.405628	0.612	0.291	1.3898e-73	3	Nagk
3.73893e-77	0.529188	0.784	0.469	7.76427e-73	3	Rap2b
4.5315e-77	0.493226	0.881	0.665	9.41011e-73	3	Vps29
6.05597e-77	0.315177	0.503	0.201	1.25758e-72	3	Ipo5
6.59395e-77	0.315275	0.333	0.1	1.3693e-72	3	Sirpb1c
6.93433e-77	0.535509	0.932	0.816	1.43998e-72	3	Atp5g1
2.32112e-76	0.370312	0.535	0.224	4.82004e-72	3	St6galnac4
2.75543e-76	0.255926	0.39	0.13	5.72193e-72	3	Lyst
7.57687e-76	0.297519	0.429	0.155	1.57341e-71	3	Matk
8.68793e-76	0.495078	0.767	0.465	1.80414e-71	3	Atp6v1d
1.30601e-75	0.451537	0.857	0.588	2.71206e-71	3	Tmem160
1.72129e-75	0.796926	0.952	0.869	3.57444e-71	3	Mpeg1
2.89167e-75	0.921801	0.873	0.68	6.00483e-71	3	S100a6
3.40553e-75	0.384099	0.59	0.263	7.07192e-71	3	Gnpda1
3.73508e-75	0.404493	0.707	0.376	7.75627e-71	3	Naa20
1.04717e-74	0.526931	0.682	0.36	2.17455e-70	3	Tmem86a
1.05712e-74	0.42936	0.745	0.424	2.19521e-70	3	Arl11
1.27475e-74	0.434063	0.903	0.711	2.64715e-70	3	Ube2l3
2.44029e-74	0.469999	0.821	0.541	5.06751e-70	3	Mrpl20
2.41488e-73	0.436422	0.814	0.546	5.01475e-69	3	Trappc2l
3.17885e-73	0.425106	0.976	0.928	6.60121e-69	3	Sem1
4.61852e-73	0.600148	0.967	0.89	9.59081e-69	3	Grn
4.95039e-73	0.262455	0.526	0.212	1.028e-68	3	Pno1
6.88885e-73	0.39468	0.748	0.42	1.43054e-68	3	Blvra
7.34323e-73	0.299411	0.474	0.187	1.5249e-68	3	Plxnc1
1.44708e-72	0.477442	0.857	0.635	3.005e-68	3	Ndufc1
1.59076e-72	0.415453	0.695	0.359	3.30337e-68	3	Edem1
2.48579e-72	0.381647	0.397	0.146	5.16199e-68	3	Bhlhe41
5.09844e-72	0.442983	0.563	0.258	1.05874e-67	3	Gstm1
1.22551e-71	0.50602	0.664	0.339	2.54489e-67	3	Itgax
1.62288e-71	0.252826	0.44	0.163	3.37008e-67	3	Gas2l3
2.6316e-71	0.608158	0.454	0.179	5.46477e-67	3	Gdf15
4.35098e-71	0.82479	0.932	0.739	9.03524e-67	3	Cd9
1.15835e-70	0.444591	0.988	0.964	2.40544e-66	3	Npc2
4.25674e-70	0.266543	0.511	0.206	8.83955e-66	3	Cln8
6.30267e-69	0.409985	0.991	0.975	1.30881e-64	3	Myl6
7.52227e-68	0.398903	0.761	0.449	1.56207e-63	3	Dnajc15
8.81164e-68	0.333824	0.627	0.307	1.82983e-63	3	Psen2
1.39263e-67	0.50325	0.926	0.797	2.89193e-63	3	Gpx4
1.5193e-67	0.343731	0.651	0.335	3.15497e-63	3	Plin3
1.65137e-67	1.0246	0.779	0.549	3.42923e-63	3	S100a4
7.00158e-67	0.263221	0.538	0.233	1.45395e-62	3	Tmem165
8.66826e-67	1.06852	0.462	0.209	1.80005e-62	3	Clec4n
1.55559e-66	0.292915	0.592	0.278	3.23033e-62	3	1110008P14Rik
2.04157e-66	0.523399	0.844	0.62	4.23953e-62	3	Mpc1
7.24861e-66	0.450499	0.684	0.383	1.50525e-61	3	Mthfs
1.12573e-65	0.326613	0.648	0.32	2.3377e-61	3	Rcbtb2
1.41533e-65	0.501719	0.841	0.585	2.93908e-61	3	Tnfsf12
5.43464e-65	0.261254	0.389	0.144	1.12856e-60	3	Snx27
6.32665e-65	0.355655	0.624	0.304	1.31379e-60	3	Plec
7.23592e-65	0.842472	0.939	0.856	1.50261e-60	3	Ifi30
9.53529e-65	0.611418	0.945	0.875	1.9801e-60	3	Sec61b
1.28133e-64	0.396839	0.751	0.446	2.66081e-60	3	0610012G03Rik
1.83297e-64	0.325367	0.679	0.351	3.80635e-60	3	Mrpl36
3.60847e-64	0.481113	0.847	0.616	7.49335e-60	3	Psmb5
7.53461e-64	0.405517	0.955	0.89	1.56464e-59	3	Cox5b
1.17666e-63	0.430665	0.92	0.8	2.44346e-59	3	Dad1
1.58999e-63	0.373328	0.656	0.341	3.30178e-59	3	Cerk
1.88443e-63	0.87846	0.433	0.187	3.91322e-59	3	Hilpda
2.34248e-63	0.42519	0.684	0.372	4.86439e-59	3	Rap2a
2.74462e-63	0.290088	0.592	0.279	5.69947e-59	3	Slc9a3r1
3.08188e-63	0.403701	0.659	0.36	6.39983e-59	3	Ybx3
3.87356e-63	0.412188	0.906	0.777	8.04384e-59	3	Edf1
9.80252e-63	0.427161	0.583	0.291	2.03559e-58	3	Kmt5a
1.79977e-62	0.497746	0.95	0.91	3.73739e-58	3	Sec61g
1.85101e-62	0.275639	0.475	0.199	3.84381e-58	3	Plekhm2
2.00812e-62	0.329428	0.592	0.279	4.17007e-58	3	Rnf149
2.12291e-62	0.282569	0.434	0.175	4.40843e-58	3	Rab32
2.21062e-62	0.432519	0.9	0.71	4.59058e-58	3	Bola2
4.28428e-62	0.266555	0.56	0.265	8.89673e-58	3	Mrps28
4.2205e-61	0.407797	0.834	0.588	8.76428e-57	3	Mtpn
4.25316e-61	0.283557	0.585	0.282	8.83211e-57	3	Nus1
4.8051e-61	0.366677	0.606	0.311	9.97827e-57	3	Ugp2
5.00958e-61	0.413694	0.242	0.07	1.04029e-56	3	Slc7a11
1.58591e-60	0.802565	0.902	0.767	3.2933e-56	3	S100a11
1.94069e-60	0.396725	0.901	0.754	4.03003e-56	3	Capns1
4.78515e-60	0.527538	0.561	0.286	9.93684e-56	3	Rilpl2
8.02826e-60	0.306025	0.553	0.261	1.66715e-55	3	Slc48a1
9.47856e-60	0.327716	0.717	0.402	1.96832e-55	3	Timm8b
1.12565e-59	0.313516	0.583	0.276	2.33753e-55	3	Adgre5
1.67322e-59	0.412017	0.976	0.942	3.47462e-55	3	Anxa5
1.72386e-59	0.375154	0.865	0.671	3.57977e-55	3	Pebp1
3.19493e-59	0.399052	0.825	0.558	6.63459e-55	3	Ndufb2
3.27235e-59	0.431124	0.889	0.735	6.79535e-55	3	Tmem14c
3.56078e-59	0.270528	0.56	0.267	7.39432e-55	3	Slc35b1
4.43183e-59	0.398618	0.938	0.856	9.20314e-55	3	Rnasek
8.52338e-59	0.393704	0.928	0.822	1.76997e-54	3	Vdac2
1.29076e-58	0.33822	0.716	0.394	2.68039e-54	3	Actn4
1.33774e-58	0.449881	0.775	0.484	2.77794e-54	3	Sgpl1
3.38391e-58	0.446611	0.791	0.536	7.02704e-54	3	Tpp1
3.87431e-58	0.330236	0.571	0.281	8.04538e-54	3	Pi4k2a
5.87515e-58	0.461151	0.891	0.696	1.22003e-53	3	Gusb
1.08128e-57	0.539691	0.795	0.522	2.24538e-53	3	Pgk1
1.13138e-57	0.403457	0.931	0.821	2.34942e-53	3	Atp5md
1.78798e-57	0.410601	0.896	0.761	3.71293e-53	3	Ndufa3
1.81407e-57	0.290239	0.588	0.292	3.76709e-53	3	Aldh3b1
5.46971e-57	0.354504	0.741	0.431	1.13584e-52	3	Dnase2a
1.93049e-56	0.462618	0.501	0.232	4.00885e-52	3	Malt1
2.10065e-56	0.389787	0.917	0.808	4.36222e-52	3	Atp5k
2.91527e-56	0.403676	0.896	0.728	6.05386e-52	3	Ndufb8
4.24229e-56	0.264858	0.612	0.303	8.80954e-52	3	Acaa2
8.0606e-56	0.362659	0.427	0.183	1.67386e-51	3	Cd38
1.45451e-55	0.276138	0.705	0.386	3.02044e-51	3	Polr2l
1.53445e-55	0.337656	0.702	0.397	3.18643e-51	3	Ak2
2.8333e-55	0.353198	0.727	0.419	5.88364e-51	3	Nhp2
6.11564e-55	0.363803	0.947	0.882	1.26997e-50	3	Ndufb1-ps
6.24592e-55	0.383203	0.956	0.889	1.29703e-50	3	Atp6v1f
9.15538e-55	0.592381	0.893	0.738	1.90121e-50	3	Pdia6
2.24753e-54	0.398057	0.865	0.655	4.66723e-50	3	Lamtor1
2.86404e-54	0.332705	0.973	0.937	5.94747e-50	3	Cox6c
4.00192e-54	0.373285	0.93	0.825	8.3104e-50	3	Reep5
8.73775e-54	0.380647	0.969	0.912	1.81448e-49	3	Atp6v0b
1.06073e-53	0.373462	0.947	0.834	2.2027e-49	3	Uqcr11
1.32725e-53	0.447258	0.82	0.576	2.75617e-49	3	P4hb
2.86236e-53	0.426593	0.847	0.653	5.94397e-49	3	Cndp2
2.87142e-53	0.346547	0.823	0.563	5.9628e-49	3	Tmem167
3.08226e-53	0.399895	0.931	0.858	6.40062e-49	3	Cox7b
1.07514e-52	0.379924	0.937	0.842	2.23264e-48	3	Slc25a5
1.63179e-52	0.306852	0.634	0.327	3.38857e-48	3	Lasp1
1.69219e-52	0.418154	0.702	0.419	3.51399e-48	3	Psmd1
2.21883e-52	0.332541	0.845	0.594	4.60763e-48	3	Pet100
2.37611e-52	0.372304	0.948	0.867	4.93422e-48	3	Arpc5
2.39578e-52	0.520496	0.733	0.51	4.97508e-48	3	Bnip3l
2.89763e-52	0.324667	0.967	0.931	6.01722e-48	3	Atp5l
3.93171e-52	0.368228	0.803	0.557	8.16459e-48	3	Ssu72
4.83528e-52	0.347097	0.84	0.582	1.00409e-47	3	Rexo2
5.57806e-52	0.315385	0.989	0.979	1.15834e-47	3	Serf2
6.86337e-52	0.423759	0.879	0.662	1.42525e-47	3	H2afj
7.6374e-52	0.379599	0.973	0.923	1.58598e-47	3	Emp3
7.96124e-52	0.306684	0.537	0.266	1.65323e-47	3	Knop1
1.49537e-51	0.396446	0.82	0.594	3.10528e-47	3	Etfb
2.05097e-51	0.32441	0.722	0.432	4.25905e-47	3	Snx1
3.66468e-51	0.389609	0.622	0.362	7.61006e-47	3	Evl
4.81216e-51	0.521465	0.987	0.972	9.99292e-47	3	Gapdh
1.23249e-50	0.445175	0.79	0.548	2.5594e-46	3	P2rx4
1.85005e-50	0.399024	0.925	0.834	3.84181e-46	3	Atp5mpl
2.05414e-50	0.606278	0.654	0.403	4.26562e-46	3	Dnmt3a
2.18441e-50	0.357382	0.88	0.686	4.53614e-46	3	Pgls
3.1726e-50	0.266649	0.553	0.277	6.58822e-46	3	Por
5.7043e-50	0.449769	0.905	0.752	1.18456e-45	3	Spcs2
9.36039e-50	0.308511	0.289	0.107	1.94378e-45	3	Gadd45a
1.13784e-49	0.371258	0.716	0.437	2.36284e-45	3	Rpn1
1.28235e-49	0.470425	0.889	0.714	2.66292e-45	3	Tpi1
1.47246e-49	0.266311	0.585	0.298	3.05772e-45	3	Mcfd2
4.01203e-49	0.30763	0.706	0.414	8.33137e-45	3	Psmd2
4.31979e-49	0.278275	0.728	0.431	8.97048e-45	3	Spg21
4.76611e-49	0.344324	0.779	0.543	9.89731e-45	3	Ciao2a
4.7936e-49	0.324245	0.865	0.689	9.9544e-45	3	Ndufs5
1.22544e-48	0.326339	0.871	0.654	2.54475e-44	3	Ap2s1
1.85151e-48	0.296323	0.654	0.359	3.84484e-44	3	Akirin1
2.68091e-48	0.274908	0.557	0.283	5.56717e-44	3	Ddx39
3.57122e-48	0.328173	0.904	0.792	7.416e-44	3	Cops9
4.55602e-48	0.291769	0.486	0.246	9.46103e-44	3	Il11ra1
6.02575e-48	0.365746	0.775	0.511	1.25131e-43	3	Atp1b3
6.59448e-48	0.328787	0.717	0.429	1.36941e-43	3	Coro1c
1.16118e-47	0.391619	0.9	0.734	2.41131e-43	3	Rab7
3.04922e-47	0.353514	0.796	0.559	6.33202e-43	3	BC031181
4.0299e-47	0.335246	0.51	0.259	8.36849e-43	3	Lhfpl2
4.6866e-47	0.352336	0.881	0.717	9.7322e-43	3	Calm3
4.80615e-47	0.327094	0.748	0.49	9.98045e-43	3	Ube2a
7.13963e-47	1.30397	0.878	0.836	1.48262e-42	3	Apoe
8.27565e-47	0.252364	0.662	0.36	1.71852e-42	3	Vamp4
9.56197e-47	0.291581	0.675	0.386	1.98564e-42	3	Myo1f
1.21118e-46	0.475376	0.751	0.51	2.51514e-42	3	Sdf2l1
1.44367e-46	0.346212	0.81	0.571	2.99792e-42	3	Glmp
1.48179e-46	0.264462	0.615	0.328	3.07708e-42	3	Atp6v0a1
1.83701e-46	0.514116	0.266	0.1	3.81474e-42	3	Il18bp
2.8459e-46	0.256551	0.414	0.186	5.9098e-42	3	Creld2
3.11396e-46	0.484429	1	0.999	6.46645e-42	3	Fth1
4.23111e-46	0.292814	0.765	0.503	8.78633e-42	3	Timm23
6.26799e-46	0.254527	0.983	0.964	1.30161e-41	3	Cox4i1
9.32693e-46	0.309396	0.977	0.962	1.93683e-41	3	Atp5e
9.52551e-46	0.426267	0.9	0.749	1.97807e-41	3	Cox17
1.68054e-45	0.256678	0.606	0.324	3.48981e-41	3	Nrp2
2.30964e-45	0.316577	0.709	0.427	4.79619e-41	3	Psmd6
6.90567e-45	0.436253	0.848	0.608	1.43403e-40	3	Ahnak
7.23454e-45	0.317018	0.865	0.669	1.50232e-40	3	Spcs1
8.02548e-45	0.317033	0.802	0.565	1.66657e-40	3	Aurkaip1
8.62944e-45	0.308161	0.727	0.449	1.79199e-40	3	Lamtor3
1.26919e-44	0.322916	0.814	0.581	2.63561e-40	3	Ube2m
2.35023e-44	0.27709	0.707	0.435	4.88048e-40	3	Ufm1
3.02737e-44	0.253132	0.535	0.267	6.28663e-40	3	Abr
4.54486e-44	0.300309	0.568	0.302	9.43785e-40	3	Il1rn
4.71646e-44	0.346944	0.846	0.633	9.7942e-40	3	M6pr
5.53785e-44	0.395319	0.294	0.118	1.14999e-39	3	Clec4e
8.04667e-44	0.432407	0.624	0.356	1.67097e-39	3	Ecm1
8.29944e-44	0.308831	0.707	0.424	1.72346e-39	3	Surf4
1.01332e-43	0.265497	0.714	0.439	2.10426e-39	3	Mrpl34
1.0699e-43	0.351558	0.757	0.496	2.22175e-39	3	Cebpa
1.55748e-43	0.301212	0.802	0.539	3.23426e-39	3	Mien1
1.60358e-43	0.305924	0.754	0.474	3.32998e-39	3	Higd1a
1.81375e-43	0.34368	0.658	0.385	3.76643e-39	3	Atp13a2
3.16881e-43	0.279596	0.699	0.411	6.58035e-39	3	Mrpl12
3.66055e-43	0.306611	0.791	0.547	7.60149e-39	3	Ndufb6
3.98461e-43	0.279795	0.705	0.425	8.27444e-39	3	Tmem208
6.93195e-43	0.321363	0.903	0.775	1.43949e-38	3	Txndc17
1.04564e-42	0.428245	0.317	0.136	2.17138e-38	3	Pdpn
1.84335e-42	0.286559	0.571	0.305	3.8279e-38	3	Slc43a2
2.71355e-42	0.341618	0.885	0.719	5.63496e-38	3	Vapa
5.64357e-42	0.355113	0.865	0.663	1.17194e-37	3	Tgfb1
7.63259e-42	0.412269	0.828	0.576	1.58498e-37	3	Cd44
9.10838e-42	0.490021	0.942	0.86	1.89145e-37	3	Calr
1.43546e-41	0.277994	0.737	0.463	2.98089e-37	3	Cyc1
2.41579e-41	0.294239	0.964	0.92	5.01662e-37	3	Elob
4.49353e-41	0.32165	0.789	0.564	9.33127e-37	3	Rab5if
6.01151e-41	0.288572	0.722	0.453	1.24835e-36	3	Grina
6.82912e-41	0.442714	0.893	0.75	1.41813e-36	3	Sirpa
7.0609e-41	0.294606	0.968	0.934	1.46627e-36	3	Cox6b1
7.77104e-41	0.267877	0.748	0.472	1.61373e-36	3	Adh5
8.99702e-41	0.342125	0.874	0.694	1.86832e-36	3	Srp9
3.26482e-40	0.276068	0.713	0.444	6.77973e-36	3	AI413582
3.67707e-40	0.28281	0.885	0.7	7.63581e-36	3	Fis1
3.71942e-40	0.286444	0.95	0.878	7.72374e-36	3	Ubl5
4.0231e-40	0.346821	0.98	0.941	8.35437e-36	3	Rpl36al
5.44916e-40	0.388531	0.738	0.516	1.13157e-35	3	Slc11a1
5.71343e-40	0.250266	0.605	0.334	1.18645e-35	3	Igsf8
1.33683e-39	0.280052	0.942	0.885	2.77606e-35	3	Cox7a2
1.51335e-39	0.272644	0.759	0.49	3.14261e-35	3	Pin4
2.38992e-39	0.288557	0.987	0.979	4.96291e-35	3	Cfl1
2.46737e-39	0.334731	0.866	0.7	5.12375e-35	3	Fkbp2
2.4854e-39	0.386001	0.871	0.662	5.16119e-35	3	Litaf
6.56868e-39	0.293088	0.757	0.499	1.36405e-34	3	Naa50
1.66856e-38	0.278794	0.904	0.769	3.46494e-34	3	Lamtor2
2.14741e-38	0.331776	0.889	0.714	4.45931e-34	3	Tkt
3.01469e-38	0.331098	0.889	0.737	6.2603e-34	3	Psma3
3.19586e-38	0.273304	0.706	0.442	6.63653e-34	3	Psmd13
6.93207e-38	0.279629	0.872	0.678	1.43951e-33	3	Swi5
1.35609e-37	0.361572	0.846	0.681	2.81605e-33	3	Sptssa
2.95272e-37	0.506413	0.75	0.514	6.13163e-33	3	Lrpap1
3.76989e-37	0.282234	0.945	0.901	7.82854e-33	3	Hint1
4.4272e-37	0.28575	0.774	0.547	9.19351e-33	3	Rnf7
8.48229e-37	0.51415	0.886	0.756	1.76143e-32	3	Eno1
9.57835e-37	0.307328	0.76	0.522	1.98904e-32	3	Sirt2
1.27487e-36	0.501187	0.929	0.816	2.6474e-32	3	Wfdc17
1.40347e-36	0.269514	0.824	0.628	2.91444e-32	3	Ndufs6
2.10044e-36	0.30102	0.922	0.828	4.36177e-32	3	Tomm6
2.30744e-36	0.263964	1	0.986	4.79163e-32	3	Pfn1
2.45816e-36	0.291182	0.849	0.668	5.10461e-32	3	Gltp
2.88172e-36	0.450876	0.806	0.608	5.98418e-32	3	Lmna
2.97462e-36	0.282521	0.749	0.482	6.17709e-32	3	Dnajb11
2.99662e-36	0.294891	0.916	0.825	6.22277e-32	3	Atp5f1
4.38897e-36	0.304357	0.905	0.762	9.11414e-32	3	Ndufb7
5.55392e-36	0.280874	0.825	0.634	1.15333e-31	3	Dctn3
7.78437e-36	0.277057	0.943	0.875	1.6165e-31	3	Uqcrb
9.32491e-36	0.325741	0.904	0.771	1.93641e-31	3	Psma2
1.11031e-35	0.303161	0.826	0.615	2.30568e-31	3	Mdh2
1.26452e-35	0.262244	0.91	0.812	2.6259e-31	3	Ppp1ca
2.29507e-35	0.29513	0.719	0.465	4.76593e-31	3	Ssr2
2.31919e-35	0.275086	0.773	0.537	4.81602e-31	3	Mydgf
3.9459e-35	0.272261	0.963	0.906	8.19405e-31	3	Atp5j2
5.15611e-35	0.26032	0.952	0.888	1.07072e-30	3	Slc25a3
5.66897e-35	0.31853	0.734	0.51	1.17722e-30	3	Ostc
6.13377e-35	0.266038	0.757	0.512	1.27374e-30	3	Mlf2
8.84984e-35	0.271688	0.829	0.623	1.83776e-30	3	Ndufa11
9.51547e-35	0.284812	0.743	0.493	1.97598e-30	3	Tmem189
1.31591e-34	0.300012	0.902	0.773	2.73262e-30	3	Tmem258
1.55069e-34	0.297082	0.843	0.647	3.22015e-30	3	Prelid1
1.80573e-34	0.296055	0.885	0.75	3.74979e-30	3	Prdx2
2.45697e-34	0.33618	0.519	0.295	5.10215e-30	3	Cyp4f18
2.57093e-34	0.294635	0.915	0.798	5.33879e-30	3	Cox6a1
3.41581e-34	0.282863	0.92	0.825	7.09327e-30	3	Smdt1
3.87138e-34	0.294129	0.8	0.579	8.03931e-30	3	Selenos
4.68604e-34	0.276756	0.859	0.687	9.73104e-30	3	Atp5g3
5.28378e-34	0.261337	0.859	0.687	1.09723e-29	3	Romo1
5.65351e-34	0.362298	0.985	0.984	1.17401e-29	3	Actg1
6.52672e-34	0.26201	0.885	0.704	1.35534e-29	3	Ndufb9
1.18655e-33	0.305532	0.824	0.614	2.464e-29	3	Cope
1.26142e-33	0.736147	0.743	0.555	2.61946e-29	3	Ccl6
1.27987e-33	0.333452	0.918	0.853	2.65778e-29	3	Ssr4
1.64356e-33	0.429402	0.983	0.933	3.41301e-29	3	Crip1
1.85008e-33	0.2563	0.704	0.467	3.84187e-29	3	Dap
2.71596e-33	0.391293	0.885	0.752	5.63996e-29	3	Canx
3.63748e-33	0.276139	0.86	0.668	7.55359e-29	3	Tomm20
1.08925e-32	0.357586	0.523	0.312	2.26194e-28	3	Hist1h2bc
1.14281e-32	0.260403	0.938	0.885	2.37316e-28	3	Capzb
1.20459e-32	0.272333	0.885	0.752	2.50146e-28	3	Taf10
2.01956e-32	0.359692	0.915	0.794	4.19381e-28	3	Prdx5
7.44805e-32	0.411315	0.806	0.62	1.54666e-27	3	Gns
1.25902e-31	0.272919	0.752	0.505	2.61449e-27	3	Cenpb
2.19508e-31	0.255066	0.648	0.401	4.5583e-27	3	Entpd1
2.2265e-31	0.253377	0.753	0.528	4.62356e-27	3	Mrpl54
3.40452e-31	0.259176	0.755	0.501	7.06982e-27	3	Mdfic
4.37875e-31	0.2646	0.835	0.648	9.09292e-27	3	Tbcb
6.23505e-31	0.26749	0.753	0.508	1.29477e-26	3	Diaph1
1.07618e-30	0.280137	0.799	0.566	2.2348e-26	3	Hspd1
1.46798e-30	0.38292	0.679	0.477	3.04841e-26	3	Ctnnb1
1.68534e-30	0.299078	0.947	0.884	3.49977e-26	3	Eif5a
2.16849e-30	0.257488	0.425	0.226	4.50309e-26	3	Gclm
7.4356e-30	0.301981	0.745	0.509	1.54408e-25	3	Pgd
1.78105e-29	0.2718	0.924	0.82	3.69852e-25	3	Cd53
4.2539e-29	0.343078	0.907	0.78	8.83366e-25	3	Ms4a6d
1.04572e-28	0.266533	0.705	0.473	2.17154e-24	3	Cfp
1.43196e-28	0.324125	0.726	0.493	2.97361e-24	3	Prdx6
1.63294e-28	0.296961	0.672	0.439	3.39097e-24	3	Igsf6
1.74988e-28	0.288759	0.967	0.907	3.6338e-24	3	Sh3glb1
2.76393e-28	0.263314	0.902	0.766	5.73958e-24	3	Eif2s2
5.36446e-28	0.371737	0.956	0.898	1.11398e-23	3	Sat1
5.68778e-28	0.303743	0.844	0.664	1.18112e-23	3	Ubl3
7.96366e-28	0.255938	0.94	0.84	1.65373e-23	3	Rps27l
2.41619e-27	0.280309	0.937	0.885	5.01746e-23	3	Ctsa
2.52996e-27	0.326308	0.94	0.866	5.25371e-23	3	Pdia3
9.11321e-27	0.257386	0.871	0.711	1.89245e-22	3	Lamtor4
1.93875e-26	0.290061	0.874	0.714	4.02601e-22	3	Tmed2
2.89535e-26	0.300931	0.843	0.66	6.01249e-22	3	Card19
1.02764e-25	0.283509	0.845	0.697	2.134e-21	3	Sec11c
1.0984e-25	0.318299	0.602	0.383	2.28094e-21	3	Hif1a
3.95599e-25	0.253551	0.749	0.532	8.21501e-21	3	Scarb2
5.88904e-25	0.250007	0.496	0.29	1.22292e-20	3	Cpeb4
6.53909e-25	0.288779	0.818	0.641	1.35791e-20	3	Vcp
8.38675e-25	0.7846	0.434	0.275	1.74159e-20	3	Fn1
9.41668e-25	0.29339	0.814	0.644	1.95547e-20	3	Lat2
2.00157e-24	0.255923	0.822	0.645	4.15647e-20	3	Atp6ap1
2.03014e-24	0.250248	0.865	0.724	4.21579e-20	3	Krtcap2
5.70057e-24	0.287105	0.973	0.948	1.18378e-19	3	Gm10076
2.41473e-22	0.367235	0.833	0.68	5.01444e-18	3	Manf
5.02236e-22	0.253854	0.821	0.656	1.04294e-17	3	Tax1bp1
4.42845e-21	0.250295	0.931	0.866	9.19611e-17	3	Cd300c2
9.11595e-21	0.415499	0.885	0.875	1.89302e-16	3	Timp2
1.09677e-20	0.376914	0.942	0.89	2.27755e-16	3	Hsp90b1
8.63324e-18	0.276347	0.824	0.678	1.79278e-13	3	Prr13
3.83512e-17	0.267526	0.309	0.185	7.96402e-13	3	Ass1
2.6576e-15	0.380029	0.593	0.439	5.51878e-11	3	Ccl9
1.38836e-11	1.16909	0.296	0.198	2.88307e-07	3	Mfge8
5.37158e-09	0.487603	0.653	0.683	0.000111546	3	Serpinb6a
6.54716e-09	0.469238	0.896	0.845	0.000135958	3	Tgfbi
0	4.20273	0.783	0.133	0	4	Ccl8
0	3.34456	0.946	0.121	0	4	F13a1
0	2.83503	0.946	0.119	0	4	Cbr2
0	2.75095	0.905	0.14	0	4	Folr2
0	2.50988	0.612	0.012	0	4	Lyve1
0	2.00417	0.519	0.038	0	4	Cd163
0	1.48601	0.414	0.022	0	4	Fcna
0	1.32827	0.346	0.005	0	4	Ednrb
0	1.00624	0.527	0.024	0	4	Chp2
0	0.898217	0.374	0.014	0	4	C6
1.75465e-306	2.23653	0.829	0.188	3.6437e-302	4	Ltc4s
8.5213e-298	2.09562	0.909	0.273	1.76953e-293	4	Gas6
1.82341e-297	2.29212	0.815	0.173	3.78648e-293	4	C4b
5.26706e-286	1.01446	0.34	0.015	1.09376e-281	4	Ccl24
5.24113e-282	0.64078	0.352	0.017	1.08837e-277	4	Fgfr1
6.17703e-282	1.33362	0.573	0.072	1.28272e-277	4	Rcn3
6.54251e-261	1.11542	0.628	0.1	1.35862e-256	4	Npl
9.03332e-253	2.34274	0.976	0.48	1.87586e-248	4	Mrc1
1.86466e-251	1.50807	0.577	0.084	3.87215e-247	4	Clec10a
8.62441e-246	0.642368	0.427	0.038	1.79095e-241	4	Cp
2.5403e-240	2.46524	0.972	0.456	5.27519e-236	4	Pf4
2.84336e-226	1.22453	0.748	0.173	5.90453e-222	4	Cd38
7.43104e-219	1.89983	0.998	0.872	1.54313e-214	4	Selenop
2.48818e-214	0.820213	0.596	0.101	5.16695e-210	4	Sult1a1
7.52211e-214	1.83939	0.958	0.532	1.56204e-209	4	Fcgrt
4.79487e-210	1.37951	0.696	0.162	9.95702e-206	4	Fxyd2
8.15498e-205	1.09509	0.203	0.005	1.69346e-200	4	Vsig4
1.36929e-198	1.41682	0.879	0.348	2.84347e-194	4	Wwp1
1.81738e-195	1.01627	0.64	0.142	3.77397e-191	4	Nxpe5
4.19733e-191	0.683409	0.477	0.071	8.71618e-187	4	Etv1
3.28171e-189	0.358172	0.252	0.014	6.8148e-185	4	Plekhg5
5.70652e-189	1.7805	0.932	0.455	1.18502e-184	4	Maf
9.26343e-185	0.551852	0.392	0.045	1.92364e-180	4	Bank1
1.73751e-183	0.331977	0.215	0.009	3.60812e-179	4	Tslp
9.15766e-182	0.827616	0.509	0.089	1.90168e-177	4	Tns1
1.03999e-181	0.498285	0.181	0.005	2.15964e-177	4	Timd4
1.65042e-181	2.49112	0.942	0.551	3.42726e-177	4	Ccl6
4.44228e-177	1.31496	0.682	0.179	9.22484e-173	4	Rgl1
7.59633e-171	1.12892	0.131	0	1.57745e-166	4	Cd209f
2.2183e-170	0.454164	0.334	0.034	4.60651e-166	4	Nhsl2
1.97604e-169	1.69266	0.903	0.424	4.10343e-165	4	Ccl9
8.93238e-165	1.32794	0.734	0.246	1.8549e-160	4	Gda
9.40763e-164	0.450538	0.292	0.027	1.95359e-159	4	Calml4
4.68594e-163	1.61242	0.98	0.739	9.73082e-159	4	Ly6e
8.69777e-161	0.840214	0.481	0.085	1.80618e-156	4	Cfb
7.65725e-159	1.8061	0.873	0.422	1.59011e-154	4	Hmox1
3.64531e-158	0.867085	0.704	0.211	7.56985e-154	4	Itsn1
9.45186e-158	1.88877	0.831	0.428	1.96277e-153	4	Cfh
1.48793e-155	1.41058	0.984	0.872	3.08983e-151	4	Ifitm2
2.10789e-149	1.92038	0.751	0.24	4.37725e-145	4	Ccl7
5.15391e-149	0.459629	0.312	0.036	1.07026e-144	4	Maoa
1.72401e-145	1.4774	0.99	0.764	3.58007e-141	4	Ifitm3
5.34639e-144	0.682418	0.455	0.09	1.11023e-139	4	Selenbp1
3.82514e-142	0.438833	0.163	0.006	7.94329e-138	4	Lrg1
4.0503e-141	0.817815	0.555	0.141	8.41086e-137	4	Rnasel
1.78787e-138	0.934876	0.684	0.231	3.71269e-134	4	Stard8
2.81142e-137	1.16931	0.93	0.545	5.83819e-133	4	Ms4a6b
1.10312e-134	0.591396	0.4	0.068	2.29075e-130	4	Cmah
2.2443e-127	0.979311	0.982	0.917	4.66052e-123	4	Ctsc
6.55112e-127	1.14199	0.917	0.593	1.3604e-122	4	Glul
5.74419e-124	1.10263	0.724	0.28	1.19284e-119	4	Igfbp4
6.14808e-124	1.64803	0.984	0.843	1.27671e-119	4	Ifi27l2a
7.23494e-123	1.14671	0.98	0.764	1.50241e-118	4	Fcgr2b
2.91917e-122	1.19234	0.982	0.67	6.06195e-118	4	Pltp
1.48511e-121	1.35078	0.881	0.56	3.08398e-117	4	Ninj1
6.28744e-119	0.729491	0.573	0.161	1.30565e-114	4	Gm21188
2.31042e-114	0.843178	0.724	0.277	4.79783e-110	4	Abca9
1.96439e-113	0.978291	1	0.915	4.07924e-109	4	Lyz2
3.56571e-111	0.500278	0.386	0.078	7.40456e-107	4	Reps2
8.81371e-111	0.747004	1	0.984	1.83026e-106	4	Itm2b
1.54097e-110	0.614366	0.445	0.105	3.19997e-106	4	Gm36161
2.16028e-110	0.254004	0.199	0.018	4.48604e-106	4	C1qtnf1
2.37776e-110	1.11531	0.954	0.745	4.93765e-106	4	Ifi207
2.30877e-109	1.05149	0.797	0.404	4.79438e-105	4	Ap2a2
1.14142e-108	0.544908	0.479	0.12	2.37027e-104	4	Alox5
1.61377e-108	0.860366	0.674	0.24	3.35116e-104	4	Gpr34
7.60149e-108	0.637016	0.614	0.204	1.57853e-103	4	Slc9a9
5.87847e-107	1.113	0.851	0.476	1.22072e-102	4	Cfp
1.79671e-106	0.259097	0.209	0.021	3.73104e-102	4	Sema6d
4.64155e-106	1.06195	0.95	0.781	9.63865e-102	4	Cltc
6.90599e-106	0.727273	0.65	0.24	1.4341e-101	4	Rab11fip5
3.95212e-105	0.865731	0.793	0.361	8.20696e-101	4	Lifr
8.19728e-104	1.01342	0.996	0.829	1.70225e-99	4	Apoe
1.13238e-103	0.305993	0.213	0.023	2.3515e-99	4	Fam43a
2.85687e-103	0.891369	0.968	0.896	5.93258e-99	4	Serinc3
4.8412e-100	0.588562	0.467	0.128	1.00532e-95	4	Add3
1.26772e-99	0.970545	0.932	0.659	2.63255e-95	4	Ms4a6c
2.48342e-99	2.75821	0.133	0.007	5.15707e-95	4	Retnla
5.60658e-98	0.606345	0.505	0.149	1.16426e-93	4	Sema4a
4.90056e-96	1.07423	0.954	0.784	1.01765e-91	4	Dab2
1.12736e-95	0.277376	0.219	0.027	2.34108e-91	4	Trim30c
4.3391e-95	0.993116	0.938	0.785	9.01058e-91	4	Trf
5.19496e-94	0.406995	0.278	0.048	1.07879e-89	4	Cela1
2.58024e-93	1.00349	0.793	0.488	5.35812e-89	4	Pepd
7.44824e-93	0.703735	0.668	0.271	1.5467e-88	4	Xdh
3.45322e-92	1.05318	0.901	0.616	7.17096e-88	4	Pmp22
1.80684e-91	1.12619	0.924	0.67	3.75208e-87	4	Zfp36l1
2.3847e-91	0.899877	0.823	0.478	4.95207e-87	4	Nrp1
1.16126e-90	0.614386	0.549	0.188	2.41147e-86	4	Serpinb8
1.62616e-90	0.503635	0.376	0.089	3.37689e-86	4	Ddx60
3.45229e-90	0.796564	0.775	0.423	7.16903e-86	4	Eps15
7.42146e-90	0.685359	0.606	0.238	1.54114e-85	4	Lrp6
1.24342e-89	0.281563	0.211	0.027	2.58208e-85	4	Ifitm6
2.72285e-89	1.6112	0.807	0.473	5.65426e-85	4	Ier3
6.20583e-89	0.354273	0.314	0.064	1.2887e-84	4	Pdgfc
7.14935e-89	0.256019	0.239	0.036	1.48463e-84	4	Trpv4
2.86926e-87	0.691371	0.547	0.189	5.9583e-83	4	Klf9
6.15824e-87	0.361902	0.29	0.053	1.27882e-82	4	Gm4951
1.0461e-86	0.540762	0.497	0.154	2.17234e-82	4	P2ry12
3.58522e-85	0.774051	0.652	0.293	7.44507e-81	4	Prxl2b
5.4849e-85	0.997458	0.924	0.618	1.13899e-80	4	Ahnak
7.43661e-85	0.784329	0.74	0.366	1.54429e-80	4	Eps8
1.36896e-84	1.27982	0.799	0.439	2.84279e-80	4	Klf2
7.81105e-84	0.637555	0.264	0.048	1.62204e-79	4	Hbegf
3.53026e-83	0.9252	0.903	0.537	7.33094e-79	4	Fcrls
4.70002e-82	1.0127	0.817	0.479	9.76007e-78	4	Cebpd
9.67499e-82	0.529217	0.535	0.183	2.00911e-77	4	Dclre1c
1.3234e-81	1.00608	0.72	0.342	2.74818e-77	4	Klf4
3.42496e-81	0.770529	0.674	0.308	7.11227e-77	4	Tmcc1
4.88626e-81	0.347235	0.318	0.068	1.01468e-76	4	Siglec1
1.99609e-80	0.873883	0.946	0.797	4.14509e-76	4	Marcks
5.62491e-80	0.927302	0.744	0.364	1.16807e-75	4	Ecm1
5.73303e-80	0.298499	0.191	0.025	1.19052e-75	4	Ms4a8a
1.86417e-79	0.509957	0.429	0.126	3.87114e-75	4	Rgs18
9.08641e-79	0.725659	0.757	0.374	1.88688e-74	4	Gas7
1.59113e-78	1.31558	0.974	0.909	3.30415e-74	4	Mt1
2.58801e-78	0.635708	0.626	0.268	5.37425e-74	4	Dse
1.75038e-77	0.72556	0.825	0.428	3.63483e-73	4	Clec4a2
2.30169e-77	1.01301	0.779	0.372	4.77969e-73	4	Mgl2
8.76214e-77	0.8387	0.785	0.499	1.81955e-72	4	Snx6
6.18076e-76	0.802449	0.73	0.408	1.2835e-71	4	Tcn2
7.27958e-76	0.758125	0.974	0.869	1.51168e-71	4	Timp2
1.69657e-75	1.08132	0.845	0.525	3.5231e-71	4	Stab1
4.96411e-75	0.596835	0.809	0.397	1.03085e-70	4	Clec4a1
8.00119e-75	0.334656	0.27	0.054	1.66153e-70	4	Tmod1
3.74221e-74	0.843867	0.849	0.463	7.77108e-70	4	Marcksl1
7.36452e-74	0.329178	0.266	0.052	1.52932e-69	4	Bmp2
9.14775e-73	0.740886	0.942	0.817	1.89962e-68	4	Ehd4
1.27246e-72	0.664015	0.588	0.249	2.6424e-68	4	Pros1
3.51041e-72	0.781993	0.873	0.603	7.28972e-68	4	Aldh2
9.70406e-72	0.325044	0.272	0.057	2.01515e-67	4	Mylk
1.3786e-71	0.935332	0.839	0.608	2.8628e-67	4	Snx2
1.57551e-71	0.729109	0.853	0.487	3.27169e-67	4	Pla2g7
2.28589e-70	0.581112	0.612	0.257	4.74688e-66	4	Aoah
5.92471e-70	0.419972	0.425	0.134	1.23032e-65	4	Zcchc24
3.22032e-69	0.331801	0.316	0.078	6.68731e-65	4	Slc28a2
5.40942e-69	0.640093	0.968	0.892	1.12332e-64	4	Fcgr3
1.14466e-68	0.615849	0.696	0.357	2.377e-64	4	Ap1b1
1.32608e-68	0.781579	0.805	0.518	2.75373e-64	4	Frmd4b
2.39164e-68	0.736285	0.686	0.358	4.96647e-64	4	Il4ra
3.44141e-68	0.758058	0.199	0.032	7.14643e-64	4	Il10
2.61565e-67	0.707332	0.873	0.605	5.43166e-63	4	Cd302
4.0871e-67	0.37864	0.366	0.106	8.48727e-63	4	Aldh7a1
7.83488e-66	0.441428	0.471	0.17	1.62699e-61	4	Wdfy2
6.57916e-65	1.00453	0.895	0.706	1.36623e-60	4	Neat1
1.61574e-64	0.743214	0.712	0.385	3.35525e-60	4	Nupr1
7.90977e-64	0.725412	0.865	0.633	1.64254e-59	4	Tcf4
4.19822e-63	0.739274	0.819	0.564	8.71803e-59	4	Tut7
8.30351e-63	0.615732	0.93	0.784	1.72431e-58	4	Rnf130
1.43574e-62	1.37953	0.489	0.19	2.98146e-58	4	Ly6a
1.56658e-62	0.761107	0.823	0.541	3.25316e-58	4	Tsc22d3
2.20668e-62	0.618581	0.773	0.464	4.58239e-58	4	Smagp
2.24819e-62	0.315832	0.27	0.064	4.66858e-58	4	Tbc1d4
2.27379e-62	0.283782	0.258	0.059	4.72175e-58	4	Fgd6
2.45708e-62	0.781495	0.887	0.618	5.10236e-58	4	Abca1
2.70516e-62	0.808432	0.72	0.399	5.61755e-58	4	Ctla2b
2.9097e-62	0.625491	0.825	0.497	6.04227e-58	4	Ifi204
4.808e-62	1.2837	0.954	0.822	9.9843e-58	4	Wfdc17
4.61713e-61	0.439301	0.165	0.025	9.58793e-57	4	Colec12
7.97586e-61	0.664478	0.954	0.91	1.65627e-56	4	Csf1r
2.13875e-60	0.297946	0.145	0.019	4.44132e-56	4	Tcim
1.95177e-59	0.621417	0.889	0.597	4.05304e-55	4	Ndufa4
2.20802e-59	0.556268	0.384	0.124	4.58518e-55	4	Ccdc152
4.663e-59	0.595905	0.718	0.396	9.68318e-55	4	Hfe
7.6929e-59	0.695269	0.37	0.12	1.59751e-54	4	Ccr1
5.39107e-58	0.652237	0.759	0.441	1.11951e-53	4	Ifi203
8.10506e-58	0.553719	0.505	0.213	1.6831e-53	4	Dok2
3.77211e-57	0.63573	0.895	0.722	7.83317e-53	4	Blvrb
1.07886e-55	0.619577	0.736	0.434	2.24037e-51	4	Mpp1
1.90509e-55	1.07188	0.781	0.459	3.95611e-51	4	Ccl2
2.38454e-55	0.539869	0.584	0.266	4.95173e-51	4	Psd3
2.59123e-55	0.278028	0.225	0.049	5.38095e-51	4	Cpne8
2.69151e-55	0.618143	0.632	0.332	5.58918e-51	4	Rin2
2.79979e-55	0.584551	0.825	0.566	5.81405e-51	4	Scamp2
5.24669e-55	0.511922	0.535	0.243	1.08953e-50	4	Sbf2
6.9817e-55	0.473295	0.557	0.247	1.44982e-50	4	Ophn1
1.06015e-54	0.372642	0.404	0.145	2.20151e-50	4	Scn1b
2.82034e-54	0.740823	0.724	0.442	5.85672e-50	4	Tent5a
3.8448e-54	0.404036	0.386	0.135	7.98411e-50	4	Fchsd2
4.40363e-53	0.581661	0.746	0.445	9.14459e-49	4	Hacd4
5.15476e-53	0.60799	0.539	0.262	1.07044e-48	4	Sulf2
6.47241e-53	0.614183	0.948	0.843	1.34406e-48	4	Zeb2
9.75068e-53	0.690184	0.68	0.396	2.02483e-48	4	Sbno2
1.12399e-52	0.436178	0.433	0.162	2.33408e-48	4	Gbp7
1.38436e-52	0.463977	0.505	0.222	2.87477e-48	4	Sgpp1
8.19866e-52	0.74476	0.763	0.511	1.70253e-47	4	Ptafr
4.17584e-51	0.621614	0.885	0.712	8.67155e-47	4	Qk
2.61814e-50	0.48134	0.539	0.259	5.43682e-46	4	Snx8
2.85483e-50	0.451562	0.513	0.239	5.92835e-46	4	Tspan3
4.97851e-50	0.553444	0.722	0.436	1.03384e-45	4	Sash1
1.57371e-49	0.430505	0.517	0.222	3.26797e-45	4	Clec4n
2.19272e-49	0.569916	0.932	0.839	4.55339e-45	4	App
2.22126e-49	0.669694	0.811	0.511	4.61268e-45	4	Ccl12
4.12892e-49	0.461596	0.509	0.227	8.57411e-45	4	Mertk
7.79353e-49	0.59355	0.751	0.48	1.6184e-44	4	Ddx3x
1.13618e-48	0.455204	0.527	0.246	2.35939e-44	4	Rnf150
1.4792e-48	0.586313	0.781	0.551	3.0717e-44	4	Bin1
2.73216e-48	0.304794	0.376	0.133	5.67361e-44	4	Rasgrp4
1.41841e-47	0.755245	0.873	0.718	2.94546e-43	4	Zfand5
1.56034e-47	0.709004	0.809	0.579	3.24019e-43	4	Rnase4
2.68779e-47	0.641859	0.811	0.544	5.58147e-43	4	Clec2d
3.16855e-47	0.48021	0.64	0.319	6.57981e-43	4	Slco2b1
4.61075e-47	0.550306	0.509	0.241	9.57468e-43	4	Raph1
4.70343e-47	0.512051	0.658	0.36	9.76713e-43	4	Msr1
1.27247e-46	0.610917	0.847	0.586	2.64241e-42	4	Cd300ld
3.64621e-46	0.445962	0.606	0.306	7.57173e-42	4	Nav1
1.27401e-45	0.610985	0.672	0.434	2.64562e-41	4	Osbpl9
1.69362e-45	0.553248	0.429	0.184	3.51697e-41	4	C130026I21Rik
2.38192e-45	0.615933	0.736	0.499	4.94629e-41	4	Stat3
2.96609e-44	0.585533	0.913	0.682	6.15939e-40	4	Tmem176a
5.20847e-44	0.441935	0.565	0.292	1.08159e-39	4	Fez2
9.61863e-44	0.384454	0.501	0.228	1.9974e-39	4	Arhgef3
1.62126e-43	0.531185	0.551	0.28	3.36671e-39	4	Casp4
1.6932e-43	0.477533	0.501	0.239	3.5161e-39	4	Tbc1d14
2.36077e-43	0.364245	0.451	0.198	4.90238e-39	4	Rnf141
6.4493e-43	0.56316	0.708	0.443	1.33926e-38	4	Ehd1
7.73257e-43	0.663686	0.95	0.909	1.60575e-38	4	Jund
2.93772e-42	0.505325	0.67	0.397	6.10046e-38	4	Klf3
4.89861e-42	0.434226	0.972	0.925	1.01725e-37	4	Lgmn
6.2528e-42	0.440183	0.978	0.946	1.29846e-37	4	Clta
1.19447e-41	0.618139	0.728	0.472	2.48043e-37	4	Tmem37
1.32336e-41	0.474547	0.598	0.341	2.7481e-37	4	Prkacb
1.36786e-41	0.466162	0.608	0.339	2.8405e-37	4	Zswim6
1.90458e-41	0.470789	0.608	0.348	3.95506e-37	4	Iqgap2
1.9313e-41	0.449051	0.594	0.318	4.01054e-37	4	Cysltr1
4.70433e-41	0.316444	0.4	0.164	9.76902e-37	4	Sh3bp5
1.07395e-40	0.550328	0.771	0.506	2.23017e-36	4	Ssh2
1.4122e-40	0.543872	0.769	0.571	2.93256e-36	4	Nrros
1.59992e-40	0.460777	0.592	0.323	3.32238e-36	4	B4galt6
1.79546e-40	0.569226	0.581	0.321	3.72845e-36	4	Birc3
2.64664e-40	0.53411	0.634	0.357	5.496e-36	4	Cd33
2.73948e-40	0.29673	0.382	0.152	5.68881e-36	4	Gm10134
2.7941e-40	1.08881	0.903	0.812	5.80222e-36	4	Jun
6.28544e-40	0.523117	0.417	0.187	1.30523e-35	4	Pfkfb3
1.17128e-39	0.648707	0.944	0.843	2.43227e-35	4	Klf6
1.50446e-39	0.477429	0.829	0.6	3.12415e-35	4	Aplp2
2.35463e-39	0.402544	0.481	0.233	4.88962e-35	4	Osbpl11
3.19759e-39	0.316643	0.364	0.143	6.64012e-35	4	Nfxl1
3.25776e-39	0.707453	0.612	0.365	6.76506e-35	4	Tiparp
3.30204e-39	0.265165	0.25	0.08	6.85702e-35	4	Phyhd1
4.21738e-39	0.434198	0.614	0.35	8.75782e-35	4	Idh2
6.63844e-39	0.511172	0.751	0.509	1.37854e-34	4	Nr3c1
9.45173e-39	0.741059	0.712	0.456	1.96275e-34	4	Kdm6b
1.0935e-38	0.350308	0.38	0.158	2.27076e-34	4	St6gal1
1.64265e-38	0.664902	0.946	0.827	3.41113e-34	4	Zfp36
1.84271e-38	0.436629	0.682	0.41	3.82656e-34	4	2023-03-01
2.04668e-38	0.693241	0.95	0.878	4.25014e-34	4	Cebpb
2.61401e-38	0.305937	0.376	0.153	5.42826e-34	4	Kansl1l
2.81252e-38	0.298747	0.304	0.107	5.84048e-34	4	Oas2
9.08815e-38	0.58138	0.718	0.477	1.88724e-33	4	Myo5a
9.23456e-38	0.435623	0.531	0.287	1.91765e-33	4	Man1c1
9.94429e-38	0.410295	0.505	0.26	2.06503e-33	4	Mon2
1.04232e-37	0.361183	0.394	0.173	2.16449e-33	4	Evi5
1.10433e-37	0.38126	0.501	0.248	2.29325e-33	4	Cmklr1
1.25633e-37	0.557074	0.676	0.392	2.60889e-33	4	Hpgd
1.58644e-37	0.431053	0.575	0.316	3.29441e-33	4	Tlr7
1.64883e-37	0.333295	0.382	0.161	3.42396e-33	4	Tlr8
5.08668e-37	0.525336	0.755	0.537	1.0563e-32	4	Man1a
7.7094e-37	0.509326	0.954	0.769	1.60093e-32	4	Tmem176b
1.07453e-36	0.478023	0.897	0.808	2.23138e-32	4	Snx3
1.49181e-36	0.463624	0.918	0.788	3.0979e-32	4	Ms4a6d
1.76986e-36	0.638991	0.757	0.531	3.67529e-32	4	Bach1
1.77193e-36	0.274303	0.318	0.119	3.67958e-32	4	Nfia
2.34264e-36	0.500337	0.924	0.792	4.86473e-32	4	C5ar1
2.68985e-36	0.509147	0.777	0.545	5.58575e-32	4	Scpep1
3.00677e-36	0.372829	0.994	0.949	6.24385e-32	4	C1qc
3.0274e-36	0.472354	0.602	0.362	6.28671e-32	4	Man2a1
3.12832e-36	0.392054	0.495	0.258	6.49627e-32	4	Fkbp15
4.00289e-36	0.342019	0.495	0.24	8.31241e-32	4	Idh1
4.19148e-36	0.422795	0.449	0.218	8.70402e-32	4	Hist3h2a
4.86867e-36	0.2922	0.25	0.082	1.01103e-31	4	Cbfa2t3
4.91993e-36	1.44259	0.398	0.18	1.02167e-31	4	Cxcl1
6.35635e-36	0.546166	0.869	0.709	1.31996e-31	4	Ccnl1
6.61673e-36	0.39236	0.646	0.385	1.37403e-31	4	Fndc3a
1.19762e-35	0.313295	0.324	0.129	2.48697e-31	4	Clcn5
1.24458e-35	0.421304	0.915	0.81	2.58449e-31	4	Laptm4a
1.39998e-35	0.4448	0.67	0.416	2.90719e-31	4	Il6ra
1.91626e-35	0.507256	0.823	0.637	3.97931e-31	4	Comt
2.10328e-35	0.294386	0.364	0.149	4.36767e-31	4	Grap
2.42676e-35	0.739887	0.911	0.805	5.0394e-31	4	Fos
6.82361e-35	0.572433	0.583	0.353	1.41699e-30	4	Sde2
1.35898e-34	0.528214	0.909	0.776	2.82205e-30	4	Kctd12
1.9268e-34	0.415206	0.463	0.232	4.00119e-30	4	Impact
2.46017e-34	0.517501	0.757	0.551	5.10879e-30	4	Mat2a
3.33384e-34	0.310303	0.264	0.095	6.92306e-30	4	Il17ra
3.71784e-34	0.336932	0.25	0.084	7.72047e-30	4	Ctla2a
4.21746e-34	0.668641	0.668	0.418	8.75797e-30	4	Fosb
6.61893e-34	0.538655	0.662	0.411	1.37449e-29	4	Slfn5
6.62775e-34	0.412867	0.95	0.909	1.37632e-29	4	Rap1b
9.71111e-34	0.311274	0.392	0.177	2.01661e-29	4	Rere
2.00927e-33	0.341469	0.551	0.302	4.17245e-29	4	Rbbp8
2.38067e-33	0.536739	0.74	0.553	4.94369e-29	4	Wsb1
5.07469e-33	0.273467	0.292	0.114	1.05381e-28	4	Nacc2
6.10983e-33	0.32209	0.175	0.048	1.26877e-28	4	Thbd
9.46685e-33	0.524237	0.958	0.838	1.96589e-28	4	Dusp1
1.10741e-32	0.308899	0.346	0.144	2.29964e-28	4	Kitl
1.18813e-32	0.402688	0.479	0.258	2.46727e-28	4	Twf1
1.45226e-32	0.334599	0.435	0.213	3.01576e-28	4	Gpr146
1.65838e-32	0.456851	0.895	0.662	3.4438e-28	4	Serpinb6a
1.76038e-32	0.344329	0.976	0.944	3.6556e-28	4	Lamp1
1.93527e-32	0.448819	0.74	0.55	4.01879e-28	4	Rab1a
2.19819e-32	0.291174	0.376	0.172	4.56477e-28	4	Agpat3
2.34359e-32	0.310755	0.473	0.242	4.8667e-28	4	Fam117b
5.42041e-32	0.625417	0.96	0.895	1.1256e-27	4	Junb
5.57998e-32	0.478533	0.93	0.843	1.15874e-27	4	Rsrp1
7.91077e-32	0.316079	0.366	0.163	1.64275e-27	4	Mfsd6
8.78276e-32	0.350276	1	0.946	1.82383e-27	4	C1qa
1.20398e-31	0.258704	0.213	0.069	2.50019e-27	4	Lpin1
2.33154e-31	0.431367	0.958	0.896	4.84167e-27	4	Grn
2.37539e-31	0.668776	0.765	0.524	4.93273e-27	4	Egr1
2.50808e-31	0.360032	0.507	0.273	5.20827e-27	4	Hexim1
4.26689e-31	0.4181	0.674	0.433	8.86062e-27	4	Trim30a
4.41858e-31	0.395881	0.849	0.662	9.17561e-27	4	Epsti1
6.32403e-31	0.457883	0.69	0.466	1.31325e-26	4	Adam15
2.77042e-30	0.471176	0.614	0.391	5.75305e-26	4	Irf1
2.86565e-30	0.30811	0.531	0.28	5.95082e-26	4	Rcsd1
3.95347e-30	0.436976	0.873	0.695	8.20977e-26	4	Dhrs3
3.97559e-30	0.375572	0.503	0.271	8.25572e-26	4	Ang
4.49045e-30	0.453239	0.787	0.589	9.32487e-26	4	Foxp1
5.51068e-30	0.388433	0.646	0.424	1.14435e-25	4	Tbxas1
7.68825e-30	0.555737	0.262	0.099	1.59654e-25	4	Vcam1
8.15717e-30	0.341846	0.579	0.349	1.69392e-25	4	Ly96
8.70001e-30	0.909842	0.767	0.57	1.80664e-25	4	Cxcl2
1.12239e-29	0.363865	0.575	0.322	2.33075e-25	4	Hist1h2bc
1.2695e-29	0.325474	0.435	0.219	2.63624e-25	4	Plcl2
1.29095e-29	0.384729	0.523	0.277	2.68078e-25	4	Rtp4
1.74732e-29	0.352942	0.543	0.314	3.62847e-25	4	Ctnnd1
2.08585e-29	0.426018	0.94	0.787	4.33147e-25	4	C3ar1
2.30351e-29	0.359439	0.549	0.323	4.78347e-25	4	Mgat1
2.64102e-29	0.295307	0.227	0.077	5.48435e-25	4	Oasl1
3.12873e-29	0.857768	0.543	0.33	6.49712e-25	4	Mt2
3.52445e-29	0.426224	0.513	0.299	7.31887e-25	4	Dnajc13
3.58156e-29	0.290792	0.35	0.162	7.43746e-25	4	Agtrap
3.70107e-29	0.495831	0.664	0.444	7.68563e-25	4	Mtss1
4.3101e-29	0.271491	0.318	0.136	8.95036e-25	4	Notch1
4.61157e-29	0.574169	0.368	0.171	9.57639e-25	4	Cd36
8.73873e-29	0.409894	0.676	0.461	1.81468e-24	4	Fli1
1.18986e-28	0.328844	0.38	0.184	2.47087e-24	4	Usp24
1.41573e-28	0.369865	0.946	0.895	2.93991e-24	4	Unc93b1
1.99579e-28	0.419276	0.698	0.497	4.14446e-24	4	Fcho2
2.08582e-28	0.331743	0.533	0.305	4.33141e-24	4	Cd164
3.08783e-28	0.351172	0.638	0.407	6.41219e-24	4	Srgap2
6.38958e-28	0.447805	0.759	0.593	1.32686e-23	4	Rbms1
8.26236e-28	0.406488	0.69	0.467	1.71576e-23	4	Ptprj
9.99862e-28	0.371313	0.676	0.426	2.07631e-23	4	H2-Q4
3.62912e-27	0.52261	0.668	0.48	7.53623e-23	4	Eif1a
4.63009e-27	0.341275	0.517	0.301	9.61484e-23	4	Klhl9
1.07316e-26	0.255178	0.149	0.042	2.22853e-22	4	Lyz1
1.24669e-26	0.283612	0.419	0.213	2.58888e-22	4	Arhgef12
2.55374e-26	0.344442	0.97	0.91	5.30309e-22	4	Ptpn18
2.645e-26	0.378748	0.819	0.597	5.49261e-22	4	Clec4a3
3.75239e-26	0.363391	0.437	0.243	7.79222e-22	4	Mfsd11
4.42558e-26	0.30398	0.521	0.294	9.19017e-22	4	Prune2
6.87336e-26	0.290787	0.412	0.215	1.42732e-21	4	Tmem87b
8.95917e-26	0.281428	0.527	0.299	1.86046e-21	4	Itga4
9.82775e-26	0.407123	0.412	0.223	2.04083e-21	4	Pim3
1.06142e-25	0.306703	0.344	0.163	2.20415e-21	4	Mob3c
1.10358e-25	0.422551	0.742	0.512	2.29169e-21	4	Ppp1r15a
1.42027e-25	0.353831	0.555	0.338	2.94934e-21	4	Notch2
1.9926e-25	0.444037	0.712	0.535	4.13783e-21	4	Rock2
2.9741e-25	0.283943	0.443	0.244	6.17603e-21	4	Agfg1
4.32286e-25	0.288031	0.392	0.198	8.97686e-21	4	Nfatc2
5.8566e-25	0.372459	0.899	0.749	1.21618e-20	4	Gmfg
6.96048e-25	0.367331	0.915	0.754	1.44541e-20	4	Pid1
7.69194e-25	0.553552	0.905	0.802	1.59731e-20	4	Slfn2
7.89705e-25	0.394259	0.63	0.412	1.6399e-20	4	Kdm7a
8.15971e-25	0.398154	0.555	0.35	1.69444e-20	4	Dnajb9
1.13738e-24	0.329711	0.491	0.286	2.36189e-20	4	Hip1
1.1514e-24	0.317378	0.489	0.285	2.39099e-20	4	Pxn
1.36127e-24	0.279586	0.374	0.192	2.8268e-20	4	2023-09-08
1.44268e-24	0.396476	0.41	0.221	2.99587e-20	4	Batf
2.07182e-24	0.383545	0.594	0.38	4.30233e-20	4	Tob2
2.11532e-24	0.363917	0.634	0.427	4.39267e-20	4	Parp14
2.24946e-24	0.582607	0.755	0.574	4.67123e-20	4	Gadd45b
2.38751e-24	0.361421	0.765	0.555	4.95791e-20	4	Tpp1
2.73354e-24	0.342978	0.449	0.254	5.67647e-20	4	Pitpnc1
3.04174e-24	0.331255	0.974	0.954	6.31647e-20	4	Ddx5
3.24303e-24	0.358087	0.638	0.419	6.73448e-20	4	Entpd1
3.2946e-24	0.307827	0.98	0.955	6.84157e-20	4	H2-K1
3.5029e-24	0.425277	0.69	0.501	7.27412e-20	4	Kras
3.78489e-24	0.37593	0.535	0.337	7.8597e-20	4	Pcf11
4.69402e-24	0.398359	0.855	0.694	9.74761e-20	4	Jak1
4.94881e-24	0.464489	0.563	0.366	1.02767e-19	4	Zbtb20
5.13151e-24	0.281371	0.31	0.148	1.06561e-19	4	Dusp7
5.62582e-24	0.452437	0.918	0.81	1.16826e-19	4	Nfkbia
6.11678e-24	0.319643	0.594	0.369	1.27021e-19	4	Tut4
6.25913e-24	0.327538	0.469	0.27	1.29977e-19	4	Pnpla8
8.04785e-24	0.350277	0.583	0.375	1.67122e-19	4	Adam9
1.26761e-23	0.38469	0.751	0.583	2.63231e-19	4	Tmem106a
1.32136e-23	0.434939	0.763	0.601	2.74393e-19	4	Bmp2k
2.22786e-23	0.316617	0.425	0.233	4.62638e-19	4	Bcl3
2.51264e-23	0.344723	0.509	0.311	5.21775e-19	4	Wdfy3
3.20679e-23	0.322874	0.632	0.403	6.65922e-19	4	Tnfsf13
3.67498e-23	0.324576	0.569	0.374	7.63147e-19	4	Rab31
6.57677e-23	0.303917	0.557	0.347	1.36573e-18	4	Mapk14
7.30132e-23	0.255033	0.386	0.205	1.51619e-18	4	Rell1
9.02057e-23	1.16279	0.376	0.204	1.87321e-18	4	Gdf15
9.30927e-23	0.350424	0.801	0.63	1.93316e-18	4	Samhd1
1.09633e-22	0.434651	0.668	0.499	2.27664e-18	4	Coq10b
1.6852e-22	0.328598	0.924	0.85	3.49949e-18	4	Snx5
1.86876e-22	0.537485	0.479	0.279	3.88067e-18	4	Id3
2.11868e-22	0.286835	0.461	0.263	4.39965e-18	4	Bst1
2.2259e-22	0.539819	0.811	0.663	4.6223e-18	4	Sdc4
2.66245e-22	0.34689	0.308	0.145	5.52885e-18	4	Rnd3
4.16133e-22	0.376637	0.626	0.43	8.64142e-18	4	Cmtm6
5.63765e-22	0.377438	0.751	0.59	1.17072e-17	4	Ppp1r10
6.39691e-22	0.307369	0.968	0.915	1.32838e-17	4	Lamp2
7.40262e-22	0.519779	0.831	0.691	1.53723e-17	4	Nfkbiz
1.04721e-21	0.364125	0.781	0.603	2.17464e-17	4	Rab3il1
1.45341e-21	0.345641	0.827	0.697	3.01815e-17	4	Pnp
1.70432e-21	0.340026	0.487	0.304	3.53918e-17	4	Map3k8
1.92099e-21	0.302118	0.441	0.248	3.98913e-17	4	Oasl2
2.00328e-21	0.329396	0.69	0.511	4.16001e-17	4	Sgpl1
2.3604e-21	0.37679	0.608	0.422	4.9016e-17	4	Sertad1
2.87053e-21	0.403998	0.827	0.689	5.96094e-17	4	Pirb
2.95964e-21	0.385553	0.833	0.698	6.14599e-17	4	BC005537
3.5324e-21	0.475993	0.759	0.585	7.33537e-17	4	Rhob
3.82153e-21	0.352077	0.503	0.329	7.93578e-17	4	Fh1
3.96704e-21	0.274877	0.4	0.225	8.23796e-17	4	1810013L24Rik
4.69851e-21	0.34221	0.74	0.585	9.75693e-17	4	Rab11a
4.93791e-21	0.28882	0.419	0.238	1.02541e-16	4	Emilin2
5.03015e-21	0.270586	0.481	0.295	1.04456e-16	4	Ethe1
6.92076e-21	0.318853	0.523	0.335	1.43717e-16	4	Washc4
8.42031e-21	0.405757	0.571	0.388	1.74856e-16	4	Icam1
1.26006e-20	0.276034	0.423	0.238	2.61665e-16	4	Per1
1.47575e-20	0.272927	0.523	0.316	3.06454e-16	4	Samd9l
1.52561e-20	0.414603	0.811	0.681	3.16808e-16	4	Litaf
1.70458e-20	0.325329	0.596	0.403	3.53972e-16	4	Lcp2
1.75965e-20	0.322711	0.744	0.575	3.65409e-16	4	Ppp3ca
2.37105e-20	0.445094	0.656	0.473	4.92373e-16	4	Fosl2
4.20795e-20	0.35356	0.676	0.514	8.73824e-16	4	Ap1s2
4.37621e-20	0.293392	0.706	0.518	9.08764e-16	4	Tnfrsf1a
5.25099e-20	0.298816	0.511	0.319	1.09042e-15	4	Arhgap31
5.36239e-20	0.409302	0.849	0.75	1.11355e-15	4	Hsbp1
5.76241e-20	0.372987	0.543	0.347	1.19662e-15	4	Csrnp1
5.77316e-20	0.348925	0.712	0.556	1.19885e-15	4	G3bp2
6.42363e-20	0.364575	0.563	0.367	1.33393e-15	4	Arid5a
7.09509e-20	0.37197	0.676	0.511	1.47337e-15	4	Dnajc3
9.72763e-20	0.346778	0.811	0.664	2.02004e-15	4	Hmox2
1.23114e-19	0.29961	0.533	0.352	2.55659e-15	4	Snx9
1.38416e-19	0.312963	0.404	0.234	2.87434e-15	4	Sgms1
1.45823e-19	0.329559	0.557	0.375	3.02816e-15	4	Fnip1
2.29733e-19	0.316234	0.883	0.801	4.77063e-15	4	Ndfip1
2.30608e-19	0.336566	0.334	0.178	4.78881e-15	4	Gstp1
2.44854e-19	0.346318	0.871	0.754	5.08464e-15	4	Tpr
2.59626e-19	0.345552	0.968	0.926	5.39139e-15	4	Mcl1
2.81331e-19	0.331348	0.614	0.441	5.84212e-15	4	Dmac1
3.61635e-19	0.37855	0.901	0.823	7.5097e-15	4	Pnrc1
3.93088e-19	0.326172	0.763	0.606	8.16287e-15	4	Clk1
4.27593e-19	0.33694	0.98	0.918	8.8794e-15	4	Alox5ap
4.41569e-19	0.292042	0.533	0.35	9.16961e-15	4	Ripk1
4.56807e-19	0.374483	0.787	0.649	9.48606e-15	4	Ap2m1
5.0551e-19	0.317689	0.934	0.854	1.04974e-14	4	Dnaja1
5.0987e-19	0.301205	0.511	0.327	1.0588e-14	4	Slc43a2
8.82978e-19	0.262845	0.354	0.189	1.83359e-14	4	Il16
9.21682e-19	0.36127	0.636	0.454	1.91397e-14	4	Nufip2
1.00872e-18	0.334252	0.41	0.239	2.0947e-14	4	Nfkbid
1.40775e-18	0.280904	0.433	0.265	2.92334e-14	4	Stom
1.64409e-18	0.257042	0.414	0.245	3.41412e-14	4	Sh3gl1
1.99129e-18	0.385808	0.674	0.493	4.13511e-14	4	Rnpep
2.25396e-18	0.321322	0.467	0.295	4.68056e-14	4	Rps6ka3
4.22096e-18	0.315999	0.742	0.544	8.76524e-14	4	Ccdc50
4.66543e-18	0.357696	0.96	0.897	9.68823e-14	4	Mafb
5.68433e-18	0.436439	0.833	0.653	1.18041e-13	4	Hspa1a
5.70197e-18	0.273004	0.551	0.376	1.18407e-13	4	Crk
6.8848e-18	0.273616	0.489	0.306	1.4297e-13	4	Klf7
8.04673e-18	0.481288	0.453	0.297	1.67098e-13	4	Gm6377
8.23983e-18	0.254861	0.584	0.398	1.71108e-13	4	Tifa
8.8619e-18	0.293448	0.243	0.11	1.84026e-13	4	Xlr
9.85371e-18	0.256695	0.473	0.292	2.04622e-13	4	Lyl1
1.1016e-17	0.285471	0.765	0.595	2.28757e-13	4	Ntpcr
1.18461e-17	0.303304	0.738	0.569	2.45997e-13	4	Ssr3
1.37234e-17	0.407714	0.457	0.295	2.84981e-13	4	Dusp6
1.52711e-17	0.354963	0.746	0.591	3.17119e-13	4	Necap2
2.13055e-17	0.393017	0.66	0.505	4.4243e-13	4	AC149090.1
2.15429e-17	0.297803	0.734	0.581	4.47359e-13	4	Prcp
2.60412e-17	0.40581	0.744	0.608	5.40771e-13	4	Cflar
2.69738e-17	0.332907	0.833	0.689	5.60138e-13	4	Ptpn1
3.28127e-17	0.267624	0.632	0.449	6.81388e-13	4	Naaa
4.4434e-17	0.336933	0.588	0.415	9.22717e-13	4	Gnai3
4.61528e-17	0.271785	0.519	0.338	9.5841e-13	4	Ugcg
4.81865e-17	0.319507	0.869	0.762	1.00064e-12	4	Srsf5
4.83625e-17	0.422876	0.817	0.662	1.0043e-12	4	Socs3
4.87434e-17	0.396719	0.579	0.389	1.01221e-12	4	Nr4a1
5.13728e-17	0.371592	0.702	0.569	1.06681e-12	4	Nktr
6.43139e-17	0.268238	0.638	0.449	1.33554e-12	4	Tm9sf2
7.81145e-17	0.284544	0.612	0.431	1.62213e-12	4	Sec14l1
8.96108e-17	0.290281	0.59	0.432	1.86086e-12	4	Ppp1r12c
9.86675e-17	0.394878	0.887	0.785	2.04893e-12	4	Btg2
1.08452e-16	0.2738	0.344	0.19	2.25211e-12	4	Ephx1
1.16184e-16	0.296531	0.614	0.452	2.41268e-12	4	Arhgap18
1.21302e-16	0.261396	0.453	0.286	2.51895e-12	4	Rreb1
1.36664e-16	0.290413	0.817	0.688	2.83796e-12	4	Cyb5a
1.3687e-16	0.382187	0.382	0.227	2.84225e-12	4	Tppp3
1.41085e-16	0.285306	0.911	0.834	2.92977e-12	4	Atp2b1
1.47666e-16	0.352984	0.769	0.607	3.06643e-12	4	Ccr5
1.49587e-16	0.268623	0.573	0.414	3.10633e-12	4	Vamp3
1.63291e-16	0.342211	0.521	0.35	3.3909e-12	4	Nrp2
1.7997e-16	0.302521	0.813	0.685	3.73726e-12	4	Tgfbr2
2.0325e-16	0.297594	0.839	0.682	4.22068e-12	4	Mef2c
2.15041e-16	0.317783	0.684	0.522	4.46554e-12	4	Reep3
2.29399e-16	0.366271	0.561	0.395	4.76371e-12	4	Galnt1
2.55803e-16	0.312741	0.537	0.365	5.312e-12	4	Washc2
2.90779e-16	0.317122	0.728	0.572	6.03832e-12	4	Mapkapk2
3.71123e-16	0.325297	0.863	0.746	7.70675e-12	4	H2-T23
3.78409e-16	0.329996	0.487	0.329	7.85803e-12	4	Kif1b
4.45669e-16	0.279356	0.579	0.412	9.25476e-12	4	Fam111a
4.76587e-16	0.261119	0.748	0.595	9.89681e-12	4	Ddx6
5.00939e-16	0.254483	0.374	0.221	1.04025e-11	4	Nmd3
6.47322e-16	0.326847	0.636	0.473	1.34423e-11	4	Nisch
7.03107e-16	0.253334	0.398	0.246	1.46007e-11	4	Mapk6
7.86568e-16	0.265917	0.549	0.397	1.63339e-11	4	Lmbrd1
7.93225e-16	0.301001	0.547	0.386	1.64721e-11	4	Peli1
1.38815e-15	0.292039	0.581	0.425	2.88263e-11	4	Dnajb1
1.78766e-15	0.352045	0.793	0.675	3.71225e-11	4	Ap2s1
1.79418e-15	0.300741	0.851	0.724	3.7258e-11	4	Cd83
1.87117e-15	0.253678	0.785	0.609	3.88566e-11	4	Rassf4
2.26302e-15	0.361489	0.569	0.4	4.69939e-11	4	Pde4b
2.2934e-15	0.283392	0.885	0.761	4.76248e-11	4	Canx
2.97912e-15	0.250125	0.421	0.263	6.18643e-11	4	Mga
3.88464e-15	0.554491	0.736	0.615	8.06685e-11	4	Txnip
3.92884e-15	0.469685	0.779	0.609	8.15863e-11	4	Hspa1b
4.04299e-15	0.260183	0.503	0.349	8.39567e-11	4	Cpne3
4.74882e-15	0.265823	0.557	0.389	9.86139e-11	4	Pttg1ip
5.69085e-15	0.260777	0.799	0.654	1.18176e-10	4	Serp1
6.43558e-15	0.252782	0.827	0.671	1.33641e-10	4	Fcgr1
6.57462e-15	0.270039	0.889	0.791	1.36528e-10	4	Srrm2
7.02422e-15	0.280476	0.648	0.48	1.45865e-10	4	Plxnb2
7.10086e-15	0.280697	0.569	0.393	1.47456e-10	4	Rassf2
8.89844e-15	0.2513	0.966	0.919	1.84785e-10	4	Hspa5
9.44985e-15	0.250249	0.469	0.317	1.96236e-10	4	Golph3
1.13519e-14	0.307345	0.666	0.511	2.35734e-10	4	Tgoln1
1.5744e-14	0.320509	0.767	0.628	3.2694e-10	4	Jmjd1c
1.64956e-14	0.360278	0.839	0.737	3.42547e-10	4	Top1
1.86057e-14	0.425216	0.779	0.695	3.86366e-10	4	Cdkn1a
1.99304e-14	0.45234	0.775	0.676	4.13875e-10	4	Ier2
2.01373e-14	0.453858	0.831	0.75	4.1817e-10	4	Plek
2.66484e-14	0.2983	0.437	0.295	5.53381e-10	4	Lima1
2.9385e-14	0.299507	0.539	0.386	6.10209e-10	4	Arap1
3.33724e-14	0.276491	0.416	0.271	6.93012e-10	4	Slc29a1
4.40997e-14	0.322131	0.996	0.97	9.15775e-10	4	Malat1
9.88508e-14	0.276501	0.704	0.583	2.05274e-09	4	Bcl10
1.19894e-13	0.2641	0.503	0.352	2.48972e-09	4	Fem1c
2.38334e-13	0.277049	0.835	0.702	4.94924e-09	4	Ptbp3
2.47808e-13	0.250901	0.577	0.427	5.14598e-09	4	Aftph
2.59004e-13	0.278549	0.398	0.263	5.37848e-09	4	Anxa6
3.37402e-13	0.268643	0.437	0.296	7.00648e-09	4	Rasa1
3.64635e-13	0.305063	0.457	0.307	7.572e-09	4	Adgre5
3.77847e-13	0.279065	0.586	0.435	7.84636e-09	4	Taok1
3.85861e-13	0.256123	0.698	0.54	8.01279e-09	4	Atp6v1a
9.91549e-13	0.25007	0.408	0.27	2.05905e-08	4	Lpin2
1.3137e-12	0.340729	0.441	0.298	2.72803e-08	4	Emp1
1.81728e-12	0.326334	0.837	0.72	3.77377e-08	4	Akap13
2.37117e-12	0.261971	0.423	0.285	4.92398e-08	4	Ankhd1
4.43828e-12	0.260955	0.692	0.55	9.21652e-08	4	Lgals3bp
6.63959e-12	0.459693	0.384	0.261	1.37878e-07	4	Hk2
7.55995e-12	0.272618	0.606	0.464	1.5699e-07	4	Tubb6
9.70578e-12	0.445486	0.575	0.445	2.0155e-07	4	Tnfaip3
1.19026e-11	0.256082	0.485	0.347	2.4717e-07	4	Rbm47
2.41249e-11	0.255074	0.668	0.532	5.00977e-07	4	Gls
6.0778e-11	0.322633	0.865	0.818	1.26212e-06	4	Nfe2l2
7.95086e-11	0.298465	0.853	0.845	1.65108e-06	4	Ier5
8.91114e-11	0.263132	0.551	0.414	1.85049e-06	4	Zfp703
2.59636e-10	0.273094	0.316	0.203	5.39161e-06	4	Nfil3
3.98433e-10	0.259696	0.577	0.443	8.27387e-06	4	Kpna4
6.14667e-10	0.447905	0.533	0.413	1.27642e-05	4	Nlrp3
6.34967e-10	0.269868	0.467	0.347	1.31857e-05	4	Smim10l1
8.16407e-10	0.255466	0.485	0.36	1.69535e-05	4	Trib1
8.46699e-08	0.312634	0.425	0.325	0.00175825	4	Crem
4.63429e-07	0.288708	0.682	0.591	0.00962357	4	Sod2
1.8216e-06	0.319313	0.676	0.612	0.0378274	4	Rel
9.28654e-05	0.298901	0.101	0.059	1	4	Mmp19
0.000182077	0.328216	0.561	0.499	1	4	Eif4e
0	2.47704	0.685	0.075	0	5	Ifit3
0	1.88109	0.583	0.056	0	5	Ifit2
1.04126e-258	0.901041	0.501	0.055	2.16229e-254	5	Oas3
6.09626e-256	1.72764	0.843	0.231	1.26595e-251	5	Zbp1
3.27083e-255	2.2543	0.851	0.238	6.79221e-251	5	Irf7
1.27246e-254	1.33993	0.671	0.118	2.64239e-250	5	Ifi206
1.51371e-252	0.971939	0.335	0.019	3.14338e-248	5	Ifit3b
4.84613e-243	2.90373	0.847	0.254	1.00635e-238	5	Isg15
1.35048e-227	3.72993	0.356	0.027	2.8044e-223	5	Cxcl9
1.42728e-223	1.09182	0.611	0.107	2.96389e-219	5	Ifi213
4.05834e-218	0.943968	0.423	0.045	8.42754e-214	5	Ifi44
3.19253e-216	1.60742	0.442	0.051	6.6296e-212	5	Iigp1
1.3309e-215	2.05675	0.877	0.34	2.76374e-211	5	Ifi211
1.09269e-212	1.14414	0.613	0.118	2.26907e-208	5	Phf11a
5.59101e-212	0.930454	0.511	0.074	1.16103e-207	5	Slfn1
5.27938e-211	1.85928	0.538	0.089	1.09632e-206	5	Gbp2
7.8067e-211	1.94424	0.937	0.475	1.62114e-206	5	Phf11b
2.51334e-202	1.25328	0.528	0.087	5.2192e-198	5	Isg20
9.70218e-198	1.02765	0.376	0.038	2.01475e-193	5	Ifi205
2.80445e-190	0.551643	0.292	0.021	5.82372e-186	5	Gbp6
1.20294e-187	1.14615	0.495	0.081	2.49803e-183	5	Usp18
6.63419e-186	1.63013	0.838	0.336	1.37766e-181	5	Stat1
2.76727e-184	1.36931	0.634	0.153	5.74651e-180	5	Ifi47
1.80051e-182	1.65285	0.783	0.273	3.73894e-178	5	Phf11d
6.78465e-177	1.44487	0.427	0.061	1.4089e-172	5	Ifit1
1.1064e-176	2.05266	0.581	0.129	2.29754e-172	5	Ms4a4c
7.99297e-175	1.06531	0.429	0.062	1.65982e-170	5	Oasl1
1.94246e-170	1.19166	0.732	0.226	4.03372e-166	5	Oasl2
4.41534e-167	1.30279	0.816	0.317	9.16889e-163	5	Xaf1
1.34546e-160	1.43934	0.775	0.28	2.79399e-156	5	Ifi209
2.36162e-158	1.23528	0.759	0.259	4.90413e-154	5	Rtp4
1.69619e-156	1.75629	0.896	0.492	3.5223e-152	5	Ifi204
4.70053e-156	2.27684	0.644	0.179	9.76111e-152	5	Ly6a
1.59541e-155	1.63351	0.984	0.826	3.31302e-151	5	Bst2
7.72376e-155	1.58159	0.378	0.055	1.60392e-150	5	Rsad2
9.40209e-148	0.748718	0.221	0.015	1.95244e-143	5	Serpina3g
3.35131e-145	0.584819	0.254	0.022	6.95932e-141	5	Gbp4
1.69013e-142	0.676218	0.327	0.042	3.50973e-138	5	Gbp5
3.66166e-142	0.459077	0.286	0.03	7.60379e-138	5	Tgtp2
1.16099e-141	0.778769	0.278	0.029	2.41092e-137	5	Cmpk2
1.76316e-140	1.45598	0.902	0.528	3.66138e-136	5	Mndal
2.21109e-136	1.04358	0.62	0.191	4.59155e-132	5	Irgm1
6.41661e-136	1.34671	0.965	0.738	1.33247e-131	5	H2-T23
3.7605e-133	1.89915	0.982	0.765	7.80906e-129	5	Ifitm3
1.01729e-132	0.91135	1	0.991	2.11251e-128	5	B2m
4.17789e-125	2.10633	0.781	0.365	8.67581e-121	5	AW112010
2.20309e-122	1.14428	0.869	0.55	4.57495e-118	5	Psmb9
5.93114e-122	1.08164	0.969	0.865	1.23166e-117	5	Psmb8
2.53564e-121	1.68443	0.802	0.412	5.26551e-117	5	Fgl2
4.25321e-120	0.327102	0.182	0.012	8.83222e-116	5	Klrk1
4.4857e-120	1.01415	0.703	0.287	9.31501e-116	5	Tap1
6.52342e-117	1.17152	0.883	0.624	1.35465e-112	5	Samhd1
3.10033e-114	0.870892	0.505	0.138	6.43814e-110	5	Igtp
1.88029e-113	1.12362	0.99	0.954	3.9046e-109	5	H2-K1
6.853e-112	1.02694	0.975	0.863	1.4231e-107	5	Psme1
3.56736e-111	1.42636	0.796	0.401	7.40798e-107	5	Slfn5
6.31448e-107	1.27442	0.918	0.664	1.31127e-102	5	Fcgr1
5.08012e-105	1.42067	0.804	0.438	1.05494e-100	5	Ifi203
9.18917e-105	0.773665	0.569	0.189	1.90822e-100	5	Ube2l6
6.3559e-104	0.958659	0.665	0.269	1.31987e-99	5	Rnf213
1.39858e-102	0.367661	0.207	0.022	2.90428e-98	5	Mmp25
1.14109e-100	0.848035	1	0.967	2.36958e-96	5	Cd52
2.07424e-98	0.807042	0.491	0.148	4.30738e-94	5	Herc6
5.04746e-98	1.4215	0.81	0.468	1.04816e-93	5	Fcgr4
8.49338e-98	2.56073	0.323	0.062	1.76373e-93	5	Ccl5
3.10826e-97	0.330172	0.233	0.03	6.45461e-93	5	BC147527
3.80424e-94	1.22373	0.767	0.417	7.89989e-90	5	Parp14
6.33432e-94	0.565675	0.45	0.125	1.31539e-89	5	Dhx58
4.13437e-93	1.03996	0.84	0.49	8.58544e-89	5	Scimp
5.07913e-93	1.04471	0.973	0.741	1.05473e-88	5	Ly6e
1.89051e-89	1.07807	0.765	0.426	3.92584e-85	5	Trim30a
4.39153e-89	1.16888	0.701	0.325	9.11946e-85	5	H2-Q7
4.63993e-89	1.12344	0.542	0.198	9.63528e-85	5	Cd40
1.22054e-88	1.01992	0.849	0.538	2.53457e-84	5	Lgals3bp
3.32614e-87	0.921172	0.748	0.412	6.90706e-83	5	Sp110
3.5685e-86	0.811079	0.605	0.254	7.41034e-82	5	Tor3a
5.43105e-86	0.605421	0.479	0.149	1.12781e-81	5	Stat2
1.00055e-84	0.823903	0.681	0.339	2.07774e-80	5	H2-T22
1.80098e-84	0.935322	0.789	0.474	3.73992e-80	5	Sp100
4.98273e-84	2.61321	0.536	0.194	1.03471e-79	5	Cxcl10
7.51202e-84	0.939942	0.358	0.088	1.55995e-79	5	Calhm6
9.35617e-84	0.8576	0.685	0.35	1.9429e-79	5	Ifi35
1.87305e-83	0.815162	0.182	0.021	3.88958e-79	5	Dnase1l3
3.70673e-82	0.768674	0.485	0.154	7.6974e-78	5	H2-Q6
3.48897e-81	0.742047	0.464	0.148	7.24519e-77	5	Slamf8
8.7595e-81	0.43271	0.282	0.054	1.819e-76	5	Gm4951
1.38795e-80	0.491414	0.135	0.011	2.88222e-76	5	Gbp2b
1.99344e-79	0.663552	0.583	0.238	4.13957e-75	5	Parp9
2.34161e-79	0.760176	0.994	0.978	4.86259e-75	5	H2-D1
5.89609e-79	0.625841	0.323	0.075	1.22438e-74	5	Slfn9
1.09746e-78	0.539895	0.382	0.102	2.27898e-74	5	Il18bp
1.8062e-77	0.767853	0.497	0.181	3.75075e-73	5	Gbp3
1.17323e-76	0.947254	0.869	0.68	2.43633e-72	5	Psme2
5.02956e-75	0.861979	0.965	0.869	1.04444e-70	5	Aif1
5.78989e-74	0.42178	0.346	0.089	1.20233e-69	5	Oas1g
1.69588e-73	0.324639	0.223	0.037	3.52167e-69	5	Helz2
1.2885e-72	0.867755	0.836	0.63	2.6757e-68	5	Psmb10
1.66802e-71	0.498034	0.35	0.094	3.46382e-67	5	Slco3a1
1.92443e-71	1.05753	0.973	0.844	3.99627e-67	5	Ifi27l2a
7.81152e-71	0.641889	0.446	0.147	1.62214e-66	5	Klra2
9.81127e-71	1.82572	0.832	0.51	2.03741e-66	5	Ccl12
4.96655e-70	0.624464	0.579	0.25	1.03135e-65	5	Dtx3l
1.368e-69	0.693017	0.603	0.283	2.84079e-65	5	Oas1a
2.23437e-69	0.672802	0.466	0.167	4.6399e-65	5	Trim30d
3.5853e-69	0.466739	0.382	0.112	7.44524e-65	5	A530032D15Rik
6.49967e-69	0.874383	0.859	0.661	1.34972e-64	5	Epsti1
3.62523e-68	0.346238	0.247	0.049	7.52815e-64	5	A530040E14Rik
5.26419e-68	0.598382	0.44	0.155	1.09316e-63	5	Daxx
1.29549e-67	0.699685	0.589	0.266	2.69021e-63	5	Znfx1
3.47985e-65	0.714597	0.667	0.352	7.22626e-61	5	Sp140
1.83867e-64	1.03253	0.861	0.694	3.81818e-60	5	Pnp
5.83825e-61	0.67634	0.442	0.162	1.21237e-56	5	Gbp7
[truncated: 1,414 more rows]

## Sheet: Figure 4
Fig 4C	Aortic Root- Lesion Area( Acod1 f/f vs LysM-Cre-Acod1 f/f)
	Section #	Acod1f/f																					LysMCre-Acod1f/f
	1	10970.3	18121.7	9942.77	4570.76	18932.1	22968.3	25445.5	6476.33	5362.9	23156.9	382.414	435.094	4536.94	1081.56	18469	3952.26	14820.5	85727.8	4023.15	67012.2		20562.6	14572.1	21092.6	25559.3	40282.9	25638.7	15724.5	40896.9	13378.6	78933.4	83805.3	66166.8	12532.5	76957.6	115369	121042	107806
	2	15229.6	18326.6	13293.4	3324.66	28554.2	28069.7	30279	16895.8	5459.16	28138	4937.56	1028.23	11539.4	7180.02	32193.7	7821.28	22479.2	93602.4	4023.15	79930.4		27671.7	17134.5	28212.1	23706.4	54866	31611.6	22665.8	46413.2	15277.1	101059	69496.6	95102.1	27333.5	125276	129720	124462	123675
	3	21240.2	15214	18378.6	1467.22	31960.2	21160.2	30135.3	18896.3	9724.9	38778	26194.1	755.073	7731.53	4456.95	24206.6	10751.2	42200.2	126592	7688.61	68526.9		40360.3	25160.6	28521.7	35569.1	64462.8	35284.9	23143.9	52077.9	33035.2	112983	74284.6	54089.5	16455.5	131381	142456	168463	128007
	4	31275.4	20104.1	26708.5	1761.84	43326.6	22027.8	31702	20238	13405.3	45948.9	41348.9	765.479	6556.32	5816.21	45646.5	9842.61	69475.2	151632	15105.4	64471.3		42757.5	31920.5	36970.6	38774.1	63067.8	45768.1	27823.2	61863.3	37791.4	115691	75042.9	61384	38712.9	160227	154696	182867	153034
	5	28657	20584.7	35574.9	4058.92	57641.1	18390.3	34168.2	24042.7	13645.9	71291	35336.9	788.241	3115.89	2653.49	52306.2	3594.56	69140.9	170871	34093.4	63829.3		50534.6	34394.5	51921.2	36856.8	71178.5	55554.1	34244.9	59968.8	52202.8	106482	82641.1	34957.7	69966.2	137375	184880	200047	173274
	6	25325.8	27943.5	43833.2	8091.18	64071.3	22028.5	38725.3	19467.4	17912.3	68193.3	39750.3	1141.39	2204.74	2582.6	64565.6	5547.61	82226.2	201291	61821	57461		55118.4	34343.1	58314.3	25699.8	78463.8	61523.8	43855.4	71301.4	49612.4	129454	72600.2	40706.3	77367.3	168019	195874	193232	119472
	7	22464.2	26252.6	51963.4	18279.8	65240	27580.6	43069.1	20872.1	18041.1	61753.4	32515.6	9546.7	924.818	732.96	55140.5	6071.8	81257.2	198807	46213.6	61410.6		38182.9	40616.5	67241.2	33686.3	71616.2	63711.2	52580	72014.8	37096.8	122100	69239.7	53443	104951	156967	192815	214775	140388
	8	22496.1	24527.2	46402.2	17165.7	50967.1	35031.2	34629.9	19694.3	19261.8	73450.8	33876.8	11854.8	1246.75	708.247	60186	5567.12	85731	183644	73075.6	68193.9		39676.8	38655	45704.3	28156.2	62851.2	47996.9	50902.7	70210.7	37836.9	131392	78608.9	59401.7	115072	149160	219197	232174	158637
	9	23713.6	20999	50340.8	20852.6	44585.1	33884	37732.2	18102.9	13144.5	64038.8	22215.8	14477.8	152.185	308.273	59186.4	4487.51	91547.2	160073	66300.1	67664.5		40321.9	24286.5	32366.7	33228.4	55375.9	46214.9	49889.4	57895.4	46525.8	126108	55688.1	52935.1	106396	145680	209837	192045	163313
	10	22844	20307.6	47980.6	20371.4	23215.4	35068.3	32276.3	16340.4	8681.06	48234.9	15316.7	7041.49	335.588	881.894	69173.4	1694.85	94124	184646	71469.8	80371.4		36620.1	18171.2	29136.3	30114.5	49546	44144.1	42967	62946.2	40190.6	135925	75247.1	51756.6	79090.1	129940	221005	181902	161442
Fig 4C	Aortic Root- Necrotic Area( Acod1 f/f vs LysM-Cre-Acod1 f/f)
	Section #	Acod1f/f																					LysMCre-Acod1f/f
	1	0	0	0	0	0	0	0	0	0	0	0	0	31.868	65.687	28.616	74.142	1172.61	24600.7	47.477	4023.15		372.659	216.571	2278.23	0	3018.99	0	0	2581.3	0	24.714	85.198	4138.92	1619.41	6108.87	25865	33532.8	22923.4
	2	0	0	771.982	0	0	0	0	0	0	0	0	0	224.376	63.736	151.535	23.413	1542.66	41821	137.877	8123.05		547.607	495.578	2530.57	0	6806.06	2625.52	0	3700.57	0	2.601	322.581	4910.9	2166.36	17987.8	46478.9	41016.5	28877.5
	3	0	0	1036.03	0	1877.6	1944.59	1988.16	1037.33	0	0	0	0	224.376	66.988	150.234	178.85	5436.39	51989.5	712.149	8967.22		376.561	1120.58	3043.7	0	10651.7	9847.16	0	3478.8	636.707	70.239	70.89	1997.92	2173.52	24669.6	54132.4	62870.7	59016.6
	4	0	0	2557.23	0	1423	3311	1028.88	1640.22	0	4352.89	695.239	0	286.811	78.044	294.615	126.171	13580.3	83461.9	1214.23	5098.85		5033.17	1549.82	4146.72	3617.33	15520.3	14845.9	5546.31	5513.79	939.126	11659.7	719.303	4734	2435.61	32537.1	85562.6	67429.8	71667.5
	5	318.678	379.162	1890.61	0	4733.35	4165.58	2628.12	2921.44	1214.23	5850.03	1689	0	134.625	172.997	849.376	306.322	17481.8	101158	2831.69	10002.6		6506.24	2063.61	6909.47	10608.1	17762.1	20722.6	9755.46	10020.2	3335.72	35937.2	1445.11	8853.41	7193.68	38799.4	79150	69499.9	60197.1
	6	4475.81	1757.93	3950.31	0	8546.44	5577.52	4339.88	3258.32	2267.82	15264.7	3634.89	444.849	122.919	101.457	1446.41	1155.7	15023.4	115809	3002.08	14383.5		1630.46	2126.69	7070.76	5621.75	21646.7	23288.2	14054.4	9281.35	4832.86	46941.3	2466.83	13535.4	11266.9	48887.9	113816	67180	65532
	7	2765.35	1765.74	6018.47	463.059	10491	5370.06	1975.81	2544.22	3461.24	10863	2905.83	467.144	154.136	61.134	1730.62	267.3	17677.5	114042	7531.22	20230.2		2693.81	4975.94	6709.16	7598.85	26529.7	0	24879	11273.4	5335.59	44341.2	753.122	10305	10203.6	59919.4	104691	57961.1	65244.5
	8	1023.02	1006.76	9635.8	247.138	6396.98	8171.83	0	2129.94	4750.91	2081.16	0	0	155.073	51.379	477.367	202.914	48420.3	98505.5	11249.4	27013.5		1489.98	7003.77	2357.57	0	20865.6	0	21225.3	7105.88	4428.33	43491.8	319.329	6659.73	12755.6	77123.4	85170.4	73134.8	61235.7
	9	942.378	0	4076.48	0	0	0	0	0	0	0	0	0	152.924	33.819	319.979	368.106	24801.6	69815.9	9283.95	26486.1		602.237	2599.64	2104.58	0	11488.7	0	1197.97	4051.77	2802.42	56677.3	515.088	7434.31	22550.1	61689	102437	55504	54296.3
	10	782.388	0	1359.91	0	0	0	0	0	0	0	0	0	130.723	14.958	492.976	50.078	21608.4	77199.5	5873.44	24867.3		316.727	2613.81	2033.45	0	9233.43	0	0	4152.57	0	56140.1	2623.57	6563.48	9559.7	56612.9	93827.4	37569.6	49396.5
Fig 4C	BCA- Lesion Area ( Acod1 f/f vs LysM-Cre-Acod1 f/f)
	Section #	Acod1f/f																					LysMCre-Acod1f/f
	1	0	120.758	59.514	0	0	292.374	12.011	0	0	0	0	10.922	28.675	697.676	120.758	248.375	190.227	6140.17	8035.84			28.675	50.343	322.671	0	1803.76	488.768	235.457	587.344	1901.78	860.565	50.343	4620.19	238.982	1179.17	3010.8	416.558	10896.7
	2	0	325.303	102.147	28.783	0	100.199	29.108	91.651	36.574	95.546	11.578	57.89	99.442	2181.44	125.303	1509.02	1197.19	5189.04	9073.1			46.853	43.897	479.679	210.678	2884.46	655.622	578.904	545.144	3716.56	1660.64	243.897	17129	292.265	2344.18	4617.17	2359.33	12340.7
	3	13.932	265.015	165.015	46.62	192.283	2044.88	45.338	133.418	97.602	11.578	197.801	43.932	146.62	6311.57	165.015	3735.72	3858.86	8516.71	14228.3			146.62	1190.53	3473.32	119.676	3578.82	2507.9	4456.91	779.086	6487.95	6012.16	2190.53	23013.8	346.585	3473.32	6032.07	4485.26	16158.9
	4	81.371	717.945	97.945	73.455	374.61	902.982	105.393	248.225	6589.23	82.994	760.583	11.47	173.455	12179.9	117.945	3232.56	5792.94	13650.3	14639.7			203.455	2375.89	6899.01	886.427	1942.3	3340.55	3862.64	1577.76	7308.26	2856	2375.89	24026.7	829.172	6999.01	7487.12	14346.3	19687.3
	5	211.562	1103.72	403.718	195.927	958.059	18607.1	161.66	471.563	8791.66	3050.77	865.11	231.562	395.927	26286.7	403.718	7917.46	10352.4	11447.6	21645.6			345.927	4453.23	17079.2	6471.61	2614.48	17340	8681.61	1449.86	10163.9	9113.36	1353.23	25397.9	1281.16	12239.4	11892.1	21820.7	21454.7
	6	222.1	980.891	1239.18	117.192	3038	26553	425.251	832.215	10550.8	2659.71	1739.63	218.1	717.192	38593.1	980.891	8528.72	14836	13326.4	25302			617.192	3476.67	36786.3	4321.11	7376.32	8189.82	3102.39	1106.95	10862.4	8697.19	1724.22	40197.7	1262.34	24786.3	20142.2	22494.7	27786.7
	7	14.339	1005	785.003	107.283	6742.77	22673.3	38.197	231.129	7680.38	300.489	417.677	16.339	817.283	46334.7	985.003	13032.6	14154.2	12426.1	25089.6			107.283	1425.94	28193.2	2542.31	8618.53	463.989	3194.04	2369.94	5960.33	10314.9	1425.94	32445.1	1318.49	26193.2	29343.7	8468.66	26090.1
	8	21.507	792.179	507.83	127.296	120.325	9047.78	22.615	488.119	4433.54	171.399	381.211	22.507	117.296	26483.3	407.83	4442.41	3461.95	19827.6	31052.6			117.296	1208.82	20169.7	690.898	5108.86	161.336	4190.07	2105.8	2081.46	9002.88	2208.82	27332.2	1441.09	15169.7	14794.9	3327.56	19113.4
	9	53.972	745.109	289.435	56.324	80.397	643.287	58.648	531.834	618.724	49.126	522.637	58.972	356.324	1195.36	389.435	3825.31	3093.73	12799	26548.7			66.324	682.57	18420.5	342.04	6708.04	171.399	1336.78	2235.43	3304.3	1690.72	3782.57	26304.3	918.248	7420.47	11941	1309.4	14663.4
	10	23.469	367.936	167.936	69.793	0	61.245	5.735	34.41	0	0	93.274	21.469	69.793	852.666	367.936	1994.03	2926.01	11194.1	16995			69.793	594.962	13893	758.635	3025.34	42.309	447.325	1314.71	4422.18	1128.81	1594.96	26664.4	967.04	2693.02	8461.09	921.053	10319.1
Fig 4D	Aortic Root- Mac2+ Area( Acod1 f/f vs LysM-Cre-Acod1 f/f)
	Section #	Acod1f/f										LysMCre-Acod1f/f
	2	6610.95	6642.82	5312.18	9606.53	17429.1	6540.71	8064.52	4937.56	7658.36		7576.09	5336.24	11032.1	11393.7	14689.1	22233.4	12816.1	11481.5	13060.6
	4	16872	8736	6726	10287	20938	10827	9073	13097	16257.8		7509	9837	20393	20938	16352	23984	17625	10283	15263
	6	24474.5	10424	8208.25	10480	25852	16090.7	11345	17668.4	16938.4		7494.15	13167.9	23893.1	31126.4	17857.7	24656.6	27231.4	9211.11	16544.6
	8	20384	12984	10938	8772	30282	18726	10928	20674.4	19875.1		7894	1637	36545	28736	14243	26726	24731	16532	33827
	10	16781.3	14786	13243.4	3428.72	32200.8	20863.7	7705.52	11107.9	10008.2		7689.91	19985	42026.5	25324.5	9830.25	25501.4	17741.9	19951.9	34913.5
Fig 4D	BCA- Mac2+ Area( Acod1 f/f vs LysM-Cre-Acod1 f/f)
	Section #	Acod1f/f														LysMCre-Acod1f/f
	1	12.2	793.34	241.89	45.238	819.793	2074.23	24.9092	43.8452	482.709	570.551	409.042	752.675	536.477		294.363	1159.74	998.055	306.294	690.075	1418.93	443.949	203.455	625.525	580.841	448.105
	2	116.113	1983.35	604.725	113.095	2049.48	5185.57	62.273	109.613	1206.77	1426.38	1022.6	1881.69	1341.19		784.968	3092.64	2661.48	816.785	1840.2	3783.8	1183.86	542.547	1668.07	1548.91	1194.95
	3	162.558	2076.69	846.615	158.333	2074.22	2778.36	93.4095	164.419	1810.16	2139.56	1533.91	1822.53	2011.79		1073.69	3412.11	3657.59	1429.37	3220.35	3621.66	2071.76	949.457	2219.12	2010.59	1891.15
	4	174.169	2975.03	907.087	169.643	3238.18	8193.21	98.3913	173.189	1906.7	2253.67	1615.72	2973.06	2119.09		1471.82	5798.69	4990.27	1531.47	3450.38	7094.63	2219.75	1017.28	3127.62	2904.2	2240.52
	5	185.781	3173.36	967.56	180.952	3484.12	8815.48	105.864	186.342	2051.51	2424.84	1738.43	3198.87	2280.03		1668.06	6571.85	5655.65	1735.67	3910.43	8040.58	2515.71	1152.91	3544.64	3291.43	2539.26
	6	232.226	3966.7	1209.45	226.19	4098.97	10371.1	124.546	219.226	2413.54	2852.75	2045.21	3763.37	2682.39		1962.42	7731.59	6653.7	2041.96	4600.5	9459.51	2959.66	1356.37	4170.16	3872.27	2987.36
	7	162.558	2776.69	1846.62	158.333	2869.28	8259.8	87.1822	153.458	1689.48	2996.93	1731.65	2634.36	1877.67		1373.69	5412.11	4657.59	1429.73	3203.51	6621.56	2717.63	1494.57	2919.12	2710.59	2091.15
	8	134.691	2800.69	1701.48	131.19	1834.64	5629.9	43.5911	76.7291	844.74	1998.46	1715.82	1317.18	938.835		981.21	4865.8	3326.85	1020.98	3300.25	5729.75	2479.83	1078.18	2085.08	2936.14	1493.68
	9	92.8904	1586.68	483.78	90.476	942.762	2385.36	28.6456	50.422	555.115	656.133	470.398	865.576	616.949		588.726	2319.48	1996.11	612.589	1380.15	2837.85	887.898	406.91	1251.05	1161.68	896.209
	10	51.0897	872.674	266.079	49.7618	614.845	1555.67	18.6819	32.8839	362.031	427.913	306.781	564.506	402.358		490.605	1932.9	1663.42	510.49	1150.13	2364.88	739.915	339.092	1042.54	968.068	746.841

## Sheet: Figure 5
Fig 5B	Aortic Root- Lesion Area( Vehicle/OI/Athero+Vehicle/Athero+OI)
	Section #	Vehicle									OI								Athero									Athero+OI
	1	0	0	0	0	0	0	0	0		0	0	0	0	0	0	0		8370.84	7412.85	28567.2	11603.1	16403.5	20378.5	23049.6	2116.93		4716.44	1968	5462.28	674.394	6438.01	4574.66	9206.56	7596.9
	2	0	0	0	0	0	0	0	0		0	0	0	0	0	0	0		9829.6	11667.5	27127.3	24951.2	15849.4	29136.3	29107	5785.64		6002.86	3936.13	10772	2693.94	8145.55	5193.16	8435.87	9970.6
	3	0	0	0	0	0	0	0	0		0	0	0	0	0	0	0		12133.2	13755.9	56780.7	34440	20236.7	82198.9	26297.5	4649.45		6450.96	9335.98	13716.2	10815	6837.28	15826	8835.85	10048.3
	4	0	0	0	0	0	0	0	0		0	0	0	0	0	0	0		9931.49	11963.2	55307	54353.1	31318.5	88214.5	21689.2	8630.33		8208.9	12250.8	22859.7	12074.7	11602.5	22977.4	11784.6	18430.9
	5	0	0	0	0	0	0	0	0		0	0	0	0	0	0	0		7907.56	15128.8	60520.7	60790	29833.1	93350.7	28202	14468.9		14765.9	10176.9	15964.4	13117.2	11673.4	46465.3	9707.34	38818.9
	6	0	0	0	0	0	0	0	0		0	0	0	0	0	0	0		10780.4	16050.6	58342.4	72201.5	38417	207993	36377.5	20622.6		12910.4	8987.38	12680.8	13944.5	11153.1	43402.1	10262.8	39980.7
	7	0	0	0	0	0	0	0	0		0	0	0	0	0	0	0		14726.8	16492.8	54101.6	45165.2	45197.3	221028	34510.1	29053.9		10012.4	8733.74	9933.66	18034.2	11123.8	46129.7	10691.3	22517
	8	0	0	0	0	0	0	0	0		0	0	0	0	0	0	0		18696.3	18598.8	54465.3	46993.1	63510.8	127577	34182.6	42582.6		12129.9	11218.8	10178.3	10373.3	8530.18	27103.3	11539.4	14620.8
	9	0	0	0	0	0	0	0	0		0	0	0	0	0	0	0		17190.8	10875.7	47597.4	51919.1	56252.7	137239	34838.4	4801.86		6747.53	18919.1	10230.4	6561.52	8072.32	28348.7	8582.86	12652.2
	10	0	0	0	0	0	0	0	0		0	0	0	0	0	0	0		18237.8	6255.42	45406.8	53663.2	61110.9	129916	36205.2	4677.31		8465.79	14110.3	9171.44	9159.73	9419.23	31873	10116	13791
Fig 5B	Aortic Root- Necrotic Area( Vehicle/OI/Athero+Vehicle/Athero+OI)
	Section #	Vehicle									OI								Athero									Athero+OI
	1	0	0	0	0	0	0	0	0		0	0	0	0	0	0	0		0	13.658	1.951	1.951	29.266	685.484	976.847	5.203		0	1.951	4676.12	39.672	29.266	1.951	24.063	0
	2	0	0	0	0	0	0	0	0		0	0	0	0	0	0	0		704.995	441.597	3.252	3.902	33.169	905.957	594.433	13.658		0	3.902	9045.26	289.412	27.315	6.504	39.022	0
	3	0	0	0	0	0	0	0	0		0	0	0	0	0	0	0		475.416	339.49	14.958	1.301	510.536	1199.27	630.203	33.169		0	3.252	2799.82	1766.39	61.134	3.252	615.895	0
	4	0	0	0	0	0	0	0	0		0	0	0	0	0	0	0		531.348	1218.78	103.408	1.951	611.993	666.623	348.595	152.185		0	3.902	3377.34	757.674	472.815	2.601	407.128	0
	5	0	0	0	0	0	0	0	0		0	0	0	0	0	0	0		868.236	9083.64	3972.43	184.703	1841.18	1698.1	610.042	107.31		0	33.169	5241.28	362.253	3.252	0.65	1057.49	0
	6	0	0	0	0	0	0	0	0		0	0	0	0	0	0	0		1064.65	9756.11	8193.94	73.491	3335.72	19453	637.357	67.638		1346.25	4.553	4874.48	230.229	3911.29	0.65	1682.49	0
	7	0	0	0	0	0	0	0	0		0	0	0	0	0	0	0		3986.73	9779.53	5076.09	250.39	6757.93	20520.3	334.287	31.217		256.243	184.703	3541.88	1914.67	1986.86	2.601	1893.86	659.469
	8	0	0	0	0	0	0	0	0		0	0	0	0	0	0	0		2843.39	10571	14307.4	3727.24	9011.45	25033.2	720.604	194.459		132.674	103.408	3629.03	7923.39	4641	170.395	2720.47	1421.7
	9	0	0	0	0	0	0	0	0		0	0	0	0	0	0	0		940.427	8268.08	16482.8	3754.55	8249.22	31424.9	1309.83	39.022		618.496	974.246	3519.77	6974.51	7543.57	368.106	2423.91	2838.84
	10	0	0	0	0	0	0	0	0		0	0	0	0	0	0	0		1073.1	4794.48	14344.4	2471.38	6382.02	31779.4	1044.48	77.393		152.836	840.921	966.441	4154.53	10081.9	431.842	2924.69	2600.16
Fig 5B	BCA- Lesion Area ( Vehicle/OI/Athero+Vehicle/Athero+OI)
	Section #	Vehicle									OI								Athero									Athero+OI
	1	0	0	0	0	0	0	0	0		0	0	0	0	0	0	0		1163.44	142.778	422.92	3298.39	689.222	1248.67	89.556			31.333	362.333	126.667	6.444	294.444	115.778	78.5833
	2	0	0	0	0	0	0	0	0		0	0	0	0	0	0	0		1031.22	187.667	467.79	5808.28	677.333	1247.44	638.222			22.667	852.222	90.556	0	673.111	128.778	161.576
	3	0	0	0	0	0	0	0	0		0	0	0	0	0	0	0		855.333	543.556	822.38	6437	423.556	590.222	392.556			2041.11	12	180	0	996	27.222	297.394
	4	0	0	0	0	0	0	0	0		0	0	0	0	0	0	0		793.667	359.889	1702	8332.56	1847	252.333	247.667			3240.22	108.778	342.889	0	724.889	54.556	408.303
	5	0	0	0	0	0	0	0	0		0	0	0	0	0	0	0		1979.67	3284.11	3790.11	10703	5425.89	1274.44	428.556			1433.89	141.889	1730	0.444	706.889	97.667	344.815
	6	0	0	0	0	0	0	0	0		0	0	0	0	0	0	0		363.778	3289.78	3379.56	10544	4406	898.111	1688.56			84	92	2608.33	1.889	2379.33	253.444	454.333
	7	0	0	0	0	0	0	0	0		0	0	0	0	0	0	0		614.111	2576.11	4647.89	9225.44	5429.33	1855.22	1065.56			773.111	36.556	4903.11	0	782.556	696.667	657
	8	0	0	0	0	0	0	0	0		0	0	0	0	0	0	0		418.778	2286	4883.78	6874	4579.22	1695.78	3673.11			2106.56	461.111	3811.22	0	1586.44	3785.56	1344.63
	9	0	0	0	0	0	0	0	0		0	0	0	0	0	0	0		262.444	2191.89	5209	6665.11	5180.78	2365.33	5784.56			2118.33	4644.56	3809.78	0	1920.22	2799.67	894.323
	10	0	0	0	0	0	0	0	0		0	0	0	0	0	0	0		2128.11	3359.44	3973.56	3596.78	5044.22	2365.89	5777.33			2537.11	217.111	2749.78	70.556	1626.11	3933.11	765.648
	11	0	0	0	0	0	0	0	0		0	0	0	0	0	0	0		2999.56	2889.1	1607	3616.56	5384	1019.89	6054.89			3909.44	326.556	3085.89	57	1429.56	2134.89	1333.61
	12	0	0	0	0	0	0	0	0		0	0	0	0	0	0	0		1521.78	1511.76	838.222	3740.6	5683.67	427.444	6440.67			4736.11	67.333	1361.96	0	1588.67	129.889	674.444
	13	0	0	0	0	0	0	0	0		0	0	0	0	0	0	0		1737.11	1111.84	479.667	2908.8	3734.67	1906.78	1968			2842	43.889	1603.74	0	1408.33	1996.22	704.716
	14	0	0	0	0	0	0	0	0		0	0	0	0	0	0	0		110.222	389.59	429.222	2645.09	5927.78	595	1216.78			2297.67	49	603.259	0	1324.44	312	448.79
	15	0	0	0	0	0	0	0	0		0	0	0	0	0	0	0		33.111	167.867	463.333	974.8	7494.67	525.222	1506.11			490.556	0	916.593	0	1736.67	62.111	389.056
Fig 5C	Aortic Root- Mac2+ Area( Vehicle/OI/Athero+Vehicle/Athero+OI)
	Section #	Vehicle									OI								Athero									Athero+OI
	2	0	0	0	0	0	0	0	0		0	0	0	0	0	0	0		11914.7	11151.1	14635.8	24269.6	21822.3	38143.9	8870.32	3392.3		4802.29	3148.91	8617.59	2155.15	6516.44	4154.53	6748.7	7976.48
	4	0	0	0	0	0	0	0	0		0	0	0	0	0	0	0		8769.51	18934.1	18472.3	25439	19749.6	48305.2	9513.53	3853.41		4977.56	9413.16	7430.7	10263.5	7862.12	19530.8	10016.9	15666.2
	6	0	0	0	0	0	0	0	0		0	0	0	0	0	0	0		17647	22466.2	21506.2	24348.3	18155.6	60632.2	7034.34	4148.02		9682.78	6740.54	9510.56	10458.3	8364.82	22551.5	7697.06	19985.5
	8	0	0	0	0	0	0	0	0		0	0	0	0	0	0	0		18398.2	21215.5	19806.2	23458	30005.2	70083.9	17315.9	18290.8		7310.45	9535.97	8651.58	8817.31	7250.65	23037.8	9808.5	15427.7
	10	0	0	0	0	0	0	0	0		0	0	0	0	0	0	0		14110.3	8835.85	15577.5	19365.2	28832.6	95195.1	20545	18703.2		6941.95	10570.4	7520.58	6510.98	7723.76	23135.9	8295.12	11308.6
Fig 5C	BCA- Mac2+ Area( Vehicle/OI/Athero+Vehicle/Athero+OI)
	Section #	Vehicle									OI								Athero									Athero+OI
	1	0	0	0	0	0	0	0	0		0	0	0	0	0	0	0		263.556	43.778	337.333	1098.39	914.444	1274.44	1114.67			157.333	0	20.222	0	933.333	15	145.889												215.844
	2	0	0	0	0	0	0	0	0		0	0	0	0	0	0	0		565.556	19.667	484.667	1608.28	777.778	1930.22	917.556			248.667	184.333	34.333	0	1130.78	14	416.556												309.467
	3	0	0	0	0	0	0	0	0		0	0	0	0	0	0	0		566.667	311.667	697.556	2037	536.889	1688.89	896.444			1187.56	207.667	77.556	11.222	836.667	13	408.444												249.022
	4	0	0	0	0	0	0	0	0		0	0	0	0	0	0	0		808.667	79.222	3124	2032.56	1607.11	1155.11	761.333			2683.67	1286.78	291.444	18.222	559.778	12	482.667												208.489
	5	0	0	0	0	0	0	0	0		0	0	0	0	0	0	0		1360.67	1580.89	2436.89	8242.89	2315.67	1427.78	1108.11			1417.67	666.556	791.111	25.111	818.778	11	319.222												227.6
	6	0	0	0	0	0	0	0	0		0	0	0	0	0	0	0		1496	2866.67	4046.11	9071.56	3867.11	1765	1280.11			715.556	190.556	1779.33	2.333	980.333	10	578.778												311.822
	7	0	0	0	0	0	0	0	0		0	0	0	0	0	0	0		1037	2310.33	2707.89	10075.7	4017.67	1646.44	1482.67			758.778	98.889	2106.33	3.889	792.889	9	1460.89												450.756
	8	0	0	0	0	0	0	0	0		0	0	0	0	0	0	0		1406.33	3301.22	4147	5493.78	2224.11	1596.11	1661.44			1865.56	584.333	1925	3.556	751.667	8	2318.22												613.978
	9	0	0	0	0	0	0	0	0		0	0	0	0	0	0	0		1382	2301.22	3855.56	4941.11	2969.22	1873.78	2826.56			855.222	938.333	1221.56	1.556	984.778	7	2579.33												712.822
	10	0	0	0	0	0	0	0	0		0	0	0	0	0	0	0		1238	3274.11	1161.89	2859.44	2730.44	1678.11	3047.67			793.556	1191.67	2043.44	14.778	1014.78	6	2088.33												620.622
	11	0	0	0	0	0	0	0	0		0	0	0	0	0	0	0		2770.67	1637.06	1573.06	3164	4007.67	1384.33	3978.11			2888	52	2605.89	7.556	1042.22	5	1118.89												432.222
	12	0	0	0	0	0	0	0	0		0	0	0	0	0	0	0		1569.11	850.611	903.944	3740.6	4363.67	537.667	6023.89			3496.11	71.778	1061.96	19.667	1334.44	4	1153.44												497.578
	13	0	0	0	0	0	0	0	0		0	0	0	0	0	0	0		1715.89	650.611	1623.5	2908.8	2279.33	1272.89	955.111			1629	18.222	1003.74	33.111	988.889	3	668.333												331.444
	14	0	0	0	0	0	0	0	0		0	0	0	0	0	0	0		361.333	533.333	477.778	2645.09	3697	1537.33	900.222			1822.78	30.222	303.259	17.222	878.333	2	226.778												221.022
	15	0	0	0	0	0	0	0	0		0	0	0	0	0	0	0		476.888	155.167	130.945	974.8	4681.67	1576.22	1565.78			1099.11	39.889	316.593	27.333	916.222	1	66.556												196.556

## Sheet: Figure 6
Fig 6A- Gene expression by qRT-PCR
	IL-1b					IL-6					IL-12					CCL2					CCL3					CCL5					CXCL1					CXCL2					CXCL10
	Non-Athero		Athero			Non-Athero		Athero			Non-Athero		Athero			Non-Athero		Athero			Non-Athero		Athero			Non-Athero		Athero			Non-Athero		Athero			Non-Athero		Athero			Non-Athero		Athero
	Vehicle	OI	Vehicle	OI		Vehicle	OI	Vehicle	OI		Vehicle	OI	Vehicle	OI		Vehicle	OI	Vehicle	OI		Vehicle	OI	Vehicle	OI		Vehicle	OI	Vehicle	OI		Vehicle	OI	Vehicle	OI		Vehicle	OI	Vehicle	OI		Vehicle	OI	Vehicle	OI
	0.700546	1.01794	8.28235	2.52753		0.643207	2.76544	3.48985	0.793973		0.892175	0.735204	12.9014	2.68298		0.927761	0.673797	1.95567	0.57277		0.708546	1.95721	7.23625	1.02727		0.90433	0.774636	6.01664	1.25373		0.518873	0.93002	4.33825	0.982254		0.853092	1.68245	2.88145	1.20506		1.63105	1.29098	3.28352	0.900925
	1.10207	1.49649	4.61334	2.18953		1.09425	1.99316	3.48133	1.77267		1.05697	1.1281	6.87049	3.15822		1.01197	0.914344	3.9039	1.44833		1.27886	1.23947	10.2963	2.2853		0.771811	1.01747	3.35954	1.97921		1.18123	1.07352	8.7744	2.46312		1.25808	1.7476	7.7364	2.01147		0.697556	1.45678	3.56512	0.860221
	1.11667	0.40916	5.58828	1.67238		0.940603	0.849468	5.89429	3.14076		0.620412	0.555913	12.7656	2.01343		1.05158	0.460407	3.5429	1.1213		0.658949	0.523414	9.91124	2.52877		0.78637	0.952899	4.84565	1.36286		1.00377	0.709966	4.75277	2.4366		1.04822	1.12459	4.3701	2.10793		0.615925	0.791463	2.8879	0.889914
	1.0561	1.63816	6.98977	1.8715		1.2036	0.940269	6.96266	2.71477		1.43779	1.84431	8.34012	4.83669		1.06285	1.18237	2.00365	1.10903		1.14166	1.09695	10.1606	1.74993		1.47463	1.03535	2.28349	1.87963		0.87622	0.920669	4.93326	1.88608		0.939632	1.24194	3.01193	3.08049		1.1489	1.15038	2.43793	0.95405
	1.11873	1.20192	8.17823	1.22204		0.570666	1.88542	5.89429	2.29501		0.835211	1.92751	6.69651	1.47125		0.684546	0.537716	3.80503	0.81936		0.93423	1.56193	10.0356	1.84782		1.05831	0.61819	3.27447	1.99174		0.800563	0.917126	8.72634	1.78047		0.609509	1.49301	7.54048	1.5403		0.635292	0.916466	2.92919	0.670982
	0.772944	1.02682	5.15147	1.67238		0.793225	2.24414	4.69379	0.709495		1.1615	0.886888	14.6251	2.39751		1.16029	0.78114	4.05895	1.02366		0.733154	1.0589	11.3549	0.917965		0.884938	0.869245	5.55147	1.12033		1.35437	1.13266	5.44506	1.02282		0.9254	1.79414	5.00664	1.07684		0.744075	1.263	3.66586	0.817935
	0.820288	1.07607	4.84278	1.68951		1.00356	1.57611	3.7633	2.91759		0.805501	1.72398	9.13676	1.43043		1.00785	0.70499	3.13325	1.12917		1.26309	0.636594	6.73652	1.82446		0.753668	0.753035	1.8184	2.77352		0.962028	0.953183	4.78258	1.62679		1.00462	1.15185	2.22081	2.16237		1.08541	1.24607	3.96234	0.990007
	1.31264					1.75089					1.19045					1.09314					1.28151					1.36593					1.30294					1.36144					1.4418
Fig 6B- Secreted mediators in culture media of Aorta
	IL-1b					IL-6					IL-12					CCL2					CCL3					CCL5					CXCL1					CXCL2					CXCL10
	Non-Athero		Athero			Non-Athero		Athero			Non-Athero		Athero			Non-Athero		Athero			Non-Athero		Athero			Non-Athero		Athero			Non-Athero		Athero			Non-Athero		Athero			Non-Athero		Athero
	Vehicle	OI	Vehicle	OI		Vehicle	OI	Vehicle	OI		Vehicle	OI	Vehicle	OI		Vehicle	OI	Vehicle	OI		Vehicle	OI	Vehicle	OI		Vehicle	OI	Vehicle	OI		Vehicle	OI	Vehicle	OI		Vehicle	OI	Vehicle	OI		Vehicle	OI	Vehicle	OI
	0.263365	0.371896	3.75858	1.9376		31.0072	42.8437	20320.5	10633.9		29.226	25.6548	44.3948	23.415		353.887	671.269	941.255	468.581		42.1893	37.0425	136.249	30.0133		6.50063	13.1675	13.7805	5.84275		814.711	1198.09	2969.75	1160.91		345.614	581.261	2580.81	634.617		4.53432	2.66517	8.58824	4.34761
	0.338685	0.27165	4.04309	2.29045		25.7298	22.0646	19740.5	9886.06		29.3711	30.374	67.6452	44.1604		489.413	314.972	1548.35	490.579		47.9629	42.0094	103.836	31.7866		11.4776	16.669	22.2802	12.2884		1092.36	1000.63	4484.49	1930.33		457.173	475.666	1167.32	695.18		6.08206	3.46244	7.55666	4.04629
	0.696025	0.35749	4.97766	2.30324		55.1513	64.0394	12357.4	13595.1		22.8406	29.5449	76.8453	26.1476		193.599	462.588	914.711	484.079		31.7123	36.3367	86.3493	32.656		5.62614	15.8347	29.0056	6.65749		439.936	1402.25	4193.43	1639.08		248.584	691.917	4980.31	757.689		2.7073	4.94842	8.30557	5.18747
	0.250564	0.250564	2.4275	1.8259		50.3009	31.3951	18320.2	3478.32		27.2284	34.7119	99.5589	29.7621		484.847	500.011	571.216	444.828		42.8595	51.5529	128.139	38.6469		5.40653	17.5392	34.4013	14.7604		1342.8	1567.92	9423.62	1672.55		474.654	549.54	2334.15	696.086		2.41199	3.62954	8.4036	5.85519
	0.447093	0.39947	5.37851	2.21883		31.3066	74.0817	29411.9	14472.5		33.2898	33.3362	41.7993	22.4936		629.527	266.656	1784.14	424.482		50.5198	42.0801	93.7475	43.283		5.89869	12.9714	21.1496	13.363		1134.32	990.884	4691.21	1670		629.099	481.61	4520.14	800.528		2.80201	3.73386	9.11732	4.04629
	0.394668	0.862728	1.93927	1.63032		97.5488	43.8214	13920.9	12239.8		36.6996	18.1447	79.1445	44.7119		529.712	476.546	1485.89	384.075		53.7749	42.6593	69.2383	34.4561		9.47001	8.75934	16.6624	10.5557		1883.91	1440.88	6672.96	2025.23		781.994	542.156	1117.63	667.515		4.66903	5.0931	9.36763	3.39972
	0.3984	0.089471	3.78545	1.35685		48.5074	21.6601	28172.5	10131.8		19.4766	24.134	45.3133	23.0973		424.255	502.906	1456.53	343.396		42.5452	36.5093	86.8229	30.1484		11.7346	10.4831	37.5881	14.6162		1207.66	1501.87	10721.5	2084.89		684.729	530.04	2504.53	401.373		3.57735	3.86933	7.07641	4.59651
	0.38787					30.8647					32.017					348.688					35.5479					5.34692					1479.87					586.264					3.80682
Fig 6C- Secreted mediators in plasma
	IL-1b					IL-6					IL-12					CCL2					CCL3					CCL5					CXCL1					CXCL2					CXCL10
	Non-Athero		Athero			Non-Athero		Athero			Non-Athero		Athero			Non-Athero		Athero			Non-Athero		Athero			Non-Athero		Athero			Non-Athero		Athero			Non-Athero		Athero			Non-Athero		Athero
	Vehicle	OI	Vehicle	OI		Vehicle	OI	Vehicle	OI		Vehicle	OI	Vehicle	OI		Vehicle	OI	Vehicle	OI		Vehicle	OI	Vehicle	OI		Vehicle	OI	Vehicle	OI		Vehicle	OI	Vehicle	OI		Vehicle	OI	Vehicle	OI		Vehicle	OI	Vehicle	OI
	0.484058	0.261798	0.552324	0.427132		5.9874	3.17176	33.5721	23.2861		undetectable	undetectable	17.1213	3.44363		5.12912	3.79318	27.9859	15.6589		1.55172	1.03961	1.69732	1.18584		5.84275	10.5702	27.867	14.2788		75.0698	67.8636	126.584	102.987		3.94321	3.76908	15.0624	9.5378		26.8985	28.3915	106.468	76.7043
	0.367316	0.304598	0.861883	0.475521		3.72793	2.6932	46.1271	17.0629				20.5702	2.49873		3.78612	1.99882	45.7952	16.3568		0.844314	0.885142	1.75873	1.30943		8.54197	15.3282	21.6014	16.2781		40.3318	44.9704	101.861	98.3572		2.41964	3.01372	16.1135	10.2912		29.3058	30.9153	108.821	81.4408
	0.458446	0.464138	1.19069	0.472676		4.01159	2.43384	92.3162	28.5733				22.1823	0.897358		2.93521	2.77895	20.9354	16.6299		0.999326	1.25295	1.8372	1.28727		6.46919	15.7161	19.7712	12.1681		37.8724	57.6871	121.587	85.8272		3.86906	5.65609	21.5317	7.78224		24.7826	37.066	103.943	55.6748
	0.427132	0.407198	0.799457	0.287482		4.45817	3.49292	94.0816	14.5656				9.16237	3.09452		6.94728	5.95417	51.5254	15.6072		0.941548	1.05765	1.46415	1.32231		7.2944	11.32	18.9707	16.8706		41.7333	55.5347	149.199	63.0202		2.71439	3.26761	16.5117	7.14125		18.7083	40.0439	86.7613	72.0425
	0.319683	0.270361	0.706005	0.40435		4.09997	3.5938	51.6495	19.3837				26.7086	3.96277		6.3404	5.13928	30.8078	10.9615		1.09039	0.586095	1.60724	1.22706		7.5251	9.39146	19.3257	13.8915		42.9393	37.6557	158.18	63.8008		4.03397	3.75479	14.6217	6.96977		39.8869	46.1583	92.814	62.1641
	0.552324	0.452753	0.666287	0.273215		5.97347	5.77819	37.1803	10.9521				15.012	3.46911		9.22734	3.77404	51.9227	14.4196		0.777303	0.846818	1.58505	0.958911		8.40659	10.7873	18.9312	16.3051		56.1835	38.903	112.088	96.0253		5.23035	2.6046	10.2776	10.1554		49.9752	33.9154	67.4201	71.2678
	0.434826	0.360141	0.796107	0.390063		4.71471	3.52729	59.1545	18.9706				16.1926	0.516681		6.65466	4.36418	59.3148	15.893		1.01989	1.01825	1.83329	1.01989		9.30266	8.21796	19.6338	20.8584		57.0795	37.5963	113.707	111.005		5.6596	4.72221	17.5987	7.99961		23.1726	20.0909	93.988	64.1903
	0.387872					4.70975										7.77484					0.834291					10.3231					21.9593					4.96924					25.2095

## Sheet: R2-Figure 7
Fig 7A	WB- Nrf2/GAPDH			Fig 7B	WB- Nrf2/GAPDH					Fig 7C	WB- Nrf2/GAPDH
	Con	Athero			Con		Athero				Con		Athero
	1.21637	2.24571			WT	Acod1-/-	WT	Acod1-/-			Veh	OI	Veh	OI
	1.43831	2.23446			1.42601	0.438883	2.36032	1.09728			0.573761	2.13613	2.75123	6.52092
	0.445032	1.38381			1.36496	0.565469	2.83974	1.36629			0.948071	2.32176	2.81517	4.6456
	0.200049	1.56215			0.360675	0.285556	1.15128	0.337621			0.958474	2.33291	3.82048	7.29382
	0.311659	1.72324			0.972698	0.568219	2.71643	0.436546			1.52712	3.47576	4.94218	6.9947
	0.397339	1.05942			0.386758	0.157476	1.56356	0.645538			0.992578	2.56664	3.58226	6.36376
	2.03157	2.99855			1.20102	0.467082	2.26181	1.43085
	0.891602	2.74869			0.933803	0.633573	3.5824	1.20643
	1.5152	2.79057			1.35407	0.912779	3.43196	0.742557
	1.55286	3.30355
Fig 7D	Occlusion(%)	Nrf2+ area(%)
	50	8.72929
	30	10.2698
	90	1.57481
	90	2.13065
	40	4.67703
	20	7.97977
	60	2.69033
	70	2.3121
	30	5.96938
	20	4.35382
	20	11.2224
	20	12.1757
	15	5.78801
	85	2.60632
	60	1.26911
	90	0.88503
	90	0.871286
	50	4.31369
	85	2.52674
	70	1.79357
	70	3.25667
	70	1.96977
Fig 7E- Gene expression by qRT-PCR
	IL-1b									IL-6									IL-12									CCL2									CCL3									CCL5
	Vehicle				oxLDL					Vehicle				oxLDL					Vehicle				oxLDL					Vehicle				oxLDL					Vehicle				oxLDL					Vehicle
	Vehicle		OI		Vehicle		OI			Vehicle		OI		Vehicle		OI			Vehicle		OI		Vehicle		OI			Vehicle		OI		Vehicle		OI			Vehicle		OI		Vehicle		OI			Vehicle		OI
	WT	Nrf2-/-	WT	Nrf2-/-	WT	Nrf2-/-	WT	Nrf2-/-		WT	Nrf2-/-	WT	Nrf2-/-	WT	Nrf2-/-	WT	Nrf2-/-		WT	Nrf2-/-	WT	Nrf2-/-	WT	Nrf2-/-	WT	Nrf2-/-		WT	Nrf2-/-	WT	Nrf2-/-	WT	Nrf2-/-	WT	Nrf2-/-		WT	Nrf2-/-	WT	Nrf2-/-	WT	Nrf2-/-	WT	Nrf2-/-		WT	Nrf2-/-	WT	Nrf2-/-
	1.09977	2.98273	0.239932	2.94698	2.60086	4.30747	0.43404	4.97514		0.862923	1.07513	0.868994	1.54931	3.09133	3.33572	0.754202	3.20688		1.07481	3.01562	1.24673	7.80564	46.2091	110.994	1.43572	40.6971		1.1398	2.00641	0.108324	1.60803	1.58133	4.32356	0.40373	1.85964		1.07762	1.27046	1.10205	0.9133	3.6553	7.52512	2.19837	8.2879		0.915199	5.99985	1.01162	5.5764
	0.848719	3.97127	0.599789	1.99808	2.45365	6.80409	0.355325	3.91894		1.33189	0.97717	1.12329	0.938732	3.58433	3.58278	0.96971	3.5747		0.811748	4.61838	1.19808	8.60542	33.4921	48.5499	1.57462	33.7281		1.22924	3.55366	0.19958	2.37604	2.5066	4.13478	0.349867	1.49804		0.913459	0.973583	1.04639	1.35967	4.22677	8.58742	2.06336	6.47934		1.22597	2.73437	1.06745	5.12135
	1.07854	3.765	0.286957	4.52318	3.63613	5.07111	0.422075	4.74996		1.14292	1.01261	1.00772	0.981288	2.79856	4.86821	1.45912	2.92209		1.03357	8.15347	1.95089	5.14909	26.888	87.002	1.48903	59.4029		1.04418	3.18996	0.115736	1.58387	3.45214	2.33049	0.284167	1.79811		1.02414	0.87376	1.16798	1.06205	4.33839	7.07159	2.38654	10.4603		1.19278	3.90431	0.945271	3.9932
	0.992641	4.17615	0.380895	3.80592	4.32081	3.57531	0.396824	4.84565		0.804137	1.41776	0.872639	2.06887	3.34553	5.23489	1.44664	1.80853		1.07987	8.98428	0.631948	8.62914	33.5377	59.3895	1.38366	33.8383		0.780797	3.17726	0.076301	2.33403	2.5896	6.25683	0.345921	2.0455		1.07786	0.732084	1.16843	1.29509	3.74911	10.1437	2.22606	6.72575		0.715243	4.62286	0.669403	6.23605
	0.874102	4.22379	0.666941	2.98378	3.50286	4.92574	0.372422	3.89186		0.685853	0.892969	0.703472	2.20835	2.63692	2.92739	1.22699	3.80291		0.854262	8.69294	1.00691	8.83891	25.599	66.9329	1.94543	38.46		0.905919	2.98182	0.124985	2.39088	2.53242	3.42202	0.237717	2.86203		0.856491	0.962472	1.12121	1.15753	4.80702	5.20931	1.97157	7.86418		0.727403	4.31534	1.10253	6.54989
	1.10623	3.45774	0.379087	4.22639	3.82468	4.45196	0.301021	4.6277		1.17227	1.08812	0.973391	1.33493	3.45896	2.63069	1.7888	2.06543		1.06011	9.40783	0.711842	6.22	34.0843	78.0543	1.3882	26.9125		0.900058	2.487	0.129145	2.14384	2.51053	2.5229	0.251627	2.13753		1.05044	1.21731	1.20891	1.19698	4.78581	4.66094	1.81755	7.10986		1.22341	4.34043	0.695499	3.71
Fig 7F- Secreted mediators in culture media of BMDMs
	IL-1b									IL-6									IL-12									CCL2									CCL3									CCL5
	Vehicle				oxLDL					Vehicle				oxLDL					Vehicle				oxLDL					Vehicle				oxLDL					Vehicle				oxLDL					Vehicle
	Vehicle		OI		Vehicle		OI			Vehicle		OI		Vehicle		OI			Vehicle		OI		Vehicle		OI			Vehicle		OI		Vehicle		OI			Vehicle		OI		Vehicle		OI			Vehicle		OI
	WT	Nrf2-/-	WT	Nrf2-/-	WT	Nrf2-/-	WT	Nrf2-/-		WT	Nrf2-/-	WT	Nrf2-/-	WT	Nrf2-/-	WT	Nrf2-/-		WT	Nrf2-/-	WT	Nrf2-/-	WT	Nrf2-/-	WT	Nrf2-/-		WT	Nrf2-/-	WT	Nrf2-/-	WT	Nrf2-/-	WT	Nrf2-/-		WT	Nrf2-/-	WT	Nrf2-/-	WT	Nrf2-/-	WT	Nrf2-/-		WT	Nrf2-/-	WT	Nrf2-/-
	0.824048	2.30243	1.25827	2.16266	5.79613	13.7578	0.868734	7.16291		5.29955	4.24055	5.30747	5.78168	19.1661	84.5065	2.8677	75.9382											2641.79	1196.65	2672.06	4392.98	3495.85	8216.78	2535.16	9288.83		42.7521	30.7563	50.8815	62.9757	143.386	292.988	48.399	295.534
	0.947736	3.8481	0.505903	1.6263	7.85482	6.24698	0.68057	6.00781		4.46981	3.8218	4.20006	3.83713	12.9596	101.193	3.00181	60.1121		Undetectable									3648.87	2646.51	1884.26	2787.33	5652.19	13532.2	2212.95	5132.74		70.3276	88.8471	84.2442	59.5059	179.99	253.125	46.6381	312.734		Undetectable
	0.864035	0.735472	0.790163	1.1739	4.44395	13.7207	0.562075	9.88728		5.52792	6.39301	6.31228	4.47096	73.0427	121.186	1.98769	75.8437											3928.71	5483.25	2760.18	4266.78	6853.94	7682.45	2636.62	6424.95		49.5754	52.4618	43.5736	56.5114	165.637	247.454	77.405	197.364
	0.589194	1.30646	0.790163	2.469	9.21217	17.8548	0.605083	6.97531		3.36069	3.53436	5.51525	6.07682	54.6564	78.5775	7.62851	55.3617											2907.52	3982.82	2484.47	4192.84	5374.38	8775.32	1453.68	6851.63		45.7134	45.8029	48.5391	46.1315	219.512	369.916	50.7247	246.038
	0.630328	2.31359	1.0372	3.12695	11.0485	15.9566	0.885832	13.2086		5.52062	7.33288	4.70238	4.10729	43.0703	72.7866	4.01801	59.5379											2508.15	3466.12	2217.47	3568.65	4928.88	5132.74	3101.11	7036.57		72.2827	64.5457	65.397	66.5847	177.249	298.952	53.6317	273.974
	0.877149	2.94914	0.711043	2.2206	8.28554	23.6622	0.94321	9.9626		5.78591	4.1839	4.85322	6.91605	36.4355	81.4941	6.21261	70.1006											3531.72	3327.31	2700.24	3909.98	4357.52	7860.83	2417.45	5199.96		52.0921	54.467	56.8096	56.2811	177.131	290.871	55.7917	296.964


[truncated: 28 more columns]

## Sheet: R-Suppl Figure1
Suppl Fig 1B
Itaconate (abs con)					Itaconate (a.u.)					Isocitrate (a.u.)					a-Ketoglutarate (a.u.)					Succinate (a.u.)					Malate (a.u.)					Pyruvate (a.u.)					Citrate (a.u.)					Cis-Aconitate (a.u.)
WT		Acod1-/-			WT		Acod1-/-			WT		Acod1-/-			WT		Acod1-/-			WT		Acod1-/-			WT		Acod1-/-			WT		Acod1-/-			WT		Acod1-/-			WT		Acod1-/-
Con	Athero	Non-athero	Athero		Con	Athero	Non-athero	Athero		Con	Athero	Non-athero	Athero		Con	Athero	Non-athero	Athero		Con	Athero	Non-athero	Athero		Con	Athero	Non-athero	Athero		Con	Athero	Non-athero	Athero		Con	Athero	Non-athero	Athero		Con	Athero	Non-athero	Athero
0.156265	0.382199	0.163575	0.150014		7184.99	10396.2	5322.23	6539.24		1.68823e+06	3.34516e+06	1.74037e+06	4.52454e+06		12659.7	32441	11678.6	25555.9		682237	617443	558598	1.65445e+06		3.05731e+06	3.13619e+06	1.78207e+06	4.29256e+06		1430.03	7945.01	1432.97	4762.99		2.25245e+06	2.95167e+06	2.02168e+06	4.64446e+06		129523	95118.9	94833.3	303164
0.168263	0.326465	0.173615	0.161222		6419.14	12784.7	6328.95	9544.88		1.71491e+06	2.28616e+06	1.6613e+06	4.35739e+06		23419.3	25040.4	10625.7	30260.1		601591	638852	457530	1.56927e+06		2.71609e+06	3.71578e+06	2.03936e+06	3.60634e+06		1629.47	2577.54	1747.84	7623.57		1.87011e+06	1.82644e+06	1.30469e+06	3.16057e+06		119603	113766	97715	215539
0.174994	0.532637	0.142691	0.153648		6643.5	16094.9	6398.24	4527.36		2.17867e+06	2.12866e+06	1.25582e+06	1.58466e+06		60060.8	36088.9	12175.1	41510.9		515071	678554	681796	1.46746e+06		2.56748e+06	3.54606e+06	3.92786e+06	5.99517e+06		4925.79	7440.16	3786.1	17576.8		2.06747e+06	1.71653e+06	1.28818e+06	1.82258e+06		108820	100413	102968	131456
0.216648	0.588556	0.142625	0.171345		7430.73	20382.2	5860.72	8342.26		1.27446e+06	2.22005e+06	1.91063e+06	2.32897e+06		18378.4	12687.3	18566.1	38321.8		639155	642470	776580	2.08636e+06		2.85947e+06	5.46814e+06	2.98362e+06	6.21249e+06		2103.27	11347.8	3691.9	13612.6		1.60013e+06	1.75977e+06	2.04169e+06	2.42527e+06		99383.4	116980	109028	161948
0.211984	0.430531	0.13865	0.175374		7015.23	14495.3	4929.54	6739.87		2.1659e+06	1.85018e+06	1.76875e+06	2.33815e+06		17526.5	65662.7	16052.9	23252		641932	412721	539814	2.41052e+06		2.4566e+06	2.79661e+06	3.02192e+06	6.0972e+06		1844.98	7786.97	1304.01	7911.84		1.98435e+06	2.01474e+06	1.82803e+06	3.81234e+06		104763	131057	90305.9	185979
0.168691	0.376088	0.143291	0.193121		6694.54	14638	5094.56	5587.36		1.71964e+06	2.28105e+06	2.05065e+06	2.1562e+06		14812.2	21169.7	8044.23	15587.8		619483	1.4509e+06	620879	2.09766e+06		2.83197e+06	4.43655e+06	3.01234e+06	5.47878e+06		1466.08	4090.56	1345.45	6875.04		1.37263e+06	1.96253e+06	1.47295e+06	2.11773e+06		83630.9	164088	91501.8	117097
0.18117	0.40987	0.151408	0.203211		5968.84	14017.5	5383.13	8083.35		1.55274e+06	1.76421e+06	1.79287e+06	2.05775e+06		10068.3	19871.8	15933.2	15524.9		549140	2.34032e+06	676195	2.06047e+06		2.57818e+06	4.49081e+06	3.09518e+06	3.95208e+06		1420.23	3334.78	1411	5301.34		1.31677e+06	2.17881e+06	1.46057e+06	1.9796e+06		97063.4	168763	99800.5	148871
0.162197		0.129605	0.203944		5931.83		4607.96	7120.72		1.54137e+06		2.01227e+06	1.78062e+06		5836.98		19326.1	12157.1		551551		656312	1.35552e+06		2.46148e+06			3.27992e+06		791.85		1479.5	2093.08		1.42789e+06		2.71961e+06	2.01403e+06		63095.8		100565	174952
0.159837			0.21765		6894.88			8006		1.48522e+06			2.32187e+06		7096.17			15984.9		519699			1.28282e+06		2.13067e+06					906.05			1861.05		1.41003e+06			2.00136e+06		83591.2			173214
0.207969					8373.09					1.69674e+06					30850.3					582762					2.6399e+06					3576.26					2.20717e+06					75926.9
0.167465					8120.34					1.72177e+06					9842.13					644726					2.8896e+06					1601.63					2.0414e+06					113569
0.179902					7433.36					2.16052e+06					14421.3					611552					2.80684e+06					1706.36					1.85023e+06					122161

## Sheet: R-Suppl Figure 2
Suppl Fig2A	Weeks post WD
WD:	0	76.2756	95.3783	64.3364	54.7851	79.4594	102.542	102.542	116.073	124.828	128.808	103.338	118.461		51.6013	75.4797	81.8472	81.0513	89.8067	100.154	108.113	84.2351	116.869	116.869	101.746
Western Diet	2	1018.68	1056.09	709.849	1008.33	922.366	1041.76	1013.1	1008.33	1079.17	959.776	1113.39	1011.51		987.634	1013.9	1073.6	1045.74	1164.33	1034.6	1146.03	1068.02	1117.37	1053.7	1134.09
	4	1439.73	1492.26	1007.53	1425.4	1305.22	1472.37	1432.57	1425.4	1524.9	1357.75	1572.65	1430.18		1395.95	1433.36	1516.94	1477.94	1643.49	1462.02	1618.02	1508.98	1577.43	1489.08	1601.31
	6	1475.55	1473.16	1214.48	1454.85	1403.91	1484.3	1462.02	1419.04	1538.43	1397.55	1571.06	1434.16		1371.28	1434.16	1472.37	1512.16	1580.61	1471.57	1556.73	1504.2	1579.02	1501.42	1532.86
	8	1512.16	1454.06	1422.22	1485.1	1502.61	1496.24	1492.26	1413.46	1551.96	1437.34	1570.27	1438.93		1347.4	1435.75	1427.79	1547.18	1517.73	1481.12	1495.45	1499.43	1580.61	1513.75	1464.4
	10	1649.86	1514.55	1507.39	1529.67	1621.21	1466	1497.04	1440.53	1491.47	1485.9	1412.67	1413.46		1419.04	1481.92	1490.67	1506.59	1360.93	1412.67	1442.12	1463.61	1528.08	1420.63	1447.69
		WT													Acod1-/-
Suppl Fig2B	Adipocyte Size			Liver lipid droplet area(%)			GWAT/ BW(mg/g)			liver weight/ BW(mg/g)
	WT	Acod1-/-		WT	Acod1-/-		WT	Acod1-/-		WT	Acod1-/-
	1218.58	1345.11		41.0014	38.748		46.1197	48.5		56.4356	56.7568
	1249.25	1216.28		37.8692	29.6435		46.8137	44.9468		58.1609	58.8235
	1414.26	1301.71			36.0572		53.5088	48.0687		55.5249	47.8774
	1412.3	1310.65		39.531	36.9479		53.125	33.795		55.0725	55.5035
	1285.05	1639.88		16.466	36.2637		51.9016	44.9173		70.2032	57.5597
	1296.37	1556.77		34.7972	32.7514		51.6779	45.2214		61.5217	51.3627
	1555.04	1659.16		45.8529	45.047		50.6356	50.3226		61.7225	64.977
	1414.47	1438.1		42.4893	44.5722		43.2796	49.1647		87.8049	64.5
	1740.94	1422.29		40.8735	36.6511		50.1188	40.6897		69.3627	58.5106
	1629.58	1461.11		43.8168	42.5544		51.4286	46.8586		67.7632	73.3906
	1505.11	1041.62		47.095	36.8314		56.7452	45.5378		77.9167	57.3407
	1621.93	1615.34		41.4615	41.3716		62.0087	47.9115		64.6532	74.7045
	1215.84	1538.02		39.7471	41.6709		52.9703	66.5882		62.4161	74.359
	1500.36	565.324		49.2251	48.7168		47.8161	59.6698		88.1356	72.9032
	967.24	1337.3		44.3448	38.7154		43.6464	52.3888		55.914	61.3365
	1332.82	1410.1		44.846	55.4255		51.6908	53.2095		69.8337	76.5517
	1374.08	860.652		49.3354	33.8967		45.3725	46.1216		62.381	71.2042
	1049.07	1144.5		44.4287	44.9994		55.9783	49.3088		71.3062	83.9817
	1374.76	1350.84		44.5053	43.5529		47.1292			85.1528
	1118.8	1339.79		36.6085	44.7635
	1330.17	1629.65		49.8726	47.3075
	1413.32	1589.01		47.4693	55.1579
	1473.7	1343.8		52.5725	55.9833
	1226.63	1376.6		52.0228	50.8701
Suppl Fig2C	GTT- Week 0
	Min(post Glucose Injection)
	0	123	111	85	70	71	69	136		131	98	128	85	118	113	119
	15	180	220	142	123	157	175	184		370	225	224	210	221	235	238
	30	159	181	125	103	131	137	148		322	194	180	209	186	171	174
	45	109	149	113	70	114	120	136		285	164	186	155	165	142	156
	60	104	128	101	68	88	101	118		259	149	171	153	136	137	145
	90	91	115	89	45	70	74	106		171	119	133	98	116	95	137
	120	92	11	79	55	74	61	95		155	116	135	95	99	105	118
		WT								Acod1-/-
	GTT- Week 3
	Min(post Glucose Injection)
	0	152	154	163	126	147	157	149		185	170	165	126	155	127	230
	15	256	312	292	249	307	260	326		375	321	260	301	303	272	329
	30	232	273	323	264	311	287	304		347	337	304	241	257	236	341
	45	229	267	265	220	325	248	296		328	324	296	230	203	172	320
	60	230	238	224	227	331	233	241		303	277	237	217	183	173	313
	90	188	214	183	171	227	157	213		207	198	178	166	138	129	240
	120	180	186	158	141	145	148	183		204	163	136	155	140	120	207
		WT								Acod1-/-
	GTT- Week 6
	Min(post Glucose Injection)
	0	154	179	190	141	163	185	149		179	193	169	166	163	165	195
	15	299	294	356	289	333	361	261		348	403	360	369	462	443	402
	30	238	257	344	259	368	345	293		275	500	283	340	368	178	364
	45	290	234	357	247	365	350	288		259	342	231	248	277	197	324
	60	275	220	297	197	330	298	285		258	302	213	245	244	199	311
	90	231	194	263	171	288	237	239		211	244	174	182	174	182	244
	120	175	188	227	158	205	182	181		205	214	178	137	137	170	214
		WT								Acod1-/-
	GTT- Week 9
	Min(post Glucose Injection)
	0	186	150	184	151	183	228	217		151	182	157	131	201	183	152
	15	274	350	317	388	354	284	322		307	357	279	213	226	235	336
	30	257	298	406	356	405	342	331		378	391	301	218	358	259	343
	45	261	293	412	293	369	356	330		343	330	299	185	359	296	304
	60	272	302	390	312	298	364	335		341	317	268	174	388	345	287
	90	240	285	399	267	277	337	345		360	259	258	159	340	375	303
	120	181	226	328	210	266	320	230		360	195	180	156	307	410	196
		WT								Acod1-/-
	Insulin level during GTT- Week 0
	Min(post Glucose Injection)
	0	0.612727	0.570303	0.449091	0.412727	0.455152	0.552121	0.497576		0.946061	0.952121	1.04303	0.994545	0.715758	1.10364	0.861212
	30	0.503636	0.812727	1.07939	1.09758	0.84303	0.758182	0.467273		1.23697	1.43091	1.21879	1.06727	0.897576	0.879394	1.32182
	60	0.388485	0.382424	0.752121	0.400606	0.509697	0.558182	0.376364		1.12182	1.15818	0.970303	0.958182	0.691515	0.970303	0.879394
	120	0.333939	0.673333	0.527879	0.346061	0.54	0.588485	0.333939		0.733939	1.07939	1.01879	0.830909	0.909697	0.861212	1.34606
		WT								Acod1-/-
	Insulin level during GTT- Week 3
	Min(post Glucose Injection)
	0	3.6701	2.58677	1.93125	0.958324	2.15206	2.20036	1.68284		2.95248	3.3872	5.11224	4.75343	1.24813	2.92488	6.43018
	30	4.25662	6.06447	3.6701	1.80015	2.69028	4.49123	3.38029		3.75981	7.76882	5.84367	4.98804	1.97265	3.29749	4.13932
	60	3.6632	3.6632	1.46204	3.19399	2.61437	3.22159	2.84208		4.38772	3.47	4.67063	3.746	1.70355	2.62817	5.00874
	120	3.13189	3.5873	2.73858	1.70355	2.78688	3.07669	3.11119		2.89038	4.69133	3.75981	3.87711	2.82138	2.91798	3.91851
		WT								Acod1-/-
	Insulin level during GTT- Week 6
	Min(post Glucose Injection)
	0	2.44803	2.92345	3.44722	2.11765	5.04271	3.75343	1.8195		1.80338	2.70588	1.44883	4.60757	2.69782	3.68896	4.72844
	30	3.31023	4.01128	3.86624	2.85899	5.95326	4.69621	2.67365		3.35052	6.4448	3.18131	6.0419	3.84206	4.94601	6.98469
	60	2.39968	3.39081	4.46253	2.67365	5.57454	4.24496	2.32716		2.75423	3.86624	2.10153	4.51894	3.49557	4.71233	5.34891
	120	2.79452	3.94682	5.41338	2.43997	6.20306	4.41418	2.68171		2.53666	4.01128	1.87591	4.39001	5.55036	4.70427	7.37953
		WT								Acod1-/-
	Insulin level during GTT- Week 9
	Min(post Glucose Injection)
	0	7.64132	4.25933	8.59649	4.08245	2.73107	5.37015	3.94802		5.40553	4.00462	4.55649	7.29463	9.86297	7.1036	8.44791
	30	6.88427	4.69092	6.85597	4.65555	3.87019	5.10837	3.32539		4.16028	5.36308	6.09891	8.82997	6.04231	4.71922	8.49036
	60	6.24041	3.85604	6.42437	5.40553	3.01408	3.74283	3.4386		3.85604	4.7263	4.26641	5.73807	5.72392	4.99516	5.31355
	120	4.40084	4.45744	4.42206	5.59656	4.17443	5.15789	3.5518		3.07068	5.10129	3.67208	4.34423	5.10837	4.55649	5.88665
		WT								Acod1-/-
	ITT- Week 0
	Min(post Insulin Injection)
	0	117	112	79	70	74	88	101		132	134	134	108	123	115	143
	15	88	84	57	55	52	77	82		123	101	115	90	80	107	113
	30	66	58	46	40	45	53	67		124	90	119	65	73	101	81
	45	57	56	36	31	36	40	55		128	90	111	69	78	102	99
	60	52	55	30	25	30	38	57		148	115	118	72	74	113	95
	90	41	46	34	28	32	36	54		131	89	119	69	95	92	114
	120	46	46	34	32	51	38	53		126	116	139	102	114	112	131
		WT								Acod1-/-
	ITT- Week 3
	Min(post Insulin Injection)
	0	140	152	147	120	130		139		170	127	133	143	115	146	153
	15	108	122	104	70	112		127		154	118	118	105	103	106	127
	30	76	80	74	51	82		81		81	116	99	89	78	58	87
	45	65	74	52	54	74		71		77	96	89	87	69	80	100
	60	52	84	48	43	79		75		79	117	87	90	69	80	105
	90	59	80	45	41	69		77		79	117	91	91	64	85	94
	120	75	101	71	55	74		86		95	111	123	94	67	99	123
		WT								Acod1-/-
	ITT- Week 6
	Min(post Insulin Injection)
	0	152	151	148		160	176	150		182	159	205	149	170	162	157
	15	73	109	140		116	118	122		130	219	115	117	174	149	158
	30	74	74	88		87	81	84		112	114	96	89	125	90	102
	45	43	71	92		99	86	70		104	101	92	86	74	115	86
	60	40	55	90		81	73	91		106	92	73	63	66	100	91
	90	50	57	93		75	64	82		102	85	83	72	63	104	93
	120	50	60	96		90	108	87		107	103	75	68	85	99	94
		WT								Acod1-/-
	ITT- Week 9
	Min(post Insulin Injection)
	0	138	143	168	141	127	165	148		162	141	125	148	156	166	134
	15	90	105	147	144	137	123	101		158	131	113	130	118	112	132
	30	70	65	98	127	91	90	69		96	102	82	103	85	97	94
	45	63	62	92	90	76	81	60		79	109	68	103	88	120	104
	60	66	54	103	85	70	74	44		80	100	73	107	88	118	107
	90	76	41	99	72	70	93	58		69	93	87	105	94	116	103
	120	98	82	114	101	107	100	52		83	104	105	106	108	128	113
		WT								Acod1-/-
Suppl Fig 2D	Weeks post WD (Body Weight)
WD:	0	30.4	26.7	24.6	27.8	27.5	30.9	32.6	29.4	27.2	27.9	27.5	27.2	29.2	26.5	27.1	27.1	26.8	27.3	28.5	26.2		31.6	26.9	29.6	27.5	27	29.2	27.6	28.6	28.4	28.8	28.2	31.8	29	25.1	25	29.2	29.8	28.1	31.4	30.5
Western Diet	1	29.7	27.9	26.8	27.8	29	30.8	33.2	31.8	29.6	33	31.8	30.9	33.4	29.2	29	31.6	29	28.4	30.3	27		35.3	31.2	33.1	29.6	30.3	31.2	33.3	33.6	33.1	34.1	27.8	33.4	35.2	28.2	27.1	30.2	32.9	28.9	37.2	34.9
	2	30.9	30.8	30.1	29.8	30.3	30.5	36.1	31.6	30.7	35.2	32.8	30.7	34.4	30.1	31	35.4	31.3	30.7	32.6	27.6		38.7	33.8	36.6	33.3	33.2	34.1	34	35	35.3	36.8	27.4	32	36.6	30.6	28.9	33.5	33.6	30.6	37.6	33
	3	33.2	34.9	32.8	30.7	32.6	33.6	37	33.2	34.3	36	34.9	31.9	36.2	32.2	33	36.8	32.8	31.1	35	28.5		39.8	34.7	37.3	34.2	35.9	34.7	36.1	37.1	37.1	37.8	32.1	34.1	37.7	31.4	30.4	35.6	34.3	31.2	39.2	34.6
	4	37.1	36.8	34.7	31.6	34.7	34.4	38	35.4	33.5	35.6	35.4	32.5	37.9	34.2	35	38.1	34.3	31.5	37.4	29.5		40.8	35.8	38.4	35.5	34.9	37.2	36.4	36.6	37.1	37.2	31.1	35.6	38.4	32.3	31.9	37.8	34.9	31.9	40.7	36.2
	5	38.1	36.9	34.5	32.1	34.9	36.4	39.8	38.8	36.5	38.6	38	34.9	39.7	36.3	37	39.5	35.8	31.9	39.8	30.4		41.3	35.9	38.9	36.9	35.7	36.2	38.4	38.6	39.1	39.3	35	39.4	41.9	33.1	33.4	39.9	35.6	32.5	42.3	37.8
	6	39.1	38	36.3	34	37.1	36.9	41.1	39.9	38.4	40.4	41.8	37.4	40	37	35	41	36	32	40	31		43.1	38.2	41.1	38.2	37.8	38	39.2	39.8	40.8	40.6	36.2	40.9	42.5	35	35	42	37	35.2	43.2	36.3
	7	40.6	38.7	35.9	35	36.7	38.6	41.8	41.2	38.4	40	41.1	35.6	42.4	40.1	37.5	42.3	38.5	36.5	42.7	33.8		43.5	38.2	42.1	38.3	38.1	39.5	38.9	40.7	40.4	40.5	35.1	41.9	41.6	36.7	36.6	43	37.2	38.5	44.2	39.7
	8	42.3	40.1	38.2	37.5	38.7	39.4	42.5	42.4	38.6	42.1	41.5	36.3	42.5	39.5	39	43	40	38	43	34		43.9	38.4	41.8	39.4	39	38.8	39.2	41.1	41	41.4	36.1	42.5	42.4	37.5	37	44	35	39	44.5	42
	9	43.5	40.2	39.5	39.2	39	40.6	43.3	43.1	41.7	42.3	44	40.7	42.7	39.2	41	44	40.8	40	44.1	35.2		43.9	39	42.4	40	39.2	39.9	39.7	41.4	42.2	42	38.6	45.9	44.2	39.7	37.1	45	34.2	40.4	43.9	44.3
	10	43.6	42.1	40.2	42	40	40.8	44.4	36.7	41.9	40.7	45.1	41.3	43.1	38.7	42.6	46	43.4	43	46.2	36.1		44.4	40.9	43.2	40.1	40	40.1	40.2	42.4	41.9	42.4	38.4	46.8	44.3	40	38.8	45.4	33.3	41.5	42.2	45.7
		WT																					Acod1-/-
Suppl Fig 2D	Weeks post WD (Fat mass)
WD:	0	1.07	1.09	2.12	1.09	1.37	1.15	1.25	1.85	1.59	1.35	1.5	0.9		6.12	4.02	3.03	3.84	1.55	1.83	2.81	3.87	4.42	3.28	2.09	2.29	3.51
Western Diet	1	1.445	2.295	3.78	1.545	2.63	1.62	1.55	1.9	1.66	1.95	1.88	1.8		8.38	6.105	5.025	6.085	4.425	4.62	3.26	4.32	4.63	3.68	2.49	2.39	4.1
	2	1.82	3.5	5.44	2	3.89	2.42	4.48	4.92	5.34	7.18	5.51	4.67		10.64	8.19	7.02	8.33	7.3	7.41	8.7	9.13	10.02	9.62	2.14	3.39	10.53
	3	4.945	5.905	7.14	2.53	6.13	7.6	5.65	5.28	6.83	8.49	7.64	5.52		11.715	9.34	8.12	9.23	8.175	8.545	10.35	10.62	11.83	10.67	4.94	4.41	11.77
	4	8.07	8.31	8.84	3.06	8.37	8.83	7	7.06	6.79	8.31	6.93	5.02		12.79	10.49	9.22	10.13	9.05	9.68	11.08	10.69	12.41	10.33	5.09	5.75	11.89
	5	9.635	9.615	9.68	4.55	9.32	9.275	8.41	8.665	8.21	9.925	9.085	6.48		13.245	11.665	10.17	11.36	9.88	10.315	11.94	11.67	13.43	11.665	7.285	7.925	13.495
	6	11.2	10.92	10.52	6.04	10.27	9.72	9.82	10.27	9.63	11.54	11.24	7.94		13.7	12.84	11.12	12.59	10.71	10.95	12.8	12.65	14.45	13	9.48	10.1	15.1
	7	12.415	11.845	11.62	7.955	11.14	10.985	10.74	11.255	10.345	11.99	11.61	7.94		14.485	13.08	11.69	13.355	11.17	11.54	13.21	13.435	14.7	13.2	9.5	11.23	14.65
	8	13.63	12.77	12.72	9.87	12.01	12.25	11.66	12.24	11.06	12.44	11.98	7.94		15.27	13.32	12.26	14.12	11.63	12.13	13.62	14.22	15.1	13.48	9.71	12.36	14.61
	9	14.085	13.53	13.29	10.88	12.525	12.605	12.475	10.38	11.865	12.425	12.75	9.665		15.19	14.2	12.77	14.4	11.99	12.4	13.82	14.725	15.445	13.805	10.65	13.975	15.38
	10	14.54	14.29	13.86	11.89	13.04	12.96	13.29	8.52	12.67	12.41	13.52	11.39		15.11	15.08	13.28	14.68	12.35	12.67	14.02	15.23	15.79	14.13	11.59	15.59	16.15
		WT													Acod1-/-
Suppl Fig 2E	Weeks post WD (Itaconate)
WD:	0	37489.9	38765.4	30885.6	41693.7	40700.2	40988.7		38989.6	35064.1	31304.6	31682	28110.3
Western Diet	3	55737.9	42317.6	67729.5	60125.1	72458.9	55049.9		33877.2	35220.9	40447.2	37003.9	28990.1
	6	54986.4	61061.7	55991.7	85536.4	75273.7	55687.3		38359.2	36105.8	40787.9	31777.2	33259.8
	9	72049.5	91065.8	60438.7	76326.3	82781.1	97091		34665.1	39682.6	37431.1	40002.3	42417.6
		WT							Acod1-/-

## Sheet: R-Suppl Figure 3
Suppl Fig 3A (mRNA)
MMP2			MMP3			MMP7			MMP8			MMP9			MMP10			MMP11			MMP12			MMP13			TIMP1			TIMP2			TIMP3			TIMP4
WT	Acod1-/-		WT	Acod1-/-		WT	Acod1-/-		WT	Acod1-/-		WT	Acod1-/-		WT	Acod1-/-		WT	Acod1-/-		WT	Acod1-/-		WT	Acod1-/-		WT	Acod1-/-		WT	Acod1-/-		WT	Acod1-/-		WT	Acod1-/-
0.773734	1.04085		0.886215	0.64932		1.2013	0.455877		1.28058	0.958553		0.764693	2.61997		1.02806	1.10002		0.817955	0.887314		0.776546	1.60448		1.07423	0.928732		1.18518	0.727713		1.03202	0.806431		0.876475	1.04838		0.772553	1.0195
1.00468	0.875242		0.574031	0.752224		0.779419	0.970716		0.646068	2.14137		0.665001	1.34391		0.720623	1.33387		0.601241	1.53315		0.786534	1.59763		0.506111	1.61469		0.770577	1.68037		0.618333	1.09323		0.57431	1.12468		1.10973	1.05413
0.848281	1.53423		1.64455	0.861872		0.646835	0.808735		0.944017	1.56696		1.46805	1.81714		1.8384	0.92457		1.4367	1.2093		1.04429	2.33742		1.38763	0.932457		1.08474	0.787553		1.06334	1.13623		1.35493	1.14769		1.53142	1.26064
0.89895	1.01695		1.4372	1.72739		1.41862	0.919055		0.898149	1.10885		1.30613	1.06615		1.15744	0.630045		1.04346	0.78841		1.34288	1.23784		1.20194	0.745412		0.942886	1.64083		0.960815	1.00502		1.09764	0.933579		1.09737	1.78426
0.655639	1.98653		0.878347	1.00782		0.540771	1.22635		1.45741	1.58074		0.838029	1.49887		0.547186	0.829404		0.68186	1.83041		1.11481	1.77336		0.888197	1.68722		1.13328	0.900724		0.920859	1.55329		0.612129	1.79561		0.674822	1.18717
0.950024	0.857455		0.518749	1.91318		1.1949	1.32352		0.766092	2.46337		1.0613	1.53985		1.01318	0.67493		0.946177	0.952396		0.728934	2.68447		0.661241	0.984068		0.674959	1.31632		0.962823	1.51572		0.918053	1.70353		0.710876	1.20456
1.8687	1.16868		1.06091	0.930696		1.21815	0.896499		1.00769	1.40794		0.896792	1.8442		0.695112	0.638372		1.47261	1.11883		1.20602	1.26382		1.28065	0.964486		1.20838	0.738552		1.44181	0.998838		1.56646	1.15785		1.10323	0.848361
Suppl Fig 3B (protein)
TIMP1			MMP9			MMP12
WT	Acod1-/-		WT	Acod1-/-		WT	Acod1-/-
2465.99	1295.48		30.7299	36.9956		729.202	1141.23
1465.89	1979.12		13.827	63.292		370.034	705.157
1305.48	880.396		26.2782	36.2107		586.847	786.847
2069.61	1653.12		30.3255	49.2014		445.075	681.048
2056.88	2162.14		15.0543	56.3007		270.328	1173.67
1741.31	2261.32		23.133	55.0263		680.352	809.733
1834.35	1432.89		24.2572	38.0043		744.704	822.456
1677.59	1484.6		24.2572	34.0181		795.223	798.848

[truncated: 9 more sheets: R-Suppl Figure 4, R-Suppl Figure 5-8, R-Suppl Figure 9, R-Suppl Figure 10, R-Suppl Figure 11, R-Suppl Figure 12, R-Suppl Figure 13, R-Suppl Figure 14, R-Suppl Figure 15]
